# Supplementary material for: Temporal transcriptomics suggest that twin-peaking genes reset the clock
Source: eLife. 2015 Nov 2;4:e10518. doi: 10.7554/eLife.10518 (PMC4718813; doi:10.7554/eLife.10518)
Supplement: Supplementary file 2. — DOI: http://dx.doi.org/10.7554/eLife.10518.012 [file elife-10518-supp2.xls]

## Sheet: GeneInfo_S2
Ensembl_ID	Coordinates	Gene_ID	Gene Name	FPKM	Expression level (counts)	Enrichment	SCN enriched	Fluctuating	WGCNA module	DESeq2.padj	JTK.padj	Peak phase	Peak phase (binned)	Dynamic range	Tissue Cyc No	SCN Panda et al.
ENSMUSG00000000001	chr3:108107280-108146146	Gnai3	guanine nucleotide binding protein (G protein), alpha inhibiting 3	24.2	802.9	1.3	FALSE	TRUE	darkgreen	0.0011	0.0149	16	18	1.66	0	0.28
ENSMUSG00000000003	chrX:77837901-77853623	Pbsn	probasin	0	EMPTY	1	FALSE	FALSE	EMPTY	EMPTY	EMPTY	EMPTY	EMPTY	EMPTY	EMPTY	2
ENSMUSG00000000028	chr16:18780447-18811987	Cdc45	cell division cycle 45	5.6	128.7	1.7	FALSE	FALSE	turquoise	0.3025	0.0259	22	22	2.49	0	2
ENSMUSG00000000031	chr7:142575529-142578143	H19	H19 fetal liver mRNA	0.2	EMPTY	0.2	FALSE	FALSE	EMPTY	EMPTY	EMPTY	EMPTY	EMPTY	EMPTY	EMPTY	0.83
ENSMUSG00000000037	chrX:161117193-161258213	Scml2	sex comb on midleg-like 2 (Drosophila)	1.6	63.5	1.7	FALSE	FALSE	blue	0.4118	1	17	18	3.52	0	EMPTY
ENSMUSG00000000049	chr11:108343354-108414396	Apoh	apolipoprotein H	2.7	26.5	1.6	FALSE	FALSE	blue	0.6115	1	20	22	4.89	0	2
ENSMUSG00000000056	chr11:121237253-121255856	Narf	nuclear prelamin A recognition factor	32.6	1305.6	0.7	FALSE	FALSE	turquoise	0	0.0661	21	22	3.87	3	EMPTY
ENSMUSG00000000058	chr6:17281185-17289115	Cav2	caveolin 2	16.5	438.4	0.9	FALSE	FALSE	turquoise	0.0021	0.1619	22	22	3.49	1	EMPTY
ENSMUSG00000000078	chr13:5861489-5870393	Klf6	Kruppel-like factor 6	20.2	879.8	1	FALSE	TRUE	darkgreen	0.0001	0.0102	16	18	2.47	1	0.18
ENSMUSG00000000085	chr4:120405281-120530186	Scmh1	sex comb on midleg homolog 1	49.8	863.1	0.7	FALSE	FALSE	paleturquoise	0.0001	0.2696	17	18	2.32	1	0.33
ENSMUSG00000000088	chr9:57521232-57532424	Cox5a	cytochrome c oxidase, subunit Va	323.4	1387	0.9	FALSE	FALSE	midnightblue	0	0.0954	9	10	7.57	1	EMPTY
ENSMUSG00000000093	chr11:85832551-85841948	Tbx2	T-box 2	0.2	12.6	0.4	FALSE	FALSE	blue	0.8839	1	11	10	3.36	0	EMPTY
ENSMUSG00000000094	chr11:85886422-85916097	Tbx4	T-box 4	0.1	4.2	0.7	FALSE	FALSE	paleturquoise	0.5032	0.9417	18	18	83207.4	1	EMPTY
ENSMUSG00000000103	chrY:2106175-2170409	Zfy2	zinc finger protein 2, Y linked	0	EMPTY	1	FALSE	FALSE	EMPTY	EMPTY	EMPTY	EMPTY	EMPTY	EMPTY	EMPTY	EMPTY
ENSMUSG00000000120	chr11:95568818-95587735	Ngfr	nerve growth factor receptor (TNFR superfamily, member 16)	0.1	EMPTY	0.1	FALSE	FALSE	lightyellow	EMPTY	0.5013	8	10	10.75	0	EMPTY
ENSMUSG00000000125	chr11:103774150-103817957	Wnt3	wingless-related MMTV integration site 3	7.3	233.5	0.9	FALSE	FALSE	thistle2	0.9863	1	13	14	1.36	0	2
ENSMUSG00000000126	chr11:59306928-59333552	Wnt9a	wingless-type MMTV integration site 9A	1	33.2	0.2	FALSE	FALSE	sienna3	0.4312	1	17	18	9.68	0	EMPTY
ENSMUSG00000000127	chr17:63896018-64139494	Fer	fer (fms/fps related) protein kinase	18.1	690.5	1.4	FALSE	FALSE	turquoise	0	0.2287	21	22	2.6	1	2
ENSMUSG00000000131	chr7:126101715-126200501	Xpo6	exportin 6	93.4	1155.5	0.8	FALSE	FALSE	turquoise	0	0.0548	21	22	2	1	0.87
ENSMUSG00000000134	chrX:7762560-7775202	Tfe3	transcription factor E3	16.2	466.9	0.7	FALSE	FALSE	darkgreen	0.2224	0.2696	12	14	1.74	0	EMPTY
ENSMUSG00000000142	chr11:108920349-108950783	Axin2	axin2	7.5	187.6	0.5	FALSE	TRUE	lightcyan	0	0.0069	12	14	2.97	2	0.73
ENSMUSG00000000149	chr5:140758408-140830431	Gna12	guanine nucleotide binding protein, alpha 12	26.1	884.3	0.6	FALSE	FALSE	brown	0.0519	0.9921	6	6	1.77	1	EMPTY
ENSMUSG00000000154	chr7:143473721-143499334	Slc22a18	solute carrier family 22 (organic cation transporter), member 18	1.3	17.2	1.2	FALSE	FALSE	brown4	0.0851	1	22	22	96.1	1	2
ENSMUSG00000000157	chr16:96422288-96443619	Itgb2l	integrin beta 2-like	0	EMPTY	1.2	FALSE	FALSE	EMPTY	EMPTY	EMPTY	EMPTY	EMPTY	EMPTY	EMPTY	0.91
ENSMUSG00000000159	chr16:96361668-96525580	Igsf5	immunoglobulin superfamily, member 5	1430.7	6825.7	0.2	FALSE	FALSE	ivory	0.5245	1	17	18	1.44	1	EMPTY
ENSMUSG00000000167	chr9:50617321-50625000	Pih1d2	PIH1 domain containing 2	16.3	162.3	4.8	FALSE	FALSE	salmon4	0.0864	0.6669	1	2	2.47	0	EMPTY
ENSMUSG00000000168	chr9:50634633-50659780	Dlat	dihydrolipoamide S-acetyltransferase (E2 component of pyruvate dehydrogenase complex)	31.9	1189.9	0.6	FALSE	FALSE	lightcyan	0	0.9921	12	14	1.95	0	EMPTY
ENSMUSG00000000171	chr9:50596338-50603849	Sdhd	succinate dehydrogenase complex, subunit D, integral membrane protein	531.3	6344.9	1.9	FALSE	TRUE	turquoise	0	0.018	22	22	2.16	1	0.11
ENSMUSG00000000182	chr6:127072902-127081408	Fgf23	fibroblast growth factor 23	0	EMPTY	0.4	FALSE	FALSE	EMPTY	EMPTY	EMPTY	EMPTY	EMPTY	EMPTY	EMPTY	EMPTY
ENSMUSG00000000183	chr6:127015542-127024718	Fgf6	fibroblast growth factor 6	0	EMPTY	0.6	FALSE	FALSE	EMPTY	EMPTY	EMPTY	EMPTY	EMPTY	EMPTY	EMPTY	EMPTY
ENSMUSG00000000184	chr6:127125779-127151048	Ccnd2	cyclin D2	16.2	980.8	0.6	FALSE	TRUE	lightsteelblue1	0	0.2287	18	18	4.43	0	2
ENSMUSG00000000194	chr2:31152316-31219548	Gpr107	G protein-coupled receptor 107	18.2	889.4	0.7	FALSE	FALSE	darkgreen	0.0713	1	15	14	2.31	0	EMPTY
ENSMUSG00000000197	chr14:123276641-123627144	Nalcn	sodium leak channel, non-selective	37.2	2956.2	1.7	FALSE	TRUE	turquoise	0	0.0047	0	2	2.47	0	EMPTY
ENSMUSG00000000202	chr11:114791217-114795945	Btbd17	BTB (POZ) domain containing 17	4	68.2	0.3	FALSE	FALSE	midnightblue	0.3518	0.7666	9	10	2.74	0	EMPTY
ENSMUSG00000000204	chr11:83175186-83190221	Slfn4	schlafen 4	0.1	5.5	0.8	FALSE	FALSE	darkred	0.0001	0.2696	0	2	308390	0	2
ENSMUSG00000000215	chr7:142678656-142699510	Ins2	insulin II	1.5	7.6	3.7	FALSE	FALSE	greenyellow	0.2321	1	9	10	316473	0	2
ENSMUSG00000000216	chr7:121734479-121768475	Scnn1g	sodium channel, nonvoltage-gated 1 gamma	0	EMPTY	0	FALSE	FALSE	EMPTY	EMPTY	EMPTY	EMPTY	EMPTY	EMPTY	EMPTY	EMPTY
ENSMUSG00000000223	chrX:134404551-134456573	Drp2	dystrophin related protein 2	7.4	506.3	0.4	FALSE	FALSE	turquoise	0	0.3708	21	22	5.58	1	EMPTY
ENSMUSG00000000244	chr7:143005046-143019644	Tspan32	tetraspanin 32	0.6	9.4	0.8	FALSE	FALSE	greenyellow	0.0136	1	5	6	299147	0	0.87
ENSMUSG00000000247	chr2:38339281-38369733	Lhx2	LIM homeobox protein 2	4.8	135.2	0.1	FALSE	FALSE	blue	0.0565	0.0795	16	18	3.97	0	EMPTY
ENSMUSG00000000248	chr6:128934381-128984707	Clec2g	C-type lectin domain family 2, member g	0.1	EMPTY	0.9	FALSE	FALSE	EMPTY	EMPTY	EMPTY	EMPTY	EMPTY	EMPTY	EMPTY	EMPTY
ENSMUSG00000000253	chr13:45507444-45546382	Gmpr	guanosine monophosphate reductase	107.5	1494	1.3	FALSE	FALSE	darkgreen	0.1401	0.1619	16	18	1.46	4	EMPTY
ENSMUSG00000000263	chr11:55514238-55608198	Glra1	glycine receptor, alpha 1 subunit	0.2	9.3	0.2	FALSE	FALSE	blue	0.0259	0.2696	18	18	12.48	0	0.86
ENSMUSG00000000266	chrX:140664599-140767715	Mid2	midline 2	12	689.9	1.1	FALSE	TRUE	turquoise	0.0019	0.0047	0	2	1.86	1	EMPTY
ENSMUSG00000000275	chr11:88999376-89020293	Trim25	tripartite motif-containing 25	1.2	57	0.8	FALSE	FALSE	blue	0.0117	1	15	14	6.72	1	0.85
ENSMUSG00000000276	chr11:89035179-89066850	Dgke	diacylglycerol kinase, epsilon	8.3	739.1	0.6	FALSE	FALSE	turquoise	0.1731	0.2287	22	22	1.65	1	EMPTY
ENSMUSG00000000278	chr11:88924020-88955465	Scpep1	serine carboxypeptidase 1	44.8	1018.3	2.4	FALSE	FALSE	turquoise	0	0.1619	0	2	3	3	0.99
ENSMUSG00000000282	chr11:74830920-74845725	Mnt	max binding protein	15.7	734.9	0.6	FALSE	TRUE	midnightblue	0	0.0003	6	6	4.42	0	2
ENSMUSG00000000290	chr10:77530252-77565708	Itgb2	integrin beta 2	4.2	123.7	1	FALSE	FALSE	turquoise	0	0.1619	21	22	8.19	0	2
ENSMUSG00000000295	chr10:31313382-31328204	Hddc2	HD domain containing 2	144.9	1202.2	4.4	FALSE	FALSE	salmon4	0.0012	0.0661	2	2	1.9	0	EMPTY
ENSMUSG00000000296	chr10:31332380-31445921	Tpd52l1	tumor protein D52-like 1	185.3	2238.4	3.6	FALSE	FALSE	midnightblue	0	0.0795	5	6	2.1	1	0.07
ENSMUSG00000000301	chr11:59970614-60046489	Pemt	phosphatidylethanolamine N-methyltransferase	36.1	276.1	5.4	FALSE	FALSE	turquoise	0.1984	0.3159	22	22	1.68	1	0.93
ENSMUSG00000000303	chr8:106603351-106670246	Cdh1	cadherin 1	0.9	43.4	0.3	FALSE	FALSE	darkred	0.0936	0.6669	0	2	14.82	1	EMPTY
ENSMUSG00000000305	chr2:179442431-179899373	Cdh4	cadherin 4	11.5	689	1.1	FALSE	FALSE	turquoise	0.0275	0.2287	0	2	3.28	0	EMPTY
ENSMUSG00000000308	chr2:121357714-121363737	Ckmt1	creatine kinase, mitochondrial 1, ubiquitous	338.1	5096.8	0.6	FALSE	TRUE	turquoise	0	0.0259	21	22	3.78	0	EMPTY
ENSMUSG00000000317	chr11:70224128-70229798	Bcl6b	B cell CLL/lymphoma 6, member B	0.5	17.3	0.7	FALSE	FALSE	darkred	0.051	0.2156	20	22	33.56	3	2
ENSMUSG00000000318	chr11:70156197-70170834	Clec10a	C-type lectin domain family 10, member A	1.6	18.1	0.7	FALSE	FALSE	brown	0.0593	0.1085	22	22	396449	0	EMPTY
ENSMUSG00000000320	chr11:70241457-70255353	Alox12	arachidonate 12-lipoxygenase	0.3	11.2	0.9	FALSE	FALSE	brown4	0.3159	1	7	6	24.37	0	2
ENSMUSG00000000325	chr16:18348182-18407076	Arvcf	armadillo repeat gene deleted in velo-cardio-facial syndrome	13.4	403.7	0.9	FALSE	TRUE	midnightblue	0	0.0122	12	14	6.52	1	EMPTY
ENSMUSG00000000326	chr16:18406886-18426852	Comt	catechol-O-methyltransferase	214.8	3106.4	1.1	FALSE	FALSE	turquoise	0.5774	0.7666	20	22	1.44	3	0.2
ENSMUSG00000000340	chr3:116513070-116549976	Dbt	dihydrolipoamide branched chain transacylase E2	20.7	740.6	1.6	FALSE	FALSE	turquoise	0.0016	0.3708	22	22	1.85	3	0.22
ENSMUSG00000000346	chr15:100615628-100620731	Dazap2	DAZ associated protein 2	377.4	7052.7	1.2	FALSE	TRUE	turquoise	0	0.0214	21	22	3.58	4	0.51
ENSMUSG00000000355	chrX:38600578-38613426	Mcts1	malignant T cell amplified sequence 1	283.9	2637.4	1.8	FALSE	FALSE	midnightblue	0.0033	0.7666	5	6	1.92	0	EMPTY
ENSMUSG00000000359	chr2:152626951-152635198	Rem1	rad and gem related GTP binding protein 1	1.7	25.3	1.2	FALSE	FALSE	lightcyan	0.8234	1	9	10	4.97	0	2
ENSMUSG00000000365	chr14:56402697-56525032	Rnf17	ring finger protein 17	0.2	11.7	1.2	FALSE	TRUE	darkred	0	0.0214	20	22	356082	0	EMPTY
ENSMUSG00000000374	chr10:78186725-78244642	Trappc10	trafficking protein particle complex 10	8.2	442.6	0.5	FALSE	FALSE	brown	0.0014	1	9	10	2.26	0	2
ENSMUSG00000000378	chr11:6546887-6596744	Ccm2	cerebral cavernous malformation 2	17.9	339	0.4	FALSE	FALSE	lightcyan	0.0776	0.0455	12	14	2.74	0	EMPTY
ENSMUSG00000000381	chr11:6635482-6638637	Wap	whey acidic protein	0.2	EMPTY	1.6	FALSE	FALSE	EMPTY	EMPTY	EMPTY	EMPTY	EMPTY	EMPTY	EMPTY	2
ENSMUSG00000000384	chr11:6615598-6626067	Tbrg4	transforming growth factor beta regulated gene 4	16.8	374.2	0.7	FALSE	TRUE	darkgreen	0.0004	0.0455	13	14	3.33	0	EMPTY
ENSMUSG00000000385	chr16:97564684-97611195	Tmprss2	transmembrane protease, serine 2	0	EMPTY	1.3	FALSE	FALSE	EMPTY	EMPTY	EMPTY	EMPTY	EMPTY	EMPTY	EMPTY	2
ENSMUSG00000000386	chr16:97447035-97462907	Mx1	myxovirus (influenza virus) resistance 1	0.2	5	0.6	FALSE	FALSE	darkorange	0.0041	1	15	14	239571	0	2
ENSMUSG00000000392	chr2:62500943-62574075	Fap	fibroblast activation protein	0.9	21.7	0.3	FALSE	FALSE	turquoise	0.0003	0.8278	22	22	551345	1	2
ENSMUSG00000000394	chr2:62474530-62483650	Gcg	glucagon	0	EMPTY	0.3	FALSE	FALSE	EMPTY	EMPTY	EMPTY	EMPTY	EMPTY	EMPTY	EMPTY	EMPTY
ENSMUSG00000000399	chr6:126821863-126849144	Ndufa9	NADH dehydrogenase (ubiquinone) 1 alpha subcomplex, 9	498.4	6898.2	1.4	FALSE	FALSE	turquoise	0	0.0661	22	22	2.8	0	2
ENSMUSG00000000402	chrX:166523007-166585720	Egfl6	EGF-like-domain, multiple 6	1.2	34.1	0.8	FALSE	FALSE	lightyellow	0.9393	1	15	14	2.25	1	EMPTY
ENSMUSG00000000409	chr4:129548344-129573641	Lck	lymphocyte protein tyrosine kinase	10.1	164.2	3.1	FALSE	FALSE	turquoise	0	0.2287	0	2	3.44	1	0.8
ENSMUSG00000000411	chr4:129489014-129491022	Tssk3	testis-specific serine kinase 3	0.3	EMPTY	1.5	FALSE	FALSE	EMPTY	EMPTY	EMPTY	EMPTY	EMPTY	EMPTY	EMPTY	EMPTY
ENSMUSG00000000416	chr6:18366478-18515338	Cttnbp2	cortactin binding protein 2	28.2	817.5	0.4	FALSE	TRUE	lightsteelblue1	0.0009	0.1367	18	18	2.72	1	EMPTY
ENSMUSG00000000420	chr18:24205344-24286818	Galnt1	UDP-N-acetyl-alpha-D-galactosamine:polypeptide N-acetylgalactosaminyltransferase 1	23	903.2	1	FALSE	TRUE	darkmagenta	0	0.0122	4	6	1.86	0	2
ENSMUSG00000000435	chr10:107482908-107486134	Myf5	myogenic factor 5	0	EMPTY	0.5	FALSE	FALSE	EMPTY	EMPTY	EMPTY	EMPTY	EMPTY	EMPTY	EMPTY	2
ENSMUSG00000000439	chr6:115601938-115618670	Mkrn2	makorin, ring finger protein, 2	60.3	957.5	1.9	FALSE	FALSE	turquoise	0	0.4325	21	22	3.07	1	EMPTY
ENSMUSG00000000440	chr6:115361221-115490401	Pparg	peroxisome proliferator activated receptor gamma	2.8	53.7	0.8	FALSE	FALSE	greenyellow	0.9132	1	7	6	1.93	2	0.66
ENSMUSG00000000441	chr6:115618067-115676635	Raf1	v-raf-leukemia viral oncogene 1	28.2	951.2	0.5	FALSE	TRUE	turquoise	0.0001	0.0069	0	2	2.01	1	2
ENSMUSG00000000486	chr7:127214447-127218498	2001-09-01	septin 1	3.3	26.4	0.7	FALSE	FALSE	brown4	0.3971	1	15	14	7.77	1	2
ENSMUSG00000000489	chr15:79995900-80014808	Pdgfb	platelet derived growth factor, B polypeptide	3.4	102.7	0.3	FALSE	FALSE	darkgreen	0.5466	0.0795	14	14	3.18	1	0.61
ENSMUSG00000000530	chr15:101128522-101145336	Acvrl1	activin A receptor, type II-like 1	5.8	169.9	0.5	FALSE	FALSE	darkgreen	0.0323	0.0661	16	18	2.28	0	EMPTY
ENSMUSG00000000531	chr15:101224207-101232755	Grasp	GRP1 (general receptor for phosphoinositides 1)-associated scaffold protein	1.5	32.7	0.1	FALSE	FALSE	ivory	0.4956	1	17	18	3.33	1	EMPTY
ENSMUSG00000000532	chr15:101174104-101213678	Acvr1b	activin A receptor, type 1B	12.9	583.9	0.5	FALSE	TRUE	midnightblue	0	0.0259	12	14	3.87	2	2
ENSMUSG00000000538	chr11:60226714-60352905	Tom1l2	target of myb1-like 2 (chicken)	103.9	4512.8	0.5	FALSE	TRUE	darkgreen	0	0.0455	16	18	2.96	2	EMPTY
ENSMUSG00000000544	chr1:166130238-166166510	Gpa33	glycoprotein A33 (transmembrane)	0	EMPTY	0.3	FALSE	FALSE	EMPTY	EMPTY	EMPTY	EMPTY	EMPTY	EMPTY	EMPTY	EMPTY
ENSMUSG00000000552	chr15:103313895-103340086	Zfp385a	zinc finger protein 385A	15.7	417.2	0.3	FALSE	FALSE	midnightblue	0	0.0548	10	10	22.45	0	0.18
ENSMUSG00000000555	chr15:103344289-103366763	Itga5	integrin alpha 5 (fibronectin receptor alpha)	0.8	45.7	0.5	FALSE	FALSE	ivory	0.0444	1	13	14	30.78	1	2
ENSMUSG00000000560	chr5:70961057-71095849	Gabra2	gamma-aminobutyric acid (GABA) A receptor, subunit alpha 2	59.5	1567.9	0.8	FALSE	FALSE	turquoise	0	0.0661	21	22	4.35	0	2
ENSMUSG00000000561	chr3:105959369-105984600	Wdr77	WD repeat domain 77	50.1	1653.6	0.8	FALSE	TRUE	darkgreen	0.0294	0.0214	16	18	1.85	1	2
ENSMUSG00000000562	chr3:105870858-105908928	Adora3	adenosine A3 receptor	0.9	19	0.9	FALSE	FALSE	turquoise	0.2759	0.7225	20	22	23.64	0	EMPTY
ENSMUSG00000000563	chr3:105942698-105960099	Atp5f1	ATP synthase, H+ transporting, mitochondrial F0 complex, subunit B1	1142.6	17663.4	1.8	FALSE	FALSE	midnightblue	0.0035	0.5013	2	2	1.59	0	EMPTY
ENSMUSG00000000567	chr11:112782224-112787760	Sox9	SRY-box containing gene 9	29.4	1255.4	1.5	FALSE	TRUE	midnightblue	0.0001	0.0149	4	6	2.18	2	EMPTY
ENSMUSG00000000568	chr5:99958426-99978938	Hnrnpd	heterogeneous nuclear ribonucleoprotein D	76.6	1381	1	FALSE	TRUE	midnightblue	0	0.0027	5	6	3.81	3	2
ENSMUSG00000000579	chr17:6601671-6609774	Dynlt1c	dynein light chain Tctex-type 1C	15.3	251.5	3.6	FALSE	TRUE	salmon4	0	0.0102	2	2	4.13	0	2
ENSMUSG00000000581	chr11:17257579-17269176	C1d	C1D nuclear receptor co-repressor	333.1	6601.7	4.1	FALSE	FALSE	midnightblue	0	0.2287	4	6	2.48	0	2
ENSMUSG00000000594	chr11:55098115-55113029	Gm2a	GM2 ganglioside activator protein	128.9	5586.3	2	FALSE	FALSE	lightcyan	0.4926	1	15	14	1.5	2	0.12
ENSMUSG00000000600	chr5:3803165-3844515	Krit1	KRIT1, ankyrin repeat containing	12.7	936.3	1	FALSE	FALSE	brown	0.9173	1	17	18	1.22	1	EMPTY
ENSMUSG00000000605	chr7:7282316-7299511	Clcn4-2	chloride channel 4-2	116.6	5782.2	0.9	FALSE	FALSE	turquoise	0	0.114	21	22	2.15	0	EMPTY
ENSMUSG00000000606	chr14:51411001-51419527	Vmn2r88	vomeronasal 2, receptor 88	0	EMPTY	0.9	FALSE	FALSE	EMPTY	EMPTY	EMPTY	EMPTY	EMPTY	EMPTY	EMPTY	0.07
ENSMUSG00000000617	chr11:50850685-50866208	Grm6	glutamate receptor, metabotropic 6	0	EMPTY	0.2	FALSE	FALSE	EMPTY	EMPTY	EMPTY	EMPTY	EMPTY	EMPTY	EMPTY	EMPTY
ENSMUSG00000000627	chr6:82911885-82939769	Sema4f	sema domain, immunoglobulin domain (Ig), TM domain, and short cytoplasmic domain	7.3	299.2	0.6	FALSE	FALSE	brown	0.4618	0.8745	13	14	1.83	0	0.08
ENSMUSG00000000628	chr6:82725025-82774454	Hk2	hexokinase 2	2.6	73.6	0.8	FALSE	FALSE	darkred	0.9125	1	7	6	2.07	2	2
ENSMUSG00000000631	chr11:77763246-77865980	Myo18a	myosin XVIIIA	34	1012.3	0.6	FALSE	TRUE	darkgreen	0	0.0122	14	14	3.26	2	EMPTY
ENSMUSG00000000632	chr11:77930800-77979048	Sez6	seizure related gene 6	19.2	678.2	0.1	FALSE	FALSE	ivory	0	0.5013	12	14	3.5	1	2
ENSMUSG00000000673	chr17:83831356-83846790	Haao	3-hydroxyanthranilate 3,4-dioxygenase	0.1	EMPTY	0.8	FALSE	FALSE	EMPTY	EMPTY	EMPTY	EMPTY	EMPTY	EMPTY	EMPTY	EMPTY
ENSMUSG00000000682	chr4:134082448-134095082	Cd52	CD52 antigen	15.6	63.2	2.1	FALSE	FALSE	salmon4	0.8452	0.3708	2	2	1.99	2	0.52
ENSMUSG00000000686	chr11:77515121-77538607	Abhd15	abhydrolase domain containing 15	0.5	5.5	0.7	FALSE	FALSE	yellowgreen	0.4844	0.2287	20	22	28.61	1	EMPTY
ENSMUSG00000000690	chr11:96292476-96301569	Hoxb6	homeobox B6	0	EMPTY	0.1	FALSE	FALSE	EMPTY	EMPTY	EMPTY	EMPTY	EMPTY	EMPTY	EMPTY	0.87
ENSMUSG00000000693	chr6:83034173-83052562	Loxl3	lysyl oxidase-like 3	3.4	109.6	1.1	FALSE	FALSE	brown	0.1577	0.7666	6	6	2.59	0	EMPTY
ENSMUSG00000000701	chr12:105176358-105181143	Tcl1b5	T cell leukemia/lymphoma 1B, 5	0	EMPTY	1	FALSE	FALSE	EMPTY	EMPTY	EMPTY	EMPTY	EMPTY	EMPTY	EMPTY	EMPTY
ENSMUSG00000000706	chr13:23456992-23465901	Btn1a1	butyrophilin, subfamily 1, member A1	0.2	4.5	0.9	FALSE	FALSE	turquoise	0.07	0.5461	22	22	142814	0	2
ENSMUSG00000000708	chr17:53566861-53672720	Kat2b	K(lysine) acetyltransferase 2B	8.1	362.6	0.3	FALSE	FALSE	brown	0.6032	0.9921	4	6	1.58	0	0.17
ENSMUSG00000000711	chr10:128677193-128696268	Rab5b	RAB5B, member RAS oncogene family	79.3	2750.1	0.9	FALSE	FALSE	turquoise	0	0.0548	21	22	4.26	0	EMPTY
ENSMUSG00000000724	chr11:77718615-77725283	Cryba1	crystallin, beta A1	0.2	EMPTY	0.7	FALSE	FALSE	brown	EMPTY	1	11	10	59468.2	0	2
ENSMUSG00000000730	chr10:78041947-78063622	Dnmt3l	DNA (cytosine-5-)-methyltransferase 3-like	0.4	EMPTY	2.9	FALSE	FALSE	EMPTY	EMPTY	EMPTY	EMPTY	EMPTY	EMPTY	EMPTY	EMPTY
ENSMUSG00000000731	chr10:78030022-78043610	Aire	autoimmune regulator (autoimmune polyendocrinopathy candidiasis ectodermal dystrophy)	0	EMPTY	0.1	FALSE	FALSE	EMPTY	EMPTY	EMPTY	EMPTY	EMPTY	EMPTY	EMPTY	2
ENSMUSG00000000732	chr10:78069360-78079525	Icosl	icos ligand	5	153	1.2	FALSE	TRUE	turquoise	0	0.0084	20	22	9.03	2	EMPTY
ENSMUSG00000000738	chr8:123062942-123097760	Spg7	spastic paraplegia 7 homolog (human)	24.6	391	0.4	FALSE	FALSE	midnightblue	0.9703	1	13	14	1.3	0	EMPTY
ENSMUSG00000000739	chr8:123142847-123158315	Sult5a1	sulfotransferase family 5A, member 1	0.7	EMPTY	0.6	FALSE	FALSE	turquoise	EMPTY	0.2696	18	18	153865	0	2
ENSMUSG00000000740	chr8:123102350-123105244	Rpl13	ribosomal protein L13	302.8	5603.2	4	FALSE	TRUE	midnightblue	0	0.031	9	10	42.34	0	EMPTY
ENSMUSG00000000743	chr8:123204264-123212763	Chmp1a	charged multivesicular body protein 1A	116.5	2477.8	1.3	FALSE	TRUE	darkgreen	0.0024	0.0069	16	18	2.51	0	EMPTY
ENSMUSG00000000751	chr11:75298166-75348324	Rpa1	replication protein A1	88.1	2442.9	1.3	FALSE	TRUE	turquoise	0	0.0149	21	22	3.87	1	0.15
ENSMUSG00000000753	chr11:75409769-75422701	Serpinf1	serine (or cysteine) peptidase inhibitor, clade F, member 1	18.3	191	0.6	FALSE	FALSE	lightcyan	0.0036	0.0954	14	14	2.54	1	2
ENSMUSG00000000759	chr8:12614277-12672248	Tubgcp3	tubulin, gamma complex associated protein 3	31.2	930.2	0.8	FALSE	FALSE	darkgreen	0.0127	0.0661	16	18	2.1	1	0.11
ENSMUSG00000000766	chr10:6758506-7038198	Oprm1	opioid receptor, mu 1	1.2	16.7	0.9	FALSE	TRUE	darkgreen	0.0037	0.0149	16	18	404411	0	2
ENSMUSG00000000776	chr14:70438748-70443471	Polr3d	polymerase (RNA) III (DNA directed) polypeptide D	22.7	476.5	1.2	FALSE	TRUE	midnightblue	0	0.0455	8	10	3.05	0	EMPTY
ENSMUSG00000000782	chr11:52252371-52283014	Tcf7	transcription factor 7, T cell specific	3.3	98.9	0.9	FALSE	FALSE	ivory	0.4302	1	17	18	4.28	0	EMPTY
ENSMUSG00000000787	chrX:13280970-13294052	Ddx3x	DEAD/H (Asp-Glu-Ala-Asp/His) box polypeptide 3, X-linked	75.7	3671	0.7	FALSE	TRUE	salmon4	0	0.0057	4	6	2.4	0	EMPTY
ENSMUSG00000000791	chr8:70808449-70821424	Il12rb1	interleukin 12 receptor, beta 1	0.2	6	0.7	FALSE	FALSE	darkgreen	0.0089	0.4325	11	10	206241	0	0.91
ENSMUSG00000000792	chr8:70882889-70892757	Slc5a5	solute carrier family 5 (sodium iodide symporter), member 5	2	62.7	0.4	FALSE	FALSE	darkgreen	0.1522	0.1367	14	14	6.06	0	EMPTY
ENSMUSG00000000794	chr3:89520164-89667761	Kcnn3	potassium intermediate/small conductance calcium-activated channel, subfamily N, member 3	2.9	68.8	1	FALSE	FALSE	darkgreen	0.0011	0.114	14	14	5.32	0	EMPTY
ENSMUSG00000000804	chr11:84984442-85140161	Usp32	ubiquitin specific peptidase 32	32.2	2084.7	0.6	FALSE	FALSE	turquoise	0.0164	0.3159	0	2	1.71	3	EMPTY
ENSMUSG00000000805	chr11:84957786-84966044	Car4	carbonic anhydrase 4	61.9	755.6	0.2	FALSE	TRUE	turquoise	0	0.0038	22	22	4	1	2
ENSMUSG00000000811	chr6:89643988-89675529	Txnrd3	thioredoxin reductase 3	2.8	84.2	1.4	FALSE	FALSE	brown	0.2225	0.2696	4	6	4.66	4	EMPTY
ENSMUSG00000000817	chr1:161780691-161788495	Fasl	Fas ligand (TNF superfamily, member 6)	0.4	8.1	1.2	FALSE	FALSE	greenyellow	0.9682	1	13	14	4.7	0	2
ENSMUSG00000000826	chr2:181520485-181555133	Dnajc5	DnaJ (Hsp40) homolog, subfamily C, member 5	120	7310.1	0.7	FALSE	FALSE	turquoise	0.7138	1	9	10	1.26	2	0.97
ENSMUSG00000000827	chr2:181497142-181517966	Tpd52l2	tumor protein D52-like 2	256.9	2907.3	1.5	FALSE	TRUE	turquoise	0	0.0259	22	22	2.03	3	2
ENSMUSG00000000838	chrX:68678541-68717963	Fmr1	fragile X mental retardation syndrome 1	18.9	701.6	0.5	FALSE	FALSE	brown	0.7017	1	5	6	1.44	1	0.14
ENSMUSG00000000861	chr11:24078056-24174123	Bcl11a	B cell CLL/lymphoma 11A (zinc finger protein)	40.2	903.8	0.6	FALSE	TRUE	midnightblue	0.0114	0.0259	6	6	1.5	0	EMPTY
ENSMUSG00000000869	chr11:53602982-53618669	Il4	interleukin 4	3.2	211.2	2.2	FALSE	FALSE	turquoise	0.0455	0.4325	0	2	2	0	EMPTY
ENSMUSG00000000876	chr2:154585758-154603708	Pxmp4	peroxisomal membrane protein 4	22.8	512.8	1.4	FALSE	FALSE	paleturquoise	0.6511	1	22	22	1.58	2	EMPTY
ENSMUSG00000000881	chrX:100767722-100818410	Dlg3	discs, large homolog 3 (Drosophila)	23.7	899.6	0.4	FALSE	TRUE	lightsteelblue1	0.0007	0.3708	21	22	2.14	1	EMPTY
ENSMUSG00000000884	chr16:18498768-18566679	Gnb1l	guanine nucleotide binding protein (G protein), beta polypeptide 1-like	12.1	242.1	1.4	FALSE	FALSE	darkgreen	0.19	0.8745	16	18	2.89	0	EMPTY
ENSMUSG00000000889	chr2:27165233-27183200	Dbh	dopamine beta hydroxylase	0.4	EMPTY	0.1	FALSE	FALSE	EMPTY	EMPTY	EMPTY	EMPTY	EMPTY	EMPTY	EMPTY	EMPTY
ENSMUSG00000000901	chr10:75923222-75932502	Mmp11	matrix metallopeptidase 11	3.6	47.5	1.4	FALSE	FALSE	thistle2	0.6979	1	9	10	4.28	2	2
ENSMUSG00000000902	chr10:75896769-75921617	Smarcb1	SWI/SNF related, matrix associated, actin dependent regulator of chromatin, subfamily b, member 1	160.3	2692.9	1.3	FALSE	TRUE	lightcyan	0	0.0084	12	14	5.45	2	2
ENSMUSG00000000903	chr10:75943057-75949657	Vpreb3	pre-B lymphocyte gene 3	0.9	8.6	2	FALSE	FALSE	blue	0.0115	0.1367	18	18	384771	1	0.67
ENSMUSG00000000915	chr5:123973628-124003211	Hip1r	huntingtin interacting protein 1 related	8.2	392.7	0.5	FALSE	TRUE	lightcyan	0.0002	0.0047	12	14	3.91	1	0.3
ENSMUSG00000000916	chr5:135369953-135376805	Nsun5	NOL1/NOP2/Sun domain family, member 5	17.6	179.8	1	FALSE	FALSE	lightcyan	0.0013	0.1619	14	14	4.67	0	EMPTY
ENSMUSG00000000934	chr15:75657035-75678800	Top1mt	DNA topoisomerase 1, mitochondrial	19.7	407.2	1.5	FALSE	FALSE	darkgreen	0.0303	0.2287	12	14	3.31	1	EMPTY
ENSMUSG00000000938	chr6:52231197-52240854	Hoxa10	homeobox A10	0	EMPTY	0.2	FALSE	FALSE	EMPTY	EMPTY	EMPTY	EMPTY	EMPTY	EMPTY	EMPTY	2
ENSMUSG00000000942	chr6:52189671-52191753	Hoxa4	homeobox A4	0	EMPTY	0	FALSE	FALSE	EMPTY	EMPTY	EMPTY	EMPTY	EMPTY	EMPTY	EMPTY	EMPTY
ENSMUSG00000000948	chr7:59982495-60140219	Snrpn	small nuclear ribonucleoprotein N	2593.4	54761.5	1.1	FALSE	FALSE	paleturquoise	0.8403	1	17	18	1.26	0	EMPTY
ENSMUSG00000000957	chr14:54431604-54441258	Mmp14	matrix metallopeptidase 14 (membrane-inserted)	6.5	180.7	0.8	FALSE	TRUE	lightyellow	0.0361	0.0259	2	2	2.18	9	EMPTY
ENSMUSG00000000958	chr14:54369444-54409472	Slc7a7	solute carrier family 7 (cationic amino acid transporter, y+ system), member 7	2.1	52	1.3	FALSE	FALSE	blue	0.5286	0.5782	18	18	7.31	0	2
ENSMUSG00000000959	chr14:54360841-54369669	Oxa1l	oxidase assembly 1-like	54.2	1562.2	1.1	FALSE	FALSE	paleturquoise	0.9091	1	17	18	1.29	1	EMPTY
ENSMUSG00000000976	chr11:83753696-83783754	Heatr6	HEAT repeat containing 6	20.9	871.9	1.5	FALSE	TRUE	midnightblue	0	0.0017	10	10	2.25	0	EMPTY
ENSMUSG00000000982	chr11:83647844-83649355	Ccl3	chemokine (C-C motif) ligand 3	0	EMPTY	1.1	FALSE	FALSE	EMPTY	EMPTY	EMPTY	EMPTY	EMPTY	EMPTY	EMPTY	2
ENSMUSG00000000983	chr11:83709015-83711348	Wfdc18	WAP four-disulfide core domain 18	2.5	12.1	1.3	FALSE	FALSE	blue	0.7449	1	15	14	6.25	0	2
ENSMUSG00000001014	chr9:21029373-21030531	Icam4	intercellular adhesion molecule 4, Landsteiner-Wiener blood group	2.1	EMPTY	2.8	FALSE	FALSE	EMPTY	EMPTY	EMPTY	EMPTY	EMPTY	EMPTY	EMPTY	EMPTY
ENSMUSG00000001016	chr3:90476201-90488379	Ilf2	interleukin enhancer binding factor 2	177.4	4035	1.3	FALSE	TRUE	turquoise	0	0.0259	21	22	3.08	0	2
ENSMUSG00000001017	chr3:90498956-90509498	Chtop	chromatin target of PRMT1	78.1	1547	1.1	FALSE	TRUE	midnightblue	0	0.031	9	10	2.86	0	0.73
ENSMUSG00000001018	chr3:90488026-90491033	Snapin	SNAP-associated protein	88.9	1373.7	1.2	FALSE	FALSE	midnightblue	0	0.0548	9	10	5.02	0	EMPTY
ENSMUSG00000001020	chr3:90603770-90606045	S100a4	S100 calcium binding protein A4	10.7	51.4	3.1	FALSE	FALSE	midnightblue	0.5501	1	7	6	2.61	1	0.98
ENSMUSG00000001021	chr3:90600215-90602702	S100a3	S100 calcium binding protein A3	2.4	21.1	3.1	FALSE	FALSE	blue	0.3358	0.1619	16	18	10.87	0	EMPTY
ENSMUSG00000001023	chr3:90608523-90611780	S100a5	S100 calcium binding protein A5	2.2	9.9	0.3	FALSE	FALSE	blue	0.8264	1	9	10	6.97	1	0.91
ENSMUSG00000001025	chr3:90612894-90614414	S100a6	S100 calcium binding protein A6 (calcyclin)	105.6	753.6	3.2	FALSE	FALSE	salmon4	0.0001	0.114	4	6	1.88	1	0.33
ENSMUSG00000001027	chr11:106318592-106353288	Scn4a	sodium channel, voltage-gated, type IV, alpha	0	EMPTY	1.6	FALSE	FALSE	EMPTY	EMPTY	EMPTY	EMPTY	EMPTY	EMPTY	EMPTY	EMPTY
ENSMUSG00000001029	chr11:106377656-106388075	Icam2	intercellular adhesion molecule 2	8.1	92.6	1.8	FALSE	FALSE	lightcyan	0.9222	1	13	14	1.75	2	0.67
ENSMUSG00000001034	chr11:61488812-61494406	Mapk7	mitogen-activated protein kinase 7	10.1	294.1	0.5	FALSE	TRUE	darkgreen	0	0.0259	13	14	6.26	0	2
ENSMUSG00000001036	chr11:61517249-61579687	Epn2	epsin 2	46.5	1947.6	0.6	FALSE	FALSE	darkgreen	0	0.0661	16	18	1.9	2	0.15
ENSMUSG00000001039	chr11:61505144-61512931	B9d1	B9 protein domain 1	142.3	1154.6	2.4	FALSE	FALSE	violet	0.001	0.3708	2	2	1.69	1	0.15
ENSMUSG00000001052	chr3:129982759-130061553	Sec24b	Sec24 related gene family, member B (S. cerevisiae)	38.4	1026.3	0.5	FALSE	FALSE	turquoise	0.0301	0.0954	22	22	1.82	2	2
ENSMUSG00000001053	chr11:51643063-51650842	N4bp3	NEDD4 binding protein 3	3.4	82.2	0.4	FALSE	FALSE	blue	0.0003	0.0661	14	14	10.41	0	EMPTY
ENSMUSG00000001054	chr11:51623671-51635896	Rmnd5b	required for meiotic nuclear division 5 homolog B (S. cerevisiae)	72.1	1353.8	1	FALSE	TRUE	lightcyan	0	0.0032	12	14	3.88	1	EMPTY
ENSMUSG00000001056	chr11:51619735-51623714	Nhp2	NHP2 ribonucleoprotein homolog (yeast)	141.1	1314	1.9	FALSE	FALSE	lightcyan	0.1105	0.0455	10	10	2.43	1	2
ENSMUSG00000001065	chr8:123254195-123269745	Zfp276	zinc finger protein (C2H2 type) 276	4.1	148.1	0.4	FALSE	FALSE	brown	0.0596	0.1367	12	14	2.52	0	2
ENSMUSG00000001076	chr15:99084686-99087817	C1ql4	complement component 1, q subcomponent-like 4	0	EMPTY	0.3	FALSE	FALSE	EMPTY	EMPTY	EMPTY	EMPTY	EMPTY	EMPTY	EMPTY	EMPTY
ENSMUSG00000001082	chr5:34633642-34637212	Mfsd10	major facilitator superfamily domain containing 10	25.7	312.3	0.6	FALSE	FALSE	midnightblue	0	0.1367	13	14	19.53	1	EMPTY
ENSMUSG00000001089	chr4:136469761-136554780	Luzp1	leucine zipper protein 1	29.5	912.2	0.5	FALSE	TRUE	lightsteelblue1	0	1	11	10	2.72	1	EMPTY
ENSMUSG00000001095	chr11:78397087-78422217	Slc13a2	solute carrier family 13 (sodium-dependent dicarboxylate transporter), member 2	0	EMPTY	0.6	FALSE	FALSE	EMPTY	EMPTY	EMPTY	EMPTY	EMPTY	EMPTY	EMPTY	EMPTY
ENSMUSG00000001098	chr5:114363567-114380515	Kctd10	potassium channel tetramerisation domain containing 10	31.4	418	1	FALSE	TRUE	darkgreen	0	0.0047	14	14	5.63	1	0.8
ENSMUSG00000001100	chr11:78512193-78522736	Poldip2	polymerase (DNA-directed), delta interacting protein 2	49.2	1029.6	0.6	FALSE	FALSE	midnightblue	0.0008	0.3159	6	6	1.68	1	0.51
ENSMUSG00000001103	chr11:78503449-78505081	Sebox	SEBOX homeobox	2.4	31.3	0.2	FALSE	TRUE	lightsteelblue1	0	0.193	20	22	727986	0	2
ENSMUSG00000001105	chr11:78536361-78541737	Ift20	intraflagellar transport 20	335.3	3240.3	2	FALSE	FALSE	midnightblue	0.0004	0.1367	2	2	1.69	4	2
ENSMUSG00000001119	chr10:76708792-76726168	Col6a1	collagen, type VI, alpha 1	1.4	63.4	0.1	FALSE	FALSE	paleturquoise	0.1484	1	15	14	7.47	0	2
ENSMUSG00000001120	chr10:76761857-76961887	Pcbp3	poly(rC) binding protein 3	41.3	877.2	0.5	FALSE	TRUE	darkgreen	0	0.0084	14	14	3.07	1	EMPTY
ENSMUSG00000001123	chr11:78962974-78984946	Lgals9	lectin, galactose binding, soluble 9	16.6	258.1	1.1	FALSE	FALSE	turquoise	0.003	0.1619	22	22	2.78	1	0.97
ENSMUSG00000001127	chrX:20797814-20860519	Araf	v-raf murine sarcoma 3611 viral oncogene homolog	1006.8	17327.5	1.8	FALSE	TRUE	turquoise	0	0.002	0	2	2.41	1	2
ENSMUSG00000001128	chrX:20925454-20931555	Cfp	complement factor properdin	6.3	124.2	0.3	FALSE	FALSE	brown	0.0803	1	11	10	3.51	0	0.99
ENSMUSG00000001131	chrX:20870166-20874735	Timp1	tissue inhibitor of metalloproteinase 1	1.2	11.2	1	FALSE	FALSE	turquoise	0.3516	0.6291	20	22	36.39	0	2
ENSMUSG00000001134	chrX:20941722-20962017	Uxt	ubiquitously expressed transcript	75.3	759.6	1	FALSE	FALSE	midnightblue	0.0825	0.0954	4	6	1.67	0	EMPTY
ENSMUSG00000001138	chr1:36511867-36528237	Cnnm3	cyclin M3	11.9	634.7	0.7	FALSE	TRUE	midnightblue	0.0236	0.0259	4	6	1.71	2	EMPTY
ENSMUSG00000001143	chr1:36422065-36445271	Lman2l	lectin, mannose-binding 2-like	48.2	1212.4	1.1	FALSE	TRUE	darkgreen	0	0.0377	14	14	4.35	3	EMPTY
ENSMUSG00000001150	chr10:76468971-76515856	Mcm3ap	minichromosome maintenance deficient 3 (S. cerevisiae) associated protein	8.7	632.8	0.7	FALSE	FALSE	darkgreen	0	0.2287	14	14	3.17	0	2
ENSMUSG00000001151	chr10:76351254-76442912	Pcnt	pericentrin (kendrin)	3.3	359.3	0.5	FALSE	TRUE	midnightblue	0	0.0084	12	14	4.95	0	EMPTY
ENSMUSG00000001155	chr10:76575648-76590338	Ftcd	formiminotransferase cyclodeaminase	0.1	2.9	1.3	FALSE	FALSE	blue	0.2442	0.5013	18	18	70258.1	0	EMPTY
ENSMUSG00000001156	chr6:86647044-86669159	Mxd1	MAX dimerization protein 1	8.6	402.6	0.7	FALSE	FALSE	darkgreen	0.0194	1	14	14	2.19	2	2
ENSMUSG00000001157	chr6:86691768-86733378	Gmcl1	germ cell-less homolog 1 (Drosophila)	17.4	530.2	1.1	FALSE	FALSE	brown	0.0085	0.3159	4	6	3.06	2	EMPTY
ENSMUSG00000001158	chr6:86675221-86684522	Snrnp27	small nuclear ribonucleoprotein 27 (U4/U6.U5)	477.8	3802.8	2.5	FALSE	FALSE	midnightblue	0.0006	0.3708	6	6	1.52	0	0.04
ENSMUSG00000001166	chr5:120800194-120812514	Oas1c	2'-5' oligoadenylate synthetase 1C	0.6	13.3	0.6	FALSE	TRUE	lightsteelblue1	0.0003	1	17	18	129.12	0	EMPTY
ENSMUSG00000001168	chr5:120861421-120873512	Oas1h	2'-5' oligoadenylate synthetase 1H	0	EMPTY	0.4	FALSE	FALSE	EMPTY	EMPTY	EMPTY	EMPTY	EMPTY	EMPTY	EMPTY	EMPTY
ENSMUSG00000001173	chrX:47912387-47965868	Ocrl	oculocerebrorenal syndrome of Lowe	53.3	1902.5	1.4	FALSE	TRUE	darkmagenta	0.0012	0.0259	2	2	1.74	1	EMPTY
ENSMUSG00000001175	chr12:100199435-100209806	Calm1	calmodulin 1	5590	88487.1	0.8	FALSE	TRUE	lightcyan	0	0.0032	12	14	4.23	3	0.19
ENSMUSG00000001211	chr10:78269178-78352489	Agpat3	1-acylglycerol-3-phosphate O-acyltransferase 3	35.7	1807.8	0.4	FALSE	TRUE	darkgreen	0	0.0057	12	14	1.94	3	EMPTY
ENSMUSG00000001225	chr12:31390871-31473917	Slc26a3	solute carrier family 26, member 3	0.2	6	3.9	FALSE	FALSE	turquoise	0.1306	0.3482	22	22	162010	0	EMPTY
ENSMUSG00000001227	chr17:56123085-56140343	Sema6b	sema domain, transmembrane domain (TM), and cytoplasmic domain, (semaphorin) 6B	5.3	211.7	0.3	FALSE	TRUE	midnightblue	0.0001	0.0377	8	10	1.91	0	2
ENSMUSG00000001228	chr17:56303321-56323486	Uhrf1	ubiquitin-like, containing PHD and RING finger domains, 1	0.3	10.1	2	FALSE	FALSE	darkorange	0.0036	0.114	4	6	43.67	0	2
ENSMUSG00000001229	chr17:56186682-56218889	Dpp9	dipeptidylpeptidase 9	19.6	759.6	0.5	FALSE	TRUE	saddlebrown	0	0.002	14	14	2.47	2	EMPTY
ENSMUSG00000001240	chr11:101246028-101259546	Ramp2	receptor (calcitonin) activity modifying protein 2	185.8	2118.5	1.1	FALSE	FALSE	midnightblue	0.0171	0.4325	10	10	1.52	6	2
ENSMUSG00000001247	chr7:30957409-30983169	Lsr	lipolysis stimulated lipoprotein receptor	4.3	52.6	0.4	FALSE	FALSE	midnightblue	0.0001	0.1367	4	6	4.47	2	2
ENSMUSG00000001248	chr7:31130127-31151050	Gramd1a	GRAM domain containing 1A	19.2	570.8	0.5	FALSE	FALSE	midnightblue	0.0858	0.0954	10	10	2	2	EMPTY
ENSMUSG00000001249	chr7:31098725-31115290	Hpn	hepsin	0.5	4.2	0.1	FALSE	FALSE	white	0.4959	1	13	14	93731.3	1	EMPTY
ENSMUSG00000001260	chr5:70751047-70842617	Gabrg1	gamma-aminobutyric acid (GABA) A receptor, subunit gamma 1	77.7	3959.9	6.1	TRUE	TRUE	turquoise	0	0.0057	0	2	2.87	0	2
ENSMUSG00000001270	chr12:111669355-111672338	Ckb	creatine kinase, brain	2606	37834.9	0.7	FALSE	TRUE	lightcyan	0	0.0047	12	14	9.61	2	EMPTY
ENSMUSG00000001280	chr15:102406143-102436404	Sp1	trans-acting transcription factor 1	6.9	506.8	0.4	FALSE	FALSE	turquoise	0.2945	0.3159	0	2	1.61	1	0.1
ENSMUSG00000001281	chr15:102215995-102231935	Itgb7	integrin beta 7	0.6	22.1	0.4	FALSE	FALSE	brown	0.8357	1	5	6	3.55	0	2
ENSMUSG00000001285	chr15:102331709-102338139	Myg1	melanocyte proliferating gene 1	2297	17127.2	2.2	FALSE	TRUE	salmon4	0	0.0455	4	6	2.32	1	2
ENSMUSG00000001288	chr15:102234938-102257517	Rarg	retinoic acid receptor, gamma	1.4	40.7	0.4	FALSE	FALSE	brown	0.0218	0.4325	9	10	6.2	1	2
ENSMUSG00000001300	chr8:8617434-8660773	Efnb2	ephrin B2	6	262.4	0.3	FALSE	FALSE	brown	0.0068	0.5782	6	6	4.32	2	EMPTY
ENSMUSG00000001305	chr1:186720978-186749358	Rrp15	ribosomal RNA processing 15 homolog (S. cerevisiae)	21.8	282.4	1.8	FALSE	TRUE	midnightblue	0	0.0038	10	10	9.45	0	EMPTY
ENSMUSG00000001313	chr11:101464999-101471853	Rnd2	Rho family GTPase 2	118.3	1604	0.8	FALSE	FALSE	midnightblue	0.0056	0.4325	6	6	1.75	1	0.47
ENSMUSG00000001323	chr11:74906359-74925948	Srr	serine racemase	53.8	1323.1	0.9	FALSE	TRUE	turquoise	0	0.018	21	22	3.54	4	EMPTY
ENSMUSG00000001333	chr4:129287617-129308559	Sync	syncoilin	0.4	8.5	0.9	FALSE	FALSE	midnightblue	0.1751	0.5782	8	10	13.11	1	EMPTY
ENSMUSG00000001334	chr4:129136999-129144593	Fndc5	fibronectin type III domain containing 5	20.6	593.8	0.2	FALSE	TRUE	lightsteelblue1	0.0313	0.9921	22	22	1.94	0	EMPTY
ENSMUSG00000001348	chr9:22126731-22135746	Acp5	acid phosphatase 5, tartrate resistant	0.3	EMPTY	0.5	FALSE	FALSE	brown4	EMPTY	1	11	10	148355	0	0.99
ENSMUSG00000001349	chr9:22099281-22109630	Cnn1	calponin 1	1.6	43.9	1.4	FALSE	FALSE	greenyellow	0.3327	1	11	10	17.07	1	2
ENSMUSG00000001366	chr9:78081499-78109065	Fbxo9	f-box protein 9	69.2	1127.3	0.7	FALSE	FALSE	midnightblue	0	0.0795	6	6	2.08	0	2
ENSMUSG00000001376	chr6:3498382-3603319	Ccdc132	coiled-coil domain containing 132	44.6	1513.7	1.2	FALSE	TRUE	turquoise	0	0.0455	21	22	2.94	0	EMPTY
ENSMUSG00000001380	chr18:36766530-36783205	Hars	histidyl-tRNA synthetase	210.5	4302.2	1.5	FALSE	FALSE	turquoise	0.0475	0.114	21	22	1.61	0	0.92
ENSMUSG00000001383	chr18:36793923-36799660	Zmat2	zinc finger, matrin type 2	208.2	5811.7	0.9	FALSE	TRUE	turquoise	0	0.0455	1	2	1.89	1	EMPTY
ENSMUSG00000001403	chr2:164769898-164778822	Ube2c	ubiquitin-conjugating enzyme E2C	1.1	28.4	0.9	FALSE	FALSE	lightyellow	0.0094	0.9921	12	14	167.38	0	EMPTY
ENSMUSG00000001415	chr3:88336260-88362337	Smg5	Smg-5 homolog, nonsense mediated mRNA decay factor (C. elegans)	12.1	623.1	0.6	FALSE	FALSE	darkgreen	0.5364	0.3159	13	14	1.44	1	2
ENSMUSG00000001416	chr3:88297116-88321767	Cct3	chaperonin containing Tcp1, subunit 3 (gamma)	512	7677	1.9	FALSE	TRUE	turquoise	0	0.018	20	22	3.22	2	EMPTY
ENSMUSG00000001418	chr3:88325023-88331313	0610031J06Rik	RIKEN cDNA 0610031J06 gene	249.7	2302.9	1.6	FALSE	FALSE	turquoise	0	0.114	22	22	3.55	1	0.82
ENSMUSG00000001419	chr3:88142372-88172086	Mef2d	myocyte enhancer factor 2D	32.4	1539.3	0.2	FALSE	TRUE	lightsteelblue1	0.0002	1	13	14	1.88	0	2
ENSMUSG00000001420	chr3:88328655-88334504	Tmem79	transmembrane protein 79	0.1	EMPTY	1.1	FALSE	FALSE	EMPTY	EMPTY	EMPTY	EMPTY	EMPTY	EMPTY	EMPTY	EMPTY
ENSMUSG00000001424	chr6:28475139-28935162	Snd1	staphylococcal nuclease and tudor domain containing 1	89.8	2185.5	1.1	FALSE	TRUE	paleturquoise	0	0.0214	17	18	2.38	2	0.31
ENSMUSG00000001435	chr10:77052178-77166548	Col18a1	collagen, type XVIII, alpha 1	1.1	63.7	0.1	FALSE	FALSE	brown4	0.1222	0.5013	12	14	6.14	2	EMPTY
ENSMUSG00000001436	chr10:77032241-77061002	Slc19a1	solute carrier family 19 (folate transporter), member 1	22	536.5	1	FALSE	FALSE	turquoise	0.0703	0.3159	18	18	3.17	2	2
ENSMUSG00000001440	chr11:97159714-97187881	Kpnb1	karyopherin (importin) beta 1	49.6	2856	1	FALSE	FALSE	turquoise	0	0.1367	0	2	1.78	2	0.82
ENSMUSG00000001441	chr11:97205842-97280638	Npepps	aminopeptidase puromycin sensitive	99.3	3192.7	0.8	FALSE	FALSE	turquoise	0.016	0.8745	22	22	1.35	3	0.58
ENSMUSG00000001444	chr11:97098071-97115331	Tbx21	T-box 21	0.2	4.3	1.4	FALSE	FALSE	white	0.1497	0.6669	14	14	107332	0	EMPTY
ENSMUSG00000001445	chr11:97041560-97049213	Mrpl10	mitochondrial ribosomal protein L10	116.4	1894.7	1.5	FALSE	FALSE	lightcyan	0	0.1367	12	14	3.27	3	EMPTY
ENSMUSG00000001467	chr5:4081145-4104746	Cyp51	cytochrome P450, family 51	38.9	1586.5	1.4	FALSE	TRUE	darkgreen	0.0007	0.0122	14	14	2.27	0	0.42
ENSMUSG00000001472	chr8:123373824-123404173	Tcf25	transcription factor 25 (basic helix-loop-helix)	339.8	11608.5	0.6	FALSE	FALSE	turquoise	0.5929	1	15	14	1.33	3	0.28
ENSMUSG00000001473	chr18:67390717-67402748	Tubb6	tubulin, beta 6 class V	10	182	0.8	FALSE	FALSE	turquoise	0.349	0.0377	20	22	3.86	1	EMPTY
ENSMUSG00000001482	chr8:123442986-123463270	Def8	differentially expressed in FDCP 8	46.9	1624	0.9	FALSE	TRUE	turquoise	0	0.0084	22	22	4.31	1	EMPTY
ENSMUSG00000001493	chr11:101877510-101894374	Meox1	mesenchyme homeobox 1	1.3	30.6	1.8	FALSE	FALSE	turquoise	0.7277	1	11	10	9.13	0	0.95
ENSMUSG00000001494	chr11:101962458-101967015	Sost	sclerostin	0	EMPTY	0.1	FALSE	FALSE	EMPTY	EMPTY	EMPTY	EMPTY	EMPTY	EMPTY	EMPTY	EMPTY
ENSMUSG00000001496	chr12:56531935-56536908	Nkx2-1	NK2 homeobox 1	0.1	EMPTY	0.3	FALSE	FALSE	EMPTY	EMPTY	EMPTY	EMPTY	EMPTY	EMPTY	EMPTY	EMPTY
ENSMUSG00000001497	chr12:56691767-56712822	Pax9	paired box gene 9	0.1	2.2	0.3	FALSE	FALSE	orange	0.3479	0.3159	20	22	59311.4	0	0.56
ENSMUSG00000001504	chr13:72628820-72634196	Irx2	Iroquois related homeobox 2 (Drosophila)	1.4	13.8	0.2	FALSE	FALSE	midnightblue	0.0763	1	13	14	18.81	1	EMPTY
ENSMUSG00000001506	chr11:94936224-94953042	Col1a1	collagen, type I, alpha 1	2.1	138.4	0.4	FALSE	FALSE	blue	0.6136	1	13	14	2.07	2	EMPTY
ENSMUSG00000001507	chr11:95044474-95076801	Itga3	integrin alpha 3	13.9	729.3	0.7	FALSE	FALSE	blue	0.3335	0.7666	18	18	1.61	1	EMPTY
ENSMUSG00000001508	chr11:94962791-94976327	Sgca	sarcoglycan, alpha (dystrophin-associated glycoprotein)	2.5	31.4	1.8	FALSE	FALSE	blue	0.9114	1	17	18	2.62	0	2
ENSMUSG00000001510	chr11:95120089-95125296	Dlx3	distal-less homeobox 3	0	EMPTY	0.7	FALSE	FALSE	EMPTY	EMPTY	EMPTY	EMPTY	EMPTY	EMPTY	EMPTY	0.81
ENSMUSG00000001517	chr6:128362967-128375893	Foxm1	forkhead box M1	3.7	79.6	1	FALSE	FALSE	turquoise	0.3484	0.4325	22	22	2.4	0	EMPTY
ENSMUSG00000001518	chr6:128409444-128424931	Itfg2	integrin alpha FG-GAP repeat containing 2	80.4	1973.2	2.1	FALSE	TRUE	turquoise	0.0001	0.031	20	22	2.21	0	EMPTY
ENSMUSG00000001520	chr6:128399296-128408932	Nrip2	nuclear receptor interacting protein 2	63.2	1327.2	1.4	FALSE	TRUE	paleturquoise	0	0.031	18	18	2.21	0	EMPTY
ENSMUSG00000001521	chr6:128321140-128355851	Tulp3	tubby-like protein 3	6.8	258.3	0.5	FALSE	FALSE	brown	0.134	1	7	6	1.77	0	EMPTY
ENSMUSG00000001524	chr17:35667730-35673739	Gtf2h4	general transcription factor II H, polypeptide 4	18.3	284.1	0.9	FALSE	TRUE	lightcyan	0	0.0102	12	14	24.8	1	0.85
ENSMUSG00000001525	chr17:35833926-35838306	Tubb5	tubulin, beta 5 class I	820.7	21564.1	0.9	FALSE	TRUE	turquoise	0	0.0377	21	22	2.9	2	EMPTY
ENSMUSG00000001542	chr13:75707484-75772356	Ell2	elongation factor RNA polymerase II 2	16.3	628.9	1.5	FALSE	TRUE	midnightblue	0.0226	0.0214	5	6	1.66	1	EMPTY
ENSMUSG00000001552	chr11:100368958-100397763	Jup	junction plakoglobin	28.7	888.7	0.2	FALSE	TRUE	darkgreen	0.0019	0.0259	14	14	2.01	0	2
ENSMUSG00000001555	chr11:100415697-100424824	Fkbp10	FK506 binding protein 10	6.5	144.3	1.3	FALSE	FALSE	darkgreen	0.0009	0.3159	13	14	4.61	3	2
ENSMUSG00000001558	chr11:100441917-100457022	Klhl10	kelch-like 10 (Drosophila)	0.8	17.2	1.2	FALSE	FALSE	turquoise	0.7565	0.2979	20	22	7.59	0	EMPTY
ENSMUSG00000001566	chr5:29473038-29478519	Mnx1	motor neuron and pancreas homeobox 1	0	EMPTY	0.6	FALSE	FALSE	EMPTY	EMPTY	EMPTY	EMPTY	EMPTY	EMPTY	EMPTY	EMPTY
ENSMUSG00000001569	chr5:29434664-29453506	Nom1	nucleolar protein with MIF4G domain 1	15.5	555.9	1.4	FALSE	FALSE	midnightblue	0.0315	0.1367	10	10	1.78	0	EMPTY
ENSMUSG00000001576	chr17:26561489-26656931	Ergic1	endoplasmic reticulum-golgi intermediate compartment (ERGIC) 1	53.2	1571.3	0.6	FALSE	FALSE	turquoise	0.3898	0.7666	22	22	1.44	1	EMPTY
ENSMUSG00000001583	chr11:69851005-69858730	Tnk1	tyrosine kinase, non-receptor, 1	0.1	3.1	0.7	FALSE	FALSE	turquoise	0.4982	0.2156	2	2	34.12	0	EMPTY
ENSMUSG00000001588	chr11:69881567-69895539	Acap1	ArfGAP with coiled-coil, ankyrin repeat and PH domains 1	0	EMPTY	1	FALSE	FALSE	yellowgreen	EMPTY	1	11	10	38681.4	0	EMPTY
ENSMUSG00000001604	chr4:136247729-136274898	Tcea3	transcription elongation factor A (SII), 3	1.1	14	2.1	FALSE	FALSE	darkgreen	0.2548	1	11	10	39.25	1	2
ENSMUSG00000001622	chr5:87925579-87932665	Csn3	casein kappa	0	EMPTY	0.4	FALSE	FALSE	EMPTY	EMPTY	EMPTY	EMPTY	EMPTY	EMPTY	EMPTY	2
ENSMUSG00000001627	chr12:40201567-40248504	Ifrd1	interferon-related developmental regulator 1	54.3	334.1	0.9	FALSE	TRUE	midnightblue	0.0063	0.0122	6	6	4.66	2	EMPTY
ENSMUSG00000001630	chr6:146724995-146778812	Stk38l	serine/threonine kinase 38 like	56.9	2522.5	3.4	FALSE	TRUE	turquoise	0	0.031	21	22	4.03	1	EMPTY
ENSMUSG00000001632	chr6:113307181-113324857	Brpf1	bromodomain and PHD finger containing, 1	8.9	384.8	0.4	FALSE	FALSE	brown	0.0029	0.1619	9	10	3.27	1	EMPTY
ENSMUSG00000001642	chr6:34303934-34317497	Akr1b3	aldo-keto reductase family 1, member B3 (aldose reductase)	133.8	1546.4	6.3	FALSE	FALSE	turquoise	0	0.0795	0	2	2.97	0	EMPTY
ENSMUSG00000001655	chr15:102921103-102928814	Hoxc13	homeobox C13	0	EMPTY	0.6	FALSE	FALSE	EMPTY	EMPTY	EMPTY	EMPTY	EMPTY	EMPTY	EMPTY	EMPTY
ENSMUSG00000001656	chr15:102954427-102957708	Hoxc11	homeobox C11	0	EMPTY	0.7	FALSE	FALSE	EMPTY	EMPTY	EMPTY	EMPTY	EMPTY	EMPTY	EMPTY	EMPTY
ENSMUSG00000001657	chr15:102990622-102994267	Hoxc8	homeobox C8	0	EMPTY	0.7	FALSE	FALSE	lightsteelblue1	EMPTY	0.0259	18	18	32146.1	1	2
ENSMUSG00000001661	chr15:102998257-103011881	Hoxc6	homeobox C6	0	EMPTY	0.3	FALSE	FALSE	EMPTY	EMPTY	EMPTY	EMPTY	EMPTY	EMPTY	EMPTY	EMPTY
ENSMUSG00000001663	chr10:75783813-75798584	Gstt1	glutathione S-transferase, theta 1	114.5	1113	2.6	FALSE	FALSE	salmon4	0.021	0.2696	2	2	1.82	3	2
ENSMUSG00000001665	chr10:75774115-75781414	Gstt3	glutathione S-transferase, theta 3	597.7	3510	2.4	FALSE	FALSE	salmon4	0	1	11	10	1.68	0	EMPTY
ENSMUSG00000001670	chr8:109990437-109999803	Tat	tyrosine aminotransferase	0	EMPTY	1.2	FALSE	FALSE	EMPTY	EMPTY	EMPTY	EMPTY	EMPTY	EMPTY	EMPTY	0.98
ENSMUSG00000001672	chr8:109947914-109962203	Marveld3	MARVEL (membrane-associating) domain containing 3	1.3	25.5	1.9	FALSE	FALSE	blue	0.3641	1	9	10	6.64	1	EMPTY
ENSMUSG00000001674	chr1:121553835-121567989	Ddx18	DEAD (Asp-Glu-Ala-Asp) box polypeptide 18	58.2	1056.2	2.5	FALSE	FALSE	salmon4	0.0025	0.1619	2	2	1.67	0	EMPTY
ENSMUSG00000001687	chr5:148504631-148552789	Ubl3	ubiquitin-like 3	246.6	6687	1	FALSE	TRUE	midnightblue	0	0.0102	9	10	4.08	0	0.04
ENSMUSG00000001700	chr18:56432132-56503792	Gramd3	GRAM domain containing 3	13.5	374.6	1	FALSE	FALSE	saddlebrown	0.0001	0.3708	14	14	2.55	3	2
ENSMUSG00000001707	chr13:38645698-38659028	Eef1e1	eukaryotic translation elongation factor 1 epsilon 1	296	2930.5	3.8	FALSE	FALSE	salmon4	0	0.1619	2	2	1.85	3	EMPTY
ENSMUSG00000001729	chr12:112653821-112674884	Akt1	thymoma viral proto-oncogene 1	44.4	1199.6	0.5	FALSE	TRUE	lightcyan	0	0.0047	12	14	2.56	4	2
ENSMUSG00000001739	chr5:136966616-136975858	Cldn15	claudin 15	0.2	6.2	0.8	FALSE	FALSE	yellowgreen	0.9222	0.3708	18	18	4.28	1	EMPTY
ENSMUSG00000001741	chr7:83642848-83745726	Il16	interleukin 16	4.6	87.5	0.1	FALSE	TRUE	lightsteelblue1	0	0.5782	21	22	23.02	1	2
ENSMUSG00000001750	chr19:3896050-3907133	Tcirg1	T cell, immune regulator 1, ATPase, H+ transporting, lysosomal V0 protein A3	10.7	177.6	0.7	FALSE	FALSE	darkgreen	0.1733	0.0455	12	14	5.97	1	2
ENSMUSG00000001751	chr11:101070012-101077672	Naglu	alpha-N-acetylglucosaminidase (Sanfilippo disease IIIB)	6	144.4	0.7	FALSE	FALSE	brown	0.4351	1	7	6	3.18	1	2
ENSMUSG00000001755	chr11:101082565-101086619	Coasy	Coenzyme A synthase	34.6	797.8	1.5	FALSE	FALSE	darkgreen	0	0.0795	13	14	4.65	1	2
ENSMUSG00000001761	chr6:29735694-29761365	Smo	smoothened homolog (Drosophila)	14.5	586.7	1.5	FALSE	FALSE	saddlebrown	0	0.0954	16	18	2.86	1	0.94
ENSMUSG00000001763	chr6:29694222-29718559	Tspan33	tetraspanin 33	13.1	268.6	1	FALSE	FALSE	midnightblue	0.3958	0.8745	6	6	1.59	2	2
ENSMUSG00000001767	chr2:145917479-145935014	Crnkl1	Crn, crooked neck-like 1 (Drosophila)	28.9	1012.7	2.1	FALSE	FALSE	turquoise	0	0.4325	21	22	2.88	0	EMPTY
ENSMUSG00000001768	chr2:145784734-145887616	Rin2	Ras and Rab interactor 2	19.5	865.1	1.6	FALSE	FALSE	turquoise	0	0.0954	20	22	3.01	2	EMPTY
ENSMUSG00000001773	chr7:86719352-86775864	Folh1	folate hydrolase 1	18.9	676.8	2.5	FALSE	TRUE	blue	0	0.0149	22	22	3.02	4	EMPTY
ENSMUSG00000001774	chr9:18292267-18314000	Chordc1	cysteine and histidine-rich domain (CHORD)-containing, zinc-binding protein 1	108.5	2684.6	1.5	FALSE	TRUE	paleturquoise	0	0.031	18	18	2.51	3	0.76
ENSMUSG00000001785	chr10:85871831-85889096	Pwp1	PWP1 homolog (S. cerevisiae)	26.8	736.5	1.5	FALSE	FALSE	paleturquoise	0.5145	0.0795	18	18	2.02	1	0.94
ENSMUSG00000001786	chr10:86021972-86051873	Fbxo7	F-box protein 7	30.9	780.5	1	FALSE	TRUE	lightcyan	0	0.031	12	14	2.14	0	EMPTY
ENSMUSG00000001794	chr7:30186942-30195164	Capns1	calpain, small subunit 1	240.2	2929.6	0.8	FALSE	FALSE	midnightblue	0.1749	0.0548	8	10	1.49	1	0.23
ENSMUSG00000001802	chr7:35200027-35215370	Lrp3	low density lipoprotein receptor-related protein 3	38.1	574.3	0.7	FALSE	TRUE	lightcyan	0	0.0149	10	10	3.03	2	EMPTY
ENSMUSG00000001804	chr18:20436175-20471821	Dsg4	desmoglein 4	0	EMPTY	1	FALSE	FALSE	EMPTY	EMPTY	EMPTY	EMPTY	EMPTY	EMPTY	EMPTY	EMPTY
ENSMUSG00000001815	chr2:74652997-74659861	Evx2	even skipped homeotic gene 2 homolog	0	EMPTY	0.1	FALSE	FALSE	EMPTY	EMPTY	EMPTY	EMPTY	EMPTY	EMPTY	EMPTY	2
ENSMUSG00000001819	chr2:74668310-74671599	Hoxd13	homeobox D13	0	EMPTY	0.4	FALSE	FALSE	EMPTY	EMPTY	EMPTY	EMPTY	EMPTY	EMPTY	EMPTY	2
ENSMUSG00000001823	chr2:74674929-74677706	Hoxd12	homeobox D12	0	EMPTY	0.7	FALSE	FALSE	EMPTY	EMPTY	EMPTY	EMPTY	EMPTY	EMPTY	EMPTY	2
ENSMUSG00000001827	chr7:101858331-101870788	Folr1	folate receptor 1 (adult)	23.6	136.7	1	FALSE	FALSE	brown4	0.3563	1	6	6	1251.96	1	0.47
ENSMUSG00000001829	chr7:101663633-101790168	Clpb	ClpB caseinolytic peptidase B	27.1	793.3	0.8	FALSE	FALSE	darkgreen	0.0296	0.0548	14	14	2.02	0	2
ENSMUSG00000001833	chr9:25252439-25308571	2007-09-01	septin 7	453.5	13555.1	0.7	FALSE	TRUE	turquoise	0	0.0259	20	22	1.99	2	2
ENSMUSG00000001844	chr5:143316489-143329256	Zdhhc4	zinc finger, DHHC domain containing 4	62.6	744.8	1.1	FALSE	FALSE	midnightblue	0.1184	0.193	8	10	2.04	3	EMPTY
ENSMUSG00000001847	chr5:143505478-143528036	Rac1	RAS-related C3 botulinum substrate 1	205.1	4621.9	0.6	FALSE	TRUE	midnightblue	0	0.0032	4	6	1.98	0	0.71
ENSMUSG00000001855	chr2:31974436-32053975	Nup214	nucleoporin 214	58.3	1144.8	1.4	FALSE	FALSE	paleturquoise	0.3618	1	15	14	1.48	0	EMPTY
ENSMUSG00000001864	chr2:31950260-31973442	Aif1l	allograft inflammatory factor 1-like	12.4	312.8	2.8	FALSE	FALSE	saddlebrown	0.0524	1	17	18	3.01	1	EMPTY
ENSMUSG00000001865	chr3:20215617-20242181	Cpa3	carboxypeptidase A3, mast cell	0	EMPTY	0.2	FALSE	FALSE	EMPTY	EMPTY	EMPTY	EMPTY	EMPTY	EMPTY	EMPTY	0.87
ENSMUSG00000001870	chr17:75005568-75392512	Ltbp1	latent transforming growth factor beta binding protein 1	2.5	111.4	0.7	FALSE	FALSE	paleturquoise	0.0875	0.1367	20	22	4.08	1	2
ENSMUSG00000001891	chr11:21321138-21371201	Ugp2	UDP-glucose pyrophosphorylase 2	70.7	1615.6	1.2	FALSE	FALSE	brown	0.0725	0.3708	5	6	1.46	1	0.19
ENSMUSG00000001901	chr11:106008124-106034549	Kcnh6	potassium voltage-gated channel, subfamily H (eag-related), member 6	2.2	100.7	1.5	FALSE	FALSE	paleturquoise	0.9638	1	15	14	2.82	0	EMPTY
ENSMUSG00000001909	chr8:84686307-84699808	Trmt1	TRM1 tRNA methyltransferase 1 homolog (S. cerevisiae)	50.5	727.8	0.6	FALSE	TRUE	lightcyan	0.0001	0.031	13	14	3.38	0	2
ENSMUSG00000001910	chr8:84670483-84687862	Nacc1	nucleus accumbens associated 1, BEN and BTB (POZ) domain containing	12.3	560.7	0.4	FALSE	FALSE	darkgreen	0.005	0.0954	12	14	2.1	0	EMPTY
ENSMUSG00000001911	chr8:84699876-84800344	Nfix	nuclear factor I/X	79.4	1370.8	0.3	FALSE	TRUE	lightsteelblue1	0.0021	0.3159	14	14	3.33	1	EMPTY
ENSMUSG00000001918	chr7:16781346-16798274	Slc1a5	solute carrier family 1 (neutral amino acid transporter), member 5	2.3	48.6	0.7	FALSE	FALSE	darkorange	0.2525	1	5	6	4.53	6	2
ENSMUSG00000001924	chrX:20658326-20683179	Uba1	ubiquitin-like modifier activating enzyme 1	203.2	6463.4	0.8	FALSE	FALSE	paleturquoise	0	0.1367	20	22	2.12	0	2
ENSMUSG00000001930	chr6:125546774-125686679	Vwf	Von Willebrand factor homolog	11.2	183.2	0.4	FALSE	FALSE	turquoise	0.0256	0.193	20	22	6.66	0	EMPTY
ENSMUSG00000001942	chr9:37613847-37648318	Siae	sialic acid acetylesterase	15.9	591.2	1.2	FALSE	FALSE	turquoise	0	0.0548	20	22	7.43	0	2
ENSMUSG00000001943	chr9:37539255-37544205	Vsig2	V-set and immunoglobulin domain containing 2	1	33.5	0.4	FALSE	FALSE	paleturquoise	0.5167	1	15	14	6.65	0	EMPTY
ENSMUSG00000001946	chr9:37528078-37538319	Esam	endothelial cell-specific adhesion molecule	31.5	572.1	1.3	FALSE	TRUE	paleturquoise	0.0015	0.0377	18	18	2.04	0	EMPTY
ENSMUSG00000001948	chr9:37603295-37613720	Spa17	sperm autoantigenic protein 17	61.7	446.7	6.9	FALSE	FALSE	midnightblue	0	0.1367	5	6	3.15	1	0.44
ENSMUSG00000001962	chrX:74313033-74320149	Fam50a	family with sequence similarity 50, member A	52	812.8	1.2	FALSE	TRUE	lightcyan	0	0.0102	10	10	4.8	1	2
ENSMUSG00000001964	chrX:74254687-74261548	Emd	emerin	66.6	1030.4	1.1	FALSE	FALSE	turquoise	0.0152	0.0954	0	2	1.77	0	0.3
ENSMUSG00000001983	chr11:106066061-106073612	Taco1	translational activator of mitochondrially encoded cytochrome c oxidase I	10.8	146.1	0.9	FALSE	TRUE	lightcyan	0.0023	0.031	14	14	11.41	1	EMPTY
ENSMUSG00000001985	chr4:125490700-125714173	Grik3	glutamate receptor, ionotropic, kainate 3	8.8	847.7	0.7	FALSE	FALSE	darkgreen	0.0008	1	15	14	2.38	0	EMPTY
ENSMUSG00000001986	chrX:41400854-41678601	Gria3	glutamate receptor, ionotropic, AMPA3 (alpha 3)	28.1	1401.7	0.2	FALSE	TRUE	lightsteelblue1	0	0.2696	21	22	11.05	1	2
ENSMUSG00000001988	chr7:16455721-16476780	Npas1	neuronal PAS domain protein 1	0.5	10.4	0.1	FALSE	FALSE	ivory	0.0289	0.2979	18	18	284430	0	2
ENSMUSG00000001995	chr8:125418063-125492710	Sipa1l2	signal-induced proliferation-associated 1 like 2	6	413.3	0.4	FALSE	FALSE	darkgreen	0.4028	0.3159	12	14	1.82	2	EMPTY
ENSMUSG00000001998	chr2:127008717-127067909	Ap4e1	adaptor-related protein complex AP-4, epsilon 1	3.5	171.6	0.7	FALSE	FALSE	turquoise	0.1151	0.5013	21	22	3.94	0	EMPTY
ENSMUSG00000001999	chr2:127070665-127097084	Blvra	biliverdin reductase A	122.2	1673.2	2.6	FALSE	TRUE	turquoise	0.0002	0.0102	0	2	1.8	1	2
ENSMUSG00000002006	chrX:73793359-73824969	Pdzd4	PDZ domain containing 4	15.6	658.9	0.6	FALSE	TRUE	brown	0	0.0057	4	6	3.18	0	EMPTY
ENSMUSG00000002007	chrX:73774405-73778925	Srpk3	serine/arginine-rich protein specific kinase 3	1.5	33.4	0.3	FALSE	FALSE	turquoise	0.4254	1	13	14	5.19	0	2
ENSMUSG00000002010	chrX:73778963-73786897	Idh3g	isocitrate dehydrogenase 3 (NAD+), gamma	465.9	6499.2	0.8	FALSE	TRUE	turquoise	0	0.0122	1	2	2.2	0	0.21
ENSMUSG00000002012	chrX:73655994-73660117	Pnck	pregnancy upregulated non-ubiquitously expressed CaM kinase	523	8685.1	2.4	FALSE	FALSE	turquoise	0	0.0548	22	22	2.28	0	2
ENSMUSG00000002014	chrX:73787028-73790830	Ssr4	signal sequence receptor, delta	855	6331.3	3.3	FALSE	FALSE	midnightblue	0	0.1367	6	6	2.38	1	EMPTY
ENSMUSG00000002015	chrX:73686178-73716175	Bcap31	B cell receptor associated protein 31	487.6	6014.6	2.7	FALSE	FALSE	salmon4	0.0414	0.114	0	2	1.94	1	2
ENSMUSG00000002017	chr17:75537086-75551946	Fam98a	family with sequence similarity 98, member A	13.2	371.5	0.7	FALSE	FALSE	ivory	0.0127	1	11	10	1.87	1	0.22
ENSMUSG00000002020	chr12:84783212-84876532	Ltbp2	latent transforming growth factor beta binding protein 2	0.1	3.5	0	FALSE	FALSE	darkgreen	0.036	0.193	16	18	149096	2	2
ENSMUSG00000002031	chr9:44767908-44792714	Ift46	intraflagellar transport 46	221	2623.5	1.9	FALSE	TRUE	turquoise	0	0.031	22	22	1.7	2	0.5
ENSMUSG00000002032	chr9:44793776-44799307	Tmem25	transmembrane protein 25	55.9	1517.4	0.5	FALSE	TRUE	turquoise	0	0.0047	22	22	4.89	1	EMPTY
ENSMUSG00000002033	chr9:44969572-44980431	Cd3g	CD3 antigen, gamma polypeptide	0.5	EMPTY	2.1	FALSE	FALSE	EMPTY	EMPTY	EMPTY	EMPTY	EMPTY	EMPTY	EMPTY	2
ENSMUSG00000002043	chr7:19508670-19516145	Trappc6a	trafficking protein particle complex 6A	59.9	433.1	3.3	FALSE	FALSE	midnightblue	0	0.193	10	10	6.49	0	EMPTY
ENSMUSG00000002055	chr11:78301529-78322457	Spag5	sperm associated antigen 5	7.3	238.3	0.5	FALSE	FALSE	turquoise	0.4946	0.5782	22	22	1.74	0	2
ENSMUSG00000002057	chr11:78357577-78386558	Foxn1	forkhead box N1	0	EMPTY	0.3	FALSE	FALSE	turquoise	EMPTY	1	13	14	19201.8	0	2
ENSMUSG00000002058	chr11:78343482-78349164	Unc119	unc-119 homolog (C. elegans)	28.6	357.8	1	FALSE	FALSE	midnightblue	0	0.1367	8	10	3.03	0	2
ENSMUSG00000002059	chr11:78188430-78192193	Rab34	RAB34, member of RAS oncogene family	31.6	446	1.6	FALSE	TRUE	midnightblue	0	0.0102	8	10	3.59	7	EMPTY
ENSMUSG00000002064	chr11:78245746-78255496	Sdf2	stromal cell derived factor 2	576.8	6815.6	3.4	FALSE	TRUE	salmon4	0	0.0102	0	2	2.13	1	EMPTY
ENSMUSG00000002068	chr7:38097984-38107534	Ccne1	cyclin E1	4.7	94.6	0.4	FALSE	FALSE	turquoise	0.5088	1	13	14	3.62	2	0.82
ENSMUSG00000002076	chr17:31944769-32034508	Hsf2bp	heat shock transcription factor 2 binding protein	1.6	22.9	2.7	FALSE	FALSE	darkgreen	0.9094	1	11	10	3.35	0	EMPTY
ENSMUSG00000002083	chr7:16309616-16318205	Bbc3	BCL2 binding component 3	0.8	16.3	0.2	FALSE	FALSE	brown	0.0116	0.7666	12	14	11.46	1	EMPTY
ENSMUSG00000002100	chr2:91118144-91136516	Mybpc3	myosin binding protein C, cardiac	0.1	EMPTY	0	FALSE	FALSE	EMPTY	EMPTY	EMPTY	EMPTY	EMPTY	EMPTY	EMPTY	EMPTY
ENSMUSG00000002102	chr2:91054009-91066369	Psmc3	proteasome (prosome, macropain) 26S subunit, ATPase 3	408	7331	0.7	FALSE	TRUE	turquoise	0	0.0122	21	22	2.44	3	EMPTY
ENSMUSG00000002103	chr2:91202885-91214098	Acp2	acid phosphatase 2, lysosomal	65.7	2696.5	1.4	FALSE	TRUE	turquoise	0	0.0377	21	22	2.6	1	0.93
ENSMUSG00000002104	chr2:91035620-91045729	Rapsn	receptor-associated protein of the synapse	2.5	27.6	1.9	FALSE	FALSE	ivory	0.761	1	15	14	4.14	0	0.17
ENSMUSG00000002105	chr2:91061791-91070417	Slc39a13	solute carrier family 39 (metal ion transporter), member 13	23	461.2	0.5	FALSE	TRUE	saddlebrown	0	0.0069	12	14	3.13	0	EMPTY
ENSMUSG00000002107	chr2:6539705-7081302	Celf2	CUGBP, Elav-like family member 2	58.2	3467.4	0.3	FALSE	TRUE	lightsteelblue1	0.0001	0.1619	20	22	2.16	0	EMPTY
ENSMUSG00000002108	chr2:91184061-91202834	Nr1h3	nuclear receptor subfamily 1, group H, member 3	7.2	137.4	0.8	FALSE	FALSE	paleturquoise	0.6861	0.5013	18	18	4.04	2	2
ENSMUSG00000002109	chr2:91211572-91236982	Ddb2	damage specific DNA binding protein 2	12	157.7	0.6	FALSE	FALSE	turquoise	0.073	0.1367	1	2	3.15	0	EMPTY
ENSMUSG00000002129	chr11:4160350-4182541	Sf3a1	splicing factor 3a, subunit 1	37.6	1880.8	0.9	FALSE	TRUE	darkgreen	0	0.031	16	18	2.06	0	0.28
ENSMUSG00000002147	chr10:127642986-127660957	Stat6	signal transducer and activator of transcription 6	4.2	156.6	0.5	FALSE	FALSE	turquoise	0.109	0.2696	22	22	4.52	0	2
ENSMUSG00000002190	chr8:83389867-83428552	Clgn	calmegin	1.5	53.9	0.3	FALSE	FALSE	darkgreen	0.5045	0.1085	16	18	3.44	0	2
ENSMUSG00000002204	chr7:44572432-44586862	Napsa	napsin A aspartic peptidase	0.7	19.3	0.6	FALSE	FALSE	brown	0.9782	1	9	10	2.43	1	2
ENSMUSG00000002205	chr7:44748413-44777515	Vrk3	vaccinia related kinase 3	42.3	881.2	1.1	FALSE	FALSE	paleturquoise	0	0.8745	16	18	1.87	0	2
ENSMUSG00000002210	chr7:24399619-24422778	Smg9	smg-9 homolog, nonsense mediated mRNA decay factor (C. elegans)	13.1	288.8	0.3	FALSE	TRUE	darkgreen	0	0.0084	13	14	3.71	0	EMPTY
ENSMUSG00000002221	chr5:27740667-27791339	Paxip1	PAX interacting (with transcription-activation domain) protein 1	10.5	628.1	0.6	FALSE	FALSE	darkgreen	0.3603	0.3708	13	14	1.34	1	EMPTY
ENSMUSG00000002222	chr6:71388634-71440637	Rmnd5a	required for meiotic nuclear division 5 homolog A (S. cerevisiae)	39	1806.1	0.5	FALSE	TRUE	turquoise	0	0.031	22	22	1.93	1	2
ENSMUSG00000002227	chr3:104794836-104818563	Mov10	Moloney leukemia virus 10	2.3	78.9	0.8	FALSE	FALSE	thistle2	0.2353	0.193	18	18	4.6	3	0.75
ENSMUSG00000002228	chr3:104781056-104786018	Ppm1j	protein phosphatase 1J	0.1	EMPTY	0.1	FALSE	FALSE	EMPTY	EMPTY	EMPTY	EMPTY	EMPTY	EMPTY	EMPTY	EMPTY
ENSMUSG00000002233	chr3:104789011-104794459	Rhoc	ras homolog gene family, member C	34.1	374.9	1.2	FALSE	FALSE	midnightblue	0.8958	1	5	6	1.5	1	2
ENSMUSG00000002240	chr5:87825686-87846386	4930432K09Rik	RIKEN cDNA 4930432K09 gene	0	EMPTY	1	FALSE	FALSE	EMPTY	EMPTY	EMPTY	EMPTY	EMPTY	EMPTY	EMPTY	EMPTY
ENSMUSG00000002249	chr17:28331671-28350805	Tead3	TEA domain family member 3	0.4	10.2	0.5	FALSE	FALSE	midnightblue	0.807	1	8	10	4.2	0	2
ENSMUSG00000002250	chr17:28232754-28301469	Ppard	peroxisome proliferator activator receptor delta	2.9	95.2	0.3	FALSE	TRUE	midnightblue	0.0304	0.031	10	10	3.28	2	2
ENSMUSG00000002257	chr17:28207778-28228608	Def6	differentially expressed in FDCP 6	0.4	10.8	0.6	FALSE	FALSE	lightcyan	0.3453	0.9921	10	10	11.78	0	EMPTY
ENSMUSG00000002265	chr7:6703892-6730421	Peg3	paternally expressed 3	216.7	19378.2	1.5	FALSE	FALSE	brown	0.0054	0.0795	6	6	1.57	5	EMPTY
ENSMUSG00000002266	chr7:6675443-6696450	Zim1	zinc finger, imprinted 1	3.6	150.2	4.7	FALSE	FALSE	darkmagenta	0.0836	0.3708	1	2	3.7	3	EMPTY
ENSMUSG00000002274	chr17:25794571-25797136	Metrn	meteorin, glial cell differentiation regulator	23	73.6	0.5	FALSE	FALSE	brown	0.0002	0.1367	9	10	3.42	0	EMPTY
ENSMUSG00000002279	chr17:25579174-25662826	Lmf1	lipase maturation factor 1	36.6	673.9	1.3	FALSE	FALSE	paleturquoise	0.207	0.5013	17	18	1.67	0	2
ENSMUSG00000002280	chr17:25773776-25783332	Narfl	nuclear prelamin A recognition factor-like	33.4	780.9	1.2	FALSE	TRUE	darkgreen	0	0.0069	16	18	2.76	0	EMPTY
ENSMUSG00000002289	chr17:33773750-33781575	Angptl4	angiopoietin-like 4	11.7	234.8	3.3	FALSE	FALSE	orange	0.2713	1	15	14	2.37	5	2
ENSMUSG00000002297	chr5:8396973-8422716	Dbf4	DBF4 homolog (S. cerevisiae)	1.1	25.8	0.9	FALSE	FALSE	brown	0.6246	0.5013	4	6	3.91	0	EMPTY
ENSMUSG00000002307	chr17:33909414-33915589	Daxx	Fas death domain-associated protein	27.8	560.8	1.3	FALSE	FALSE	darkgreen	0	0.0954	14	14	2.92	1	0.32
ENSMUSG00000002308	chr17:33843091-33849774	Cd320	CD320 antigen	64.9	697.7	3.1	FALSE	FALSE	lightcyan	0	0.0661	12	14	6.61	0	2
ENSMUSG00000002320	chr14:55635965-55643806	Tm9sf1	transmembrane 9 superfamily member 1	158.9	2504	1.4	FALSE	TRUE	darkgreen	0	0.0122	14	14	2.72	1	EMPTY
ENSMUSG00000002324	chr14:55618037-55625395	Rec8	REC8 homolog (yeast)	0.9	10.3	0.9	FALSE	FALSE	brown	0.2251	0.4726	2	2	219943	1	EMPTY
ENSMUSG00000002325	chr14:55603571-55610030	Irf9	interferon regulatory factor 9	20.4	614.4	0.5	FALSE	TRUE	darkgreen	0.0087	0.0455	18	18	1.69	1	0.8
ENSMUSG00000002326	chr14:55672235-55678750	Gmpr2	guanosine monophosphate reductase 2	36.8	663.4	1.5	FALSE	FALSE	turquoise	0.0778	0.0548	0	2	2.66	1	EMPTY
ENSMUSG00000002329	chr14:55657879-55660508	Mdp1	magnesium-dependent phosphatase 1	109.9	1992.4	2.1	FALSE	FALSE	turquoise	0	0.0661	21	22	1.71	0	2
ENSMUSG00000002332	chr14:55739020-55745690	Dhrs1	dehydrogenase/reductase (SDR family) member 1	267.2	3328	1.4	FALSE	FALSE	turquoise	0.001	0.2696	22	22	3.53	0	0.88
ENSMUSG00000002341	chr8:70093085-70120873	Ncan	neurocan	108.4	8179.1	1	FALSE	TRUE	turquoise	0	0.0455	21	22	4.65	0	EMPTY
ENSMUSG00000002342	chr8:70172356-70183681	Tmem161a	transmembrane protein 161A	38.7	862.9	0.9	FALSE	TRUE	saddlebrown	0	0.0122	13	14	8.59	0	EMPTY
ENSMUSG00000002343	chr8:70220172-70234466	Armc6	armadillo repeat containing 6	42.3	741.2	1.3	FALSE	FALSE	darkgreen	0.0176	0.114	16	18	3.01	0	EMPTY
ENSMUSG00000002345	chr8:70139499-70167488	2310045N01Rik	RIKEN cDNA 2310045N01 gene	220.2	1725.3	1.8	FALSE	FALSE	turquoise	0.3972	0.2287	22	22	1.33	0	EMPTY
ENSMUSG00000002346	chr8:70184340-70212305	Slc25a42	solute carrier family 25, member 42	12.8	403.1	0.4	FALSE	TRUE	darkgreen	0	0.031	13	14	3.92	3	EMPTY
ENSMUSG00000002365	chr17:5841328-5931033	Snx9	sorting nexin 9	6.7	198.7	0.8	FALSE	FALSE	blue	0.1877	1	13	14	3.13	0	EMPTY
ENSMUSG00000002372	chr17:56673225-56711769	Ranbp3	RAN binding protein 3	48.7	1349.8	0.8	FALSE	TRUE	lightcyan	0.0016	0.0084	12	14	3.4	0	EMPTY
ENSMUSG00000002379	chr17:56717762-56724248	Ndufa11	NADH dehydrogenase (ubiquinone) 1 alpha subcomplex 11	373.5	10848.8	4	FALSE	FALSE	salmon4	0	0.0661	2	2	1.71	0	0.08
ENSMUSG00000002384	chr4:123105165-123132099	Bmp8b	bone morphogenetic protein 8b	0.2	5.9	1.6	FALSE	FALSE	darkgreen	0.0845	0.7225	16	18	84189.1	0	2
ENSMUSG00000002393	chr8:71374123-71381960	Nr2f6	nuclear receptor subfamily 2, group F, member 6	7.2	96	0.2	FALSE	FALSE	midnightblue	0	0.0795	8	10	4.78	2	2
ENSMUSG00000002395	chr8:71366848-71369732	Use1	unconventional SNARE in the ER 1 homolog (S. cerevisiae)	551.9	4886.2	2.4	FALSE	FALSE	midnightblue	0	0.1367	4	6	1.86	2	EMPTY
ENSMUSG00000002396	chr8:71371298-71379361	Ocel1	occludin/ELL domain containing 1	5.4	104.4	0.5	FALSE	FALSE	midnightblue	0.1218	0.2287	12	14	2.79	0	2
ENSMUSG00000002409	chr7:28179469-28187294	Dyrk1b	dual-specificity tyrosine-(Y)-phosphorylation regulated kinase 1b	4.8	124.8	0.4	FALSE	TRUE	midnightblue	0	0.0122	8	10	21.65	3	2
ENSMUSG00000002413	chr6:39603237-39725463	Braf	Braf transforming gene	47.4	4752.9	0.9	FALSE	FALSE	turquoise	0	0.0954	21	22	3.95	1	2
ENSMUSG00000002428	chr3:20057811-20118490	Hltf	helicase-like transcription factor	22.9	881.9	1.4	FALSE	TRUE	paleturquoise	0.0001	0.031	20	22	2.26	1	EMPTY
ENSMUSG00000002455	chr2:181591868-181655660	Prpf6	PRP6 pre-mRNA splicing factor 6 homolog (yeast)	62.8	2097.8	1.3	FALSE	TRUE	paleturquoise	0	0.018	18	18	3.49	0	0.19
ENSMUSG00000002458	chr2:181688419-181693977	Rgs19	regulator of G-protein signaling 19	86.6	943.6	1.9	FALSE	TRUE	darkgreen	0	0.0102	12	14	2.46	2	EMPTY
ENSMUSG00000002459	chr1:4909576-5070285	Rgs20	regulator of G-protein signaling 20	45.2	716.7	1.2	FALSE	TRUE	midnightblue	0	0.031	10	10	3.52	0	EMPTY
ENSMUSG00000002475	chr18:10644411-10706771	Abhd3	abhydrolase domain containing 3	146.6	2694.6	1.5	FALSE	FALSE	darkgreen	0.1039	0.3159	16	18	1.91	3	EMPTY
ENSMUSG00000002477	chr18:10617796-10628230	Snrpd1	small nuclear ribonucleoprotein D1	428.7	3303.8	3.3	FALSE	FALSE	midnightblue	0	0.0795	9	10	2.84	0	EMPTY
ENSMUSG00000002486	chr5:114707760-114722327	Tchp	trichoplein, keratin filament binding	7.6	199.2	0.7	FALSE	FALSE	midnightblue	0.2489	0.8745	10	10	2.3	0	EMPTY
ENSMUSG00000002489	chr16:89787111-89980080	Tiam1	T cell lymphoma invasion and metastasis 1	8.5	388.8	0.1	FALSE	FALSE	darkgreen	0	0.0661	14	14	2.55	1	0.43
ENSMUSG00000002496	chr17:24595937-24632629	Tsc2	tuberous sclerosis 2	19.4	1160	0.5	FALSE	TRUE	darkgreen	0	0.0455	16	18	3.04	0	EMPTY
ENSMUSG00000002500	chr17:24727829-24736149	Rpl3l	ribosomal protein L3-like	0.1	EMPTY	0.4	FALSE	FALSE	EMPTY	EMPTY	EMPTY	EMPTY	EMPTY	EMPTY	EMPTY	EMPTY
ENSMUSG00000002504	chr17:24639282-24650305	Slc9a3r2	solute carrier family 9 (sodium/hydrogen exchanger), member 3 regulator 2	27.6	488.7	0.5	FALSE	FALSE	lightcyan	0.7327	0.3708	9	10	1.46	3	0.96
ENSMUSG00000002524	chr15:76070184-76080946	Puf60	poly-U binding splicing factor 60	277.9	5463.4	1	FALSE	TRUE	lightcyan	0	0.0102	12	14	7.55	1	0.42
ENSMUSG00000002546	chr2:32287384-32307921	Golga2	golgi autoantigen, golgin subfamily a, 2	26.4	1146.2	0.6	FALSE	FALSE	darkgreen	0.0207	0.0548	12	14	1.74	0	EMPTY
ENSMUSG00000002550	chr2:32255002-32260159	Uck1	uridine-cytidine kinase 1	31.2	556.7	1.4	FALSE	FALSE	midnightblue	0.219	0.2696	8	10	1.74	3	EMPTY
ENSMUSG00000002565	chr12:40059769-40134228	Scin	scinderin	0.1	EMPTY	1.4	FALSE	FALSE	EMPTY	EMPTY	EMPTY	EMPTY	EMPTY	EMPTY	EMPTY	2
ENSMUSG00000002578	chr10:128630843-128645991	Ikzf4	IKAROS family zinc finger 4	17.3	867.1	1.3	FALSE	FALSE	darkgreen	0	0.1619	16	18	2.07	1	2
ENSMUSG00000002580	chr11:98437708-98438991	Mien1	migration and invasion enhancer 1	693.4	3813.4	2	FALSE	FALSE	midnightblue	0	0.7666	8	10	1.63	0	0.19
ENSMUSG00000002588	chr6:5168090-5193946	Pon1	paraoxonase 1	0	EMPTY	0	FALSE	FALSE	EMPTY	EMPTY	EMPTY	EMPTY	EMPTY	EMPTY	EMPTY	2
ENSMUSG00000002602	chr7:25757273-25788705	Axl	AXL receptor tyrosine kinase	16.8	738.1	0.7	FALSE	FALSE	darkgreen	0.0077	0.1367	14	14	2.57	1	2
ENSMUSG00000002603	chr7:25687002-25705077	Tgfb1	transforming growth factor, beta 1	0.1	EMPTY	0.3	FALSE	FALSE	darkorange	EMPTY	1	15	14	41297.4	0	2
ENSMUSG00000002608	chr7:25711106-25719088	Ccdc97	coiled-coil domain containing 97	40	1040.6	0.7	FALSE	TRUE	saddlebrown	0	0.0122	13	14	12.22	0	EMPTY
ENSMUSG00000002617	chr17:23173869-23193252	Zfp40	zinc finger protein 40	26.3	602.7	1.9	FALSE	FALSE	turquoise	0.0017	0.0795	22	22	2.27	1	0.51
ENSMUSG00000002625	chr17:32321425-32350581	Akap8l	A kinase (PRKA) anchor protein 8-like	27.8	714.2	0.4	FALSE	FALSE	lightcyan	0	0.0954	10	10	11.32	0	0.28
ENSMUSG00000002633	chr5:28456815-28467101	Shh	sonic hedgehog	3.4	88.3	1.7	FALSE	FALSE	brown	0.0037	0.0548	10	10	4.65	0	2
ENSMUSG00000002635	chr7:34184499-34196661	Pdcd2l	programmed cell death 2-like	40.9	521.8	1.6	FALSE	TRUE	lightcyan	0	0.0455	10	10	5.67	0	EMPTY
ENSMUSG00000002658	chr17:57003405-57011288	Gtf2f1	general transcription factor IIF, polypeptide 1	74.2	1595.3	0.8	FALSE	FALSE	darkgreen	0.1471	0.1367	16	18	1.84	1	0.29
ENSMUSG00000002660	chr17:56990264-56996371	Clpp	ClpP caseinolytic peptidase, ATP-dependent, proteolytic subunit	462.7	5571.4	2.8	FALSE	FALSE	midnightblue	0.5601	1	5	6	1.43	1	2
ENSMUSG00000002661	chr17:56997339-56999322	Alkbh7	alkB, alkylation repair homolog 7 (E. coli)	143.5	1125.9	2.6	FALSE	FALSE	midnightblue	0	0.0661	10	10	26.06	2	EMPTY
ENSMUSG00000002664	chr17:56999457-57000018	Pspn	persephin	0.5	5.6	1.2	FALSE	FALSE	thistle2	0.9029	1	15	14	9.04	0	2
ENSMUSG00000002668	chr17:57066056-57078510	Dennd1c	DENN/MADD domain containing 1C	0.5	19.3	0.6	FALSE	FALSE	darkorange	0.5258	0.8278	18	18	8.14	1	EMPTY
ENSMUSG00000002679	chr12:81573557-81595008	Med6	mediator of RNA polymerase II transcription, subunit 6 homolog (yeast)	103	1102.4	2.1	FALSE	TRUE	darkmagenta	0.0066	0.0259	2	2	1.77	2	EMPTY
ENSMUSG00000002688	chr12:50341231-50649223	Prkd1	protein kinase D1	11.9	494.3	3.4	TRUE	FALSE	turquoise	0.0886	0.114	2	2	1.88	3	0.32
ENSMUSG00000002699	chr11:34046920-34092295	Lcp2	lymphocyte cytosolic protein 2	1.6	53.5	2.1	FALSE	FALSE	turquoise	0.2337	0.114	22	22	5.64	3	2
ENSMUSG00000002718	chr2:166906040-166946389	Cse1l	chromosome segregation 1-like (S. cerevisiae)	57.5	2169.1	1	FALSE	TRUE	turquoise	0	0.0214	21	22	3.54	1	2
ENSMUSG00000002728	chr2:145902099-145916425	Naa20	N(alpha)-acetyltransferase 20, NatB catalytic subunit	287.8	2590.9	2	FALSE	FALSE	midnightblue	0	0.1367	9	10	1.7	0	EMPTY
ENSMUSG00000002731	chr2:76629898-76648015	Prkra	protein kinase, interferon inducible double stranded RNA dependent activator	57.5	971.6	2.1	FALSE	FALSE	lightcyan	0.0673	0.3708	10	10	2.4	0	EMPTY
ENSMUSG00000002732	chr2:76663044-76673116	Fkbp7	FK506 binding protein 7	25.8	188.7	2	FALSE	TRUE	brown	0	0.0122	4	6	5.64	3	2
ENSMUSG00000002733	chr2:76675281-76696828	Plekha3	pleckstrin homology domain-containing, family A (phosphoinositide binding specific) member 3	25.2	641.8	0.9	FALSE	FALSE	midnightblue	0.0119	0.2696	6	6	2.25	2	EMPTY
ENSMUSG00000002741	chr11:5955693-5967780	Ykt6	YKT6 homolog (S. Cerevisiae)	70.4	1820.1	1	FALSE	FALSE	turquoise	0	0.2696	22	22	3.14	1	2
ENSMUSG00000002748	chr5:135187264-135246129	Baz1b	bromodomain adjacent to zinc finger domain, 1B	26.8	1747	0.6	FALSE	FALSE	lightcyan	0.5081	0.5782	10	10	1.29	5	EMPTY
ENSMUSG00000002763	chr17:46711463-46725541	Pex6	peroxisomal biogenesis factor 6	12.1	431.8	0.6	FALSE	FALSE	midnightblue	0	0.3159	12	14	6.52	0	0.16
ENSMUSG00000002767	chr17:46646229-46650139	Mrpl2	mitochondrial ribosomal protein L2	153	1514.5	0.8	FALSE	FALSE	lightcyan	0	0.0795	10	10	8.07	2	0.49
ENSMUSG00000002768	chr17:46681137-46683105	Mea1	male enhanced antigen 1	506.2	4829.2	2	FALSE	FALSE	salmon4	0.0286	0.0661	1	2	1.35	1	EMPTY
ENSMUSG00000002769	chr17:46725664-46729168	Gnmt	glycine N-methyltransferase	0.7	14.2	0.2	FALSE	FALSE	darkorange	0.9336	1	9	10	2.43	0	2
ENSMUSG00000002771	chr7:45831883-45870928	Grin2d	glutamate receptor, ionotropic, NMDA2D (epsilon 4)	0.9	60.9	0.5	FALSE	FALSE	greenyellow	0.5894	1	11	10	1.73	0	0.74
ENSMUSG00000002778	chr7:45872772-45883731	Kdelr1	KDEL (Lys-Asp-Glu-Leu) endoplasmic reticulum protein retention receptor 1	48	716	1	FALSE	TRUE	midnightblue	0.0035	0.0377	10	10	1.94	1	2
ENSMUSG00000002781	chr7:45896941-45917413	Tmem143	transmembrane protein 143	6.7	165.1	0.4	FALSE	FALSE	midnightblue	0.0501	0.1619	10	10	2.41	0	EMPTY
ENSMUSG00000002797	chr6:54982580-54992950	Ggct	gamma-glutamyl cyclotransferase	64.7	931.3	2.4	FALSE	FALSE	salmon4	0.1042	0.8745	2	2	1.7	3	0.09
ENSMUSG00000002799	chr12:112908590-112929495	Jag2	jagged 2	3.3	174.3	0.9	FALSE	FALSE	lightcyan	0	0.0548	12	14	17.91	1	2
ENSMUSG00000002803	chr12:112976482-112978930	Btbd6	BTB (POZ) domain containing 6	27.5	573	0.7	FALSE	FALSE	salmon4	0.0026	1	1	2	2.02	0	EMPTY
ENSMUSG00000002804	chr12:112934733-112942118	Nudt14	nudix (nucleoside diphosphate linked moiety X)-type motif 14	37.3	388.2	2.1	FALSE	FALSE	midnightblue	0.1277	0.2696	10	10	1.92	1	2
ENSMUSG00000002808	chr13:19591709-19619830	Epdr1	ependymin related protein 1 (zebrafish)	96.9	2259.3	1	FALSE	TRUE	midnightblue	0	0.0149	8	10	2.07	1	EMPTY
ENSMUSG00000002812	chr11:60714123-60727263	Flii	flightless I homolog (Drosophila)	89.3	1563.4	1	FALSE	TRUE	lightcyan	0	0.0047	12	14	3.3	0	EMPTY
ENSMUSG00000002814	chr11:60740058-60777365	Top3a	topoisomerase (DNA) III alpha	6.4	262	2	FALSE	FALSE	paleturquoise	0.0002	0.2287	20	22	3.76	0	0.93
ENSMUSG00000002820	chr9:21265299-21274368	Atg4d	autophagy related 4D, cysteine peptidase	22.5	454	0.8	FALSE	FALSE	lightcyan	0	0.0795	10	10	6.92	0	EMPTY
ENSMUSG00000002825	chr9:21411837-21420277	Qtrt1	queuine tRNA-ribosyltransferase 1	43.1	664.4	1.9	FALSE	FALSE	darkgreen	0.6885	0.5013	12	14	1.58	1	EMPTY
ENSMUSG00000002831	chr17:56100591-56109802	Plin4	perilipin 4	0.4	24	0.3	FALSE	FALSE	darkgreen	0.1662	1	17	18	10.04	4	2
ENSMUSG00000002833	chr17:56079657-56100596	Hdgfrp2	hepatoma-derived growth factor, related protein 2	33.5	930.2	0.7	FALSE	TRUE	lightcyan	0	0.0377	12	14	3.73	0	0.79
ENSMUSG00000002835	chr17:56040416-56068026	Chaf1a	chromatin assembly factor 1, subunit A (p150)	0.4	14.6	0.8	FALSE	FALSE	lightsteelblue1	0.6863	1	15	14	7.63	0	2
ENSMUSG00000002844	chr16:38445399-38452689	Adprh	ADP-ribosylarginine hydrolase	204	3084.4	1.5	FALSE	TRUE	lightcyan	0	0.0102	12	14	5.32	1	0.41
ENSMUSG00000002845	chr16:38558698-38592162	Tmem39a	transmembrane protein 39a	23.8	295.2	0.8	FALSE	FALSE	brown	0.1417	1	5	6	1.82	1	EMPTY
ENSMUSG00000002846	chr16:38498347-38522663	Timmdc1	translocase of inner mitochondrial membrane domain containing 1	43.6	797.5	1.7	FALSE	FALSE	blue	0.004	1	5	6	2.15	3	EMPTY
ENSMUSG00000002847	chr16:38396119-38433145	Pla1a	phospholipase A1 member A	1.4	31.4	0.8	FALSE	FALSE	turquoise	0.0715	1	15	14	16.85	0	EMPTY
ENSMUSG00000002870	chr6:88883475-88898780	Mcm2	minichromosome maintenance deficient 2 mitotin (S. cerevisiae)	1.7	61.8	0.5	FALSE	FALSE	turquoise	0.4907	1	11	10	3.81	1	2
ENSMUSG00000002871	chr6:88902251-88912238	Tpra1	transmembrane protein, adipocyte asscociated 1	54.9	889.8	0.7	FALSE	TRUE	lightcyan	0.0003	0.0047	12	14	4.63	2	2
ENSMUSG00000002881	chr1:52457294-52500679	Nab1	Ngfi-A binding protein 1	12.6	466.8	0.7	FALSE	TRUE	midnightblue	0	0.0214	6	6	2.05	2	2
ENSMUSG00000002885	chr8:83723251-83741326	Cd97	CD97 antigen	7.8	178.2	0.7	FALSE	FALSE	turquoise	0.32	0.0795	22	22	1.8	2	1
ENSMUSG00000002897	chr6:120463197-120483727	Il17ra	interleukin 17 receptor A	1.1	48.6	0.3	FALSE	FALSE	brown	0.0107	1	9	10	16.37	1	EMPTY
ENSMUSG00000002900	chr12:31265234-31329644	Lamb1	laminin B1	2.5	162.4	0.3	FALSE	TRUE	lightsteelblue1	0.0133	0.3708	20	22	5.47	3	2
ENSMUSG00000002908	chr8:70842049-70857008	Kcnn1	potassium intermediate/small conductance calcium-activated channel, subfamily N, member 1	1.9	81.9	0.3	FALSE	FALSE	lightyellow	0.47	0.2696	14	14	5.36	0	2
ENSMUSG00000002910	chr8:70835155-70839720	Arrdc2	arrestin domain containing 2	1.8	44.7	0.5	FALSE	FALSE	brown4	0.2389	0.2696	12	14	3.18	2	EMPTY
ENSMUSG00000002930	chr6:56017515-56032688	Ppp1r17	protein phosphatase 1, regulatory subunit 17	107	2179	0.4	FALSE	TRUE	turquoise	0	0.0017	0	2	3.35	0	EMPTY
ENSMUSG00000002944	chr5:17781690-17888959	Cd36	CD36 antigen	0.9	34	1.2	FALSE	FALSE	brown	0.6359	0.3708	22	22	6.85	2	2
ENSMUSG00000002948	chr8:4238740-4251423	Map2k7	mitogen-activated protein kinase kinase 7	33.5	1036.6	0.6	FALSE	TRUE	midnightblue	0	0.0102	10	10	2.69	8	2
ENSMUSG00000002949	chr8:4259731-4275913	Timm44	translocase of inner mitochondrial membrane 44	72.1	1386	0.9	FALSE	TRUE	saddlebrown	0.0425	0.031	16	18	1.61	0	0.55
ENSMUSG00000002957	chr7:141562180-141633011	Ap2a2	adaptor protein complex AP-2, alpha 2 subunit	73.3	3537.3	0.6	FALSE	FALSE	turquoise	0.1313	1	13	14	1.43	4	EMPTY
ENSMUSG00000002963	chr7:44857139-44862925	Pnkp	polynucleotide kinase 3'- phosphatase	30.3	580.4	0.8	FALSE	FALSE	lightcyan	0.0908	1	12	14	2.33	2	0.91
ENSMUSG00000002968	chr7:44879391-44892397	Med25	mediator of RNA polymerase II transcription, subunit 25 homolog (yeast)	13.8	388.3	0.5	FALSE	TRUE	midnightblue	0	0.0084	10	10	21.58	0	EMPTY
ENSMUSG00000002980	chr7:19756131-19771016	Bcam	basal cell adhesion molecule	6.5	155.9	0.8	FALSE	FALSE	lightcyan	0	0.0548	10	10	10.81	1	EMPTY
ENSMUSG00000002981	chr7:19631581-19665030	Clptm1	cleft lip and palate associated transmembrane protein 1	32.8	1465.5	0.7	FALSE	FALSE	lightcyan	0	0.114	12	14	6.06	2	2
ENSMUSG00000002983	chr7:19606217-19629438	Relb	avian reticuloendotheliosis viral (v-rel) oncogene related B	1.6	33.6	0.4	FALSE	FALSE	darkgreen	0.7573	0.4325	12	14	2.76	0	2
ENSMUSG00000002984	chr7:19701313-19715438	Tomm40	translocase of outer mitochondrial membrane 40 homolog (yeast)	17.4	275.9	0.4	FALSE	TRUE	midnightblue	0	0.0214	8	10	4.59	1	EMPTY
ENSMUSG00000002985	chr7:19696109-19699166	Apoe	apolipoprotein E	2056.8	24611.9	0.9	FALSE	FALSE	midnightblue	0	0.0795	9	10	7.75	0	0.99
ENSMUSG00000002992	chr7:19671579-19681423	Apoc2	apolipoprotein C-II	0.6	5.7	0.7	FALSE	FALSE	turquoise	0.8435	0.9417	1	2	8.15	1	2
ENSMUSG00000002996	chr12:31926254-31950535	Hbp1	high mobility group box transcription factor 1	74	2274.6	1.3	FALSE	TRUE	turquoise	0	0.031	0	2	2.99	5	EMPTY
ENSMUSG00000002997	chr12:31958476-32061296	Prkar2b	protein kinase, cAMP dependent regulatory, type II beta	25.9	826	1	FALSE	FALSE	midnightblue	0.063	0.0455	4	6	1.83	3	EMPTY
ENSMUSG00000003031	chr6:134920401-134925513	Cdkn1b	cyclin-dependent kinase inhibitor 1B	46.5	1305.4	0.8	FALSE	TRUE	midnightblue	0	0.0214	9	10	4.56	0	2
ENSMUSG00000003032	chr4:55527143-55532466	Klf4	Kruppel-like factor 4 (gut)	2.4	71.8	0.6	FALSE	FALSE	greenyellow	0.7336	1	5	6	2.15	0	2
ENSMUSG00000003033	chr8:72240018-72257385	Ap1m1	adaptor-related protein complex AP-1, mu subunit 1	127.7	2815.4	1.1	FALSE	TRUE	darkgreen	0	0.0057	14	14	3.63	1	2
ENSMUSG00000003037	chr8:72161200-72183904	Rab8a	RAB8A, member RAS oncogene family	94.9	2844.4	1.6	FALSE	FALSE	turquoise	0.0049	0.1619	0	2	2.25	1	0.6
ENSMUSG00000003038	chr4:133964738-133968650	Hmgn2	high mobility group nucleosomal binding domain 2	23.7	246.2	1	FALSE	TRUE	lightcyan	0.0015	0.0455	10	10	4.28	0	EMPTY
ENSMUSG00000003039	chr8:72219730-72223764	Fam32a	family with sequence similarity 32, member A	289.2	5645.3	1.9	FALSE	FALSE	blue	0.0002	1	13	14	1.58	0	EMPTY
ENSMUSG00000003051	chr1:135253574-135258472	Elf3	E74-like factor 3	0.3	6.5	0.4	FALSE	FALSE	darkred	0.5811	1	15	14	152531	0	2
ENSMUSG00000003053	chr19:39269405-39330713	Cyp2c29	cytochrome P450, family 2, subfamily c, polypeptide 29	0	EMPTY	0.1	FALSE	FALSE	EMPTY	EMPTY	EMPTY	EMPTY	EMPTY	EMPTY	EMPTY	0.59
ENSMUSG00000003062	chr13:19357677-19395752	Stard3nl	STARD3 N-terminal like	132.7	1826.2	2.3	FALSE	FALSE	midnightblue	0	0.0954	9	10	2.72	1	EMPTY
ENSMUSG00000003068	chr10:80115803-80130682	Stk11	serine/threonine kinase 11	56.7	694.6	0.5	FALSE	FALSE	midnightblue	0.0638	0.0102	10	10	2.59	2	EMPTY
ENSMUSG00000003070	chr10:80179482-80190010	Efna2	ephrin A2	2.3	50.6	0.5	FALSE	FALSE	brown	0.0025	0.0954	10	10	10.6	1	2
ENSMUSG00000003072	chr10:80138632-80145818	Atp5d	ATP synthase, H+ transporting, mitochondrial F1 complex, delta subunit	647.1	6803.1	0.8	FALSE	TRUE	lightcyan	0	0.031	10	10	12.3	1	EMPTY
ENSMUSG00000003099	chr7:17004640-17027924	Ppp5c	protein phosphatase 5, catalytic subunit	97.9	2021.9	0.4	FALSE	TRUE	lightcyan	0	0.0102	12	14	10.09	0	2
ENSMUSG00000003119	chr11:98203059-98278504	Cdk12	cyclin-dependent kinase 12	9.5	416	0.7	FALSE	FALSE	blue	0.1738	0.8745	16	18	1.59	0	EMPTY
ENSMUSG00000003123	chr7:25379527-25398710	Lipe	lipase, hormone sensitive	3.7	121	0.6	FALSE	FALSE	darkgreen	0.0005	0.3159	13	14	4.04	3	0.97
ENSMUSG00000003131	chr9:45965311-45984871	Pafah1b2	platelet-activating factor acetylhydrolase, isoform 1b, subunit 2	107.5	4728.6	1.2	FALSE	FALSE	darkgreen	0.0106	0.0795	14	14	1.46	0	EMPTY
ENSMUSG00000003134	chr1:39371499-39478747	Tbc1d8	TBC1 domain family, member 8	4.1	197	0.4	FALSE	FALSE	paleturquoise	0.8805	0.8745	18	18	1.82	1	EMPTY
ENSMUSG00000003153	chr6:122727809-122801640	Slc2a3	solute carrier family 2 (facilitated glucose transporter), member 3	57.5	2328.7	0.7	FALSE	FALSE	paleturquoise	0	0.0954	20	22	3.43	1	EMPTY
ENSMUSG00000003154	chr6:122819914-122845366	Foxj2	forkhead box J2	8.2	436.9	0.4	FALSE	FALSE	turquoise	0.3572	0.0548	20	22	1.59	2	EMPTY
ENSMUSG00000003161	chr5:8046078-8069379	Sri	sorcin	214.1	2606.8	0.9	FALSE	FALSE	midnightblue	0.0646	0.6669	9	10	1.8	1	2
ENSMUSG00000003166	chr16:17839482-17894145	Dgcr2	DiGeorge syndrome critical region gene 2	59.3	2380.4	0.8	FALSE	FALSE	paleturquoise	0.1475	1	15	14	1.35	0	2
ENSMUSG00000003178	chr6:121007241-121081609	Mical3	microtubule associated monoxygenase, calponin and LIM domain containing 3	6.7	390.3	0.2	FALSE	FALSE	saddlebrown	0.0588	1	17	18	2.1	2	EMPTY
ENSMUSG00000003184	chr7:44997648-45002848	Irf3	interferon regulatory factor 3	18.9	307.5	0.5	FALSE	FALSE	lightcyan	0	0.2696	12	14	6.94	2	2
ENSMUSG00000003190	chr7:44991222-44998712	Bcl2l12	BCL2-like 12 (proline rich)	4.2	34.9	1.2	FALSE	FALSE	midnightblue	0.0017	0.3708	12	14	13.13	0	EMPTY
ENSMUSG00000003198	chr17:55892184-55898584	Zfp959	zinc finger protein 959	7.6	161.4	1.4	FALSE	FALSE	turquoise	0.1037	1	1	2	2.49	1	EMPTY
ENSMUSG00000003199	chr17:56005711-56016790	Mpnd	MPN domain containing	48.9	766	0.8	FALSE	FALSE	midnightblue	0.3005	1	7	6	1.41	0	EMPTY
ENSMUSG00000003200	chr17:56016753-56036637	Sh3gl1	SH3-domain GRB2-like 1	22.2	496.2	0.6	FALSE	FALSE	lightcyan	0.0003	0.0548	12	14	6.51	0	0.77
ENSMUSG00000003206	chr17:55952623-55957021	Ebi3	Epstein-Barr virus induced gene 3	3.9	43.1	2.8	FALSE	FALSE	midnightblue	0.6997	0.5461	8	10	4.01	0	2
ENSMUSG00000003208	chr17:55959187-55967949	Ccdc94	coiled-coil domain containing 94	9.7	161.8	1	FALSE	FALSE	lightcyan	0.3161	0.3159	10	10	2.29	0	0.49
ENSMUSG00000003226	chr10:58446852-58494155	Ranbp2	RAN binding protein 2	8.6	907.1	0.8	FALSE	FALSE	brown	0.4642	0.6669	9	10	1.38	0	EMPTY
ENSMUSG00000003227	chr10:58600789-58675654	Edar	ectodysplasin-A receptor	0.1	2.5	1.4	FALSE	FALSE	turquoise	0.8519	1	15	14	47762.7	0	EMPTY
ENSMUSG00000003228	chr19:60889749-61092553	Grk5	G protein-coupled receptor kinase 5	3.6	125.7	0.5	FALSE	FALSE	saddlebrown	0	0.1619	14	14	3.36	7	EMPTY
ENSMUSG00000003233	chr16:20516982-20532520	Dvl3	dishevelled 3, dsh homolog (Drosophila)	3.5	298.8	0.2	FALSE	FALSE	paleturquoise	0.0007	0.7666	21	22	2.13	2	0.71
ENSMUSG00000003234	chr16:20548577-20561379	Abcf3	ATP-binding cassette, sub-family F (GCN20), member 3	150.1	4371.4	1.7	FALSE	TRUE	turquoise	0	0.0455	21	22	5.4	1	2
ENSMUSG00000003235	chr16:20498817-20509955	Eif2b5	eukaryotic translation initiation factor 2B, subunit 5 epsilon	47	864.8	1.3	FALSE	FALSE	midnightblue	0.8464	1	9	10	1.25	0	0.36
ENSMUSG00000003269	chr7:45806637-45814581	Cyth2	cytohesin 2	21.6	422.8	0.5	FALSE	TRUE	midnightblue	0.0275	0.0455	10	10	2.29	0	0.26
ENSMUSG00000003271	chr7:45729983-45759612	Sult2b1	sulfotransferase family, cytosolic, 2B, member 1	8.4	109.3	0.8	FALSE	FALSE	darkgreen	0.4459	0.3159	13	14	3.47	0	2
ENSMUSG00000003273	chr7:45699843-45704682	Car11	carbonic anhydrase 11	27.8	464.6	0.1	FALSE	TRUE	lightcyan	0	0.018	12	14	11.1	3	EMPTY
ENSMUSG00000003279	chr17:69969073-70821413	Dlgap1	discs, large (Drosophila) homolog-associated protein 1	38.5	1797.8	0.1	FALSE	TRUE	lightsteelblue1	0.0036	1	7	6	2.45	0	EMPTY
ENSMUSG00000003282	chr4:3900996-3938423	Plag1	pleiomorphic adenoma gene 1	1.4	39.2	0.9	FALSE	FALSE	turquoise	0.9837	1	7	6	1.64	0	EMPTY
ENSMUSG00000003283	chr2:153108468-153151441	Hck	hemopoietic cell kinase	1.1	25.1	0.7	FALSE	FALSE	ivory	0.2509	0.7666	22	22	6.07	0	2
ENSMUSG00000003299	chr9:21002737-21008835	Mrpl4	mitochondrial ribosomal protein L4	125.7	1816.9	1.5	FALSE	TRUE	lightcyan	0	0.0149	12	14	5.19	1	2
ENSMUSG00000003308	chr9:21229730-21239332	Keap1	kelch-like ECH-associated protein 1	43.3	1276.3	1	FALSE	TRUE	lightcyan	0	0.0084	12	14	5.19	0	EMPTY
ENSMUSG00000003309	chr9:21295457-21312333	Ap1m2	adaptor protein complex AP-1, mu 2 subunit	0.7	13.5	0.4	FALSE	FALSE	sienna3	0.0106	0.254	18	18	287633	0	EMPTY
ENSMUSG00000003316	chr8:111154421-111259216	Glg1	golgi apparatus protein 1	75.3	4200.4	0.9	FALSE	FALSE	turquoise	0.0112	1	7	6	1.7	0	EMPTY
ENSMUSG00000003341	chr10:80519585-80539124	Atp8b3	ATPase, class I, type 8B, member 3	0.3	17.5	1.2	FALSE	FALSE	turquoise	0.8269	0.7666	0	2	7.57	0	EMPTY
ENSMUSG00000003344	chr10:80642617-80657071	Btbd2	BTB (POZ) domain containing 2	42.2	867.6	0.6	FALSE	TRUE	lightcyan	0.0014	0.0038	12	14	2.3	0	EMPTY
ENSMUSG00000003345	chr10:80622780-80640771	Csnk1g2	casein kinase 1, gamma 2	30.7	720.3	0.4	FALSE	TRUE	midnightblue	0	0.031	9	10	21.28	0	2
ENSMUSG00000003348	chr10:80685256-80701820	Mob3a	MOB kinase activator 3A	23.7	198	1.9	FALSE	TRUE	darkgreen	0.0005	0.0102	16	18	5.64	1	EMPTY
ENSMUSG00000003352	chr15:98632220-98644530	Cacnb3	calcium channel, voltage-dependent, beta 3 subunit	38.2	1039.6	0.3	FALSE	TRUE	lightcyan	0	0.0038	12	14	3.62	2	2
ENSMUSG00000003354	chr15:98708207-98723326	Ccdc65	coiled-coil domain containing 65	18.8	386	2.5	FALSE	FALSE	turquoise	0.0021	0.114	0	2	2.69	0	EMPTY
ENSMUSG00000003355	chr15:98724373-98728198	Fkbp11	FK506 binding protein 11	23.4	176.4	8.5	FALSE	FALSE	white	0	0.0548	6	6	3.72	1	2
ENSMUSG00000003360	chr15:98645134-98662889	Ddx23	DEAD (Asp-Glu-Ala-Asp) box polypeptide 23	22.1	767.1	0.7	FALSE	TRUE	darkgreen	0	0.0122	14	14	3.58	0	EMPTY
ENSMUSG00000003363	chr7:27532000-27553218	Pld3	phospholipase D family, member 3	1177.9	24055.1	1	FALSE	FALSE	turquoise	0.0003	0.7666	21	22	2.59	0	0.34
ENSMUSG00000003378	chr7:25009853-25072369	Grik5	glutamate receptor, ionotropic, kainate 5 (gamma 2)	8	354.3	0.4	FALSE	FALSE	brown	0.0001	0.1619	8	10	4.6	2	2
ENSMUSG00000003379	chr7:24897381-24902197	Cd79a	CD79A antigen (immunoglobulin-associated alpha)	1.3	30.3	2	FALSE	FALSE	darkred	0.2093	1	13	14	7.9	1	2
ENSMUSG00000003380	chr7:24969750-24972728	Rabac1	Rab acceptor 1 (prenylated)	890.3	6881.2	1.8	FALSE	TRUE	midnightblue	0	0.0122	10	10	15.93	2	0.33
ENSMUSG00000003382	chr3:87525407-87540156	Etv3	ets variant gene 3	6.9	342.9	0.8	FALSE	FALSE	midnightblue	0.0811	0.018	6	6	2.8	0	EMPTY
ENSMUSG00000003402	chr9:22003035-22014219	Prkcsh	protein kinase C substrate 80K-H	52.9	1295.8	1.1	FALSE	TRUE	lightcyan	0	0.0122	10	10	2.56	0	2
ENSMUSG00000003410	chr9:22015005-22052023	Elavl3	ELAV (embryonic lethal, abnormal vision, Drosophila)-like 3 (Hu antigen C)	64.7	3394.9	0.4	FALSE	FALSE	midnightblue	0	0.1367	12	14	1.77	1	2
ENSMUSG00000003411	chr4:108879063-108943324	Rab3b	RAB3B, member RAS oncogene family	455.2	6530	4.1	TRUE	TRUE	salmon4	0	0.0122	2	2	2.28	1	EMPTY
ENSMUSG00000003418	chr2:13651020-13793808	St8sia6	ST8 alpha-N-acetyl-neuraminide alpha-2,8-sialyltransferase 6	10.9	828.1	7.1	TRUE	TRUE	midnightblue	0	0.0012	6	6	4.89	0	EMPTY
ENSMUSG00000003420	chr7:45092993-45103822	Fcgrt	Fc receptor, IgG, alpha chain transporter	31	555	1.4	FALSE	TRUE	darkgreen	0.0144	0.0149	14	14	2.6	3	2
ENSMUSG00000003421	chr7:45062429-45078503	Nosip	nitric oxide synthase interacting protein	97.4	1613.4	0.9	FALSE	FALSE	darkgreen	0.1254	0.193	13	14	2.61	1	EMPTY
ENSMUSG00000003423	chr7:45154303-45160069	Pih1d1	PIH1 domain containing 1	54.1	606.2	0.9	FALSE	FALSE	lightcyan	0.0613	0.7666	12	14	1.67	0	0.9
ENSMUSG00000003429	chr7:45122388-45124389	Rps11	ribosomal protein S11	4232.4	20486.2	3.8	FALSE	FALSE	salmon4	0	0.0954	5	6	2.41	1	EMPTY
ENSMUSG00000003436	chr7:28293553-28302238	Dll3	delta-like 3 (Drosophila)	1.1	14.9	0.9	FALSE	FALSE	blue	0.0205	0.5782	8	10	13.38	0	EMPTY
ENSMUSG00000003437	chr7:28392951-28399388	Paf1	Paf1, RNA polymerase II associated factor, homolog (S. cerevisiae)	68.2	1178.8	0.6	FALSE	TRUE	lightcyan	0	0.0069	12	14	3.82	0	EMPTY
ENSMUSG00000003438	chr7:28305516-28312072	Timm50	translocase of inner mitochondrial membrane 50	43.7	612	1.2	FALSE	TRUE	midnightblue	0	0.031	10	10	3.54	0	EMPTY
ENSMUSG00000003444	chr7:28386146-28392708	Med29	mediator complex subunit 29	77.1	948.4	4.3	FALSE	TRUE	midnightblue	0.0001	0.0455	9	10	3.9	0	EMPTY
ENSMUSG00000003452	chr6:149408984-149563329	Bicd1	bicaudal D homolog 1 (Drosophila)	24.2	1115.2	1.2	FALSE	FALSE	saddlebrown	0.002	0.0954	12	14	1.9	1	EMPTY
ENSMUSG00000003458	chr1:172066013-172082795	Ncstn	nicastrin	85.6	2542.2	1.1	FALSE	FALSE	turquoise	0	0.0548	21	22	5.18	0	EMPTY
ENSMUSG00000003464	chr1:172126755-172136493	Pex19	peroxisomal biogenesis factor 19	120.1	2356.2	0.9	FALSE	TRUE	turquoise	0	0.0455	21	22	3.45	2	0.6
ENSMUSG00000003469	chr14:70457476-70468832	Phyhip	phytanoyl-CoA hydroxylase interacting protein	118.4	3345.1	0.1	FALSE	TRUE	darkgreen	0	0.0259	16	18	8.19	1	EMPTY
ENSMUSG00000003476	chr6:55090049-55133016	Crhr2	corticotropin releasing hormone receptor 2	1	26.8	1.4	FALSE	FALSE	midnightblue	0.6026	0.8278	6	6	5.52	0	2
ENSMUSG00000003477	chr6:55170626-55175043	Inmt	indolethylamine N-methyltransferase	3.1	29.9	1.6	FALSE	FALSE	brown4	0.5009	1	9	10	8.09	7	0.2
ENSMUSG00000003484	chr8:71988482-72009626	Cyp4f18	cytochrome P450, family 4, subfamily f, polypeptide 18	0.1	5.7	0.1	FALSE	FALSE	greenyellow	0.7059	1	13	14	15.42	0	EMPTY
ENSMUSG00000003500	chr6:29200434-29216364	Impdh1	inosine 5'-phosphate dehydrogenase 1	19.8	368.6	0.5	FALSE	TRUE	lightcyan	0	0.0017	12	14	6.21	1	0.49
ENSMUSG00000003505	chr7:18345808-18355007	Psg18	pregnancy specific glycoprotein 18	0	EMPTY	1	FALSE	FALSE	EMPTY	EMPTY	EMPTY	EMPTY	EMPTY	EMPTY	EMPTY	EMPTY
ENSMUSG00000003518	chr11:101971143-101987013	Dusp3	dual specificity phosphatase 3 (vaccinia virus phosphatase VH1-related)	178.3	6507.4	0.8	FALSE	FALSE	turquoise	0	0.5782	21	22	2.21	1	EMPTY
ENSMUSG00000003526	chr16:18060357-18090203	Prodh	proline dehydrogenase	32	617.5	0.7	FALSE	TRUE	darkgreen	0	0.018	14	14	11.01	8	EMPTY
ENSMUSG00000003527	chr16:17900711-17911348	Dgcr14	DiGeorge syndrome critical region gene 14	20.3	607.6	1.1	FALSE	TRUE	darkgreen	0.0001	0.0084	14	14	2.7	2	EMPTY
ENSMUSG00000003528	chr16:17925211-17928219	Slc25a1	solute carrier family 25 (mitochondrial carrier, citrate transporter), member 1	32.4	532	1.3	FALSE	TRUE	midnightblue	0.0023	0.031	6	6	2.15	1	2
ENSMUSG00000003531	chr16:18052860-18071632	Dgcr6	DiGeorge syndrome critical region gene 6	176.1	1664.8	1.4	FALSE	TRUE	midnightblue	0	0.018	9	10	5.37	0	EMPTY
ENSMUSG00000003534	chr17:35681567-35704621	Ddr1	discoidin domain receptor family, member 1	25.1	943.4	1.2	FALSE	FALSE	lightcyan	0	0.0661	12	14	3.16	3	0.88
ENSMUSG00000003541	chr17:35821684-35822923	Ier3	immediate early response 3	29.4	305.2	1.6	FALSE	FALSE	brown	0.5653	1	5	6	1.77	3	0.49
ENSMUSG00000003545	chr7:19302721-19310045	Fosb	FBJ osteosarcoma oncogene B	0.6	24.9	0.3	FALSE	FALSE	brown	0.0875	0.4325	18	18	24.62	0	2
ENSMUSG00000003546	chr17:46630631-46645144	Klc4	kinesin light chain 4	22.2	604	0.9	FALSE	TRUE	darkgreen	0	0.0455	12	14	11.96	0	EMPTY
ENSMUSG00000003549	chr7:19344778-19356524	Ercc1	excision repair cross-complementing rodent repair deficiency, complementation group 1	70.3	1134.4	1.1	FALSE	FALSE	darkgreen	0.1733	0.1619	13	14	1.58	1	2
ENSMUSG00000003555	chr19:46667165-46672974	Cyp17a1	cytochrome P450, family 17, subfamily a, polypeptide 1	0	EMPTY	2.8	FALSE	FALSE	EMPTY	EMPTY	EMPTY	EMPTY	EMPTY	EMPTY	EMPTY	0.85
ENSMUSG00000003559	chr19:46707443-46741095	As3mt	arsenic (+3 oxidation state) methyltransferase	126.8	2510.6	5.7	FALSE	TRUE	turquoise	0	0.0377	22	22	2.18	1	EMPTY
ENSMUSG00000003573	chr8:70282827-70294361	Homer3	homer homolog 3 (Drosophila)	1.8	54.4	0	FALSE	FALSE	lightyellow	0.9863	1	5	6	1.36	1	2
ENSMUSG00000003575	chr8:70382355-70439579	Crtc1	CREB regulated transcription coactivator 1	26.5	1495.4	0.3	FALSE	TRUE	darkgreen	0	0.0084	13	14	27.67	0	EMPTY
ENSMUSG00000003581	chr11:4135202-4141172	Rnf215	ring finger protein 215	16	320.6	0.9	FALSE	FALSE	midnightblue	0.0042	0.114	10	10	2.03	1	EMPTY
ENSMUSG00000003585	chr11:4097039-4123415	Sec14l2	SEC14-like 2 (S. cerevisiae)	10.1	279.9	0.5	FALSE	FALSE	darkgreen	0	0.5782	13	14	2.28	3	EMPTY
ENSMUSG00000003604	chr2:112492964-112634573	Aven	apoptosis, caspase activation inhibitor	3.4	70.9	0.5	FALSE	FALSE	brown	0.0636	0.1367	6	6	3.22	1	EMPTY
ENSMUSG00000003617	chr3:19957054-20009145	Cp	ceruloplasmin	10.6	343.9	0.8	FALSE	TRUE	darkred	0	0.0455	0	2	2.64	5	2
ENSMUSG00000003623	chr5:8966033-8997324	Crot	carnitine O-octanoyltransferase	29.5	954.2	1.4	FALSE	TRUE	turquoise	0	0.0038	20	22	2.64	2	EMPTY
ENSMUSG00000003644	chr4:133847290-133887797	Rps6ka1	ribosomal protein S6 kinase polypeptide 1	9.4	293.4	0.3	FALSE	FALSE	darkorange	0.3584	1	13	14	2.03	2	2
ENSMUSG00000003657	chr8:110142539-110168206	Calb2	calbindin 2	441.6	8145.7	0.8	FALSE	FALSE	darkgreen	0.795	1	17	18	1.52	0	0.08
ENSMUSG00000003660	chr2:127208386-127240451	Snrnp200	small nuclear ribonucleoprotein 200 (U5)	51.7	3770.6	0.7	FALSE	TRUE	turquoise	0	0.018	21	22	4.13	1	EMPTY
ENSMUSG00000003662	chr2:127240938-127247816	Ciao1	cytosolic iron-sulfur protein assembly 1	91.6	1627.1	1.1	FALSE	FALSE	turquoise	0.0928	0.1367	22	22	1.27	0	0.31
ENSMUSG00000003665	chr17:17843328-17855188	Has1	hyaluronan synthase1	1.8	44.5	0.9	FALSE	FALSE	darkgreen	0.1141	0.0795	14	14	5.67	0	2
ENSMUSG00000003680	chr19:8774354-8786417	Taf6l	TAF6-like RNA polymerase II, p300/CBP-associated factor (PCAF)-associated factor	47.2	443.8	1.8	FALSE	FALSE	midnightblue	0.0105	0.0548	8	10	2.08	0	EMPTY
ENSMUSG00000003721	chr1:121304353-121332589	Insig2	insulin induced gene 2	149.1	3412.5	1.6	FALSE	TRUE	salmon4	0	0.0047	2	2	1.74	1	EMPTY
ENSMUSG00000003731	chr4:129643980-129672767	Kpna6	karyopherin (importin) alpha 6	14.1	818.8	0.6	FALSE	FALSE	blue	0.6483	0.6669	22	22	1.44	0	2
ENSMUSG00000003746	chr10:53904788-54075796	Man1a	mannosidase 1, alpha	5	259.3	0.5	FALSE	FALSE	blue	0.3621	0.8745	22	22	2.18	0	EMPTY
ENSMUSG00000003752	chr7:27207172-27228628	Itpkc	inositol 1,4,5-trisphosphate 3-kinase C	12	284.9	1.1	FALSE	FALSE	paleturquoise	0	0.0795	20	22	3.1	0	EMPTY
ENSMUSG00000003762	chr7:27233023-27262252	Adck4	aarF domain containing kinase 4	33.6	744.7	0.5	FALSE	TRUE	lightcyan	0	0.0214	10	10	2.9	1	EMPTY
ENSMUSG00000003778	chr18:34598615-34624601	Brd8	bromodomain containing 8	117.8	4533.8	1.5	FALSE	FALSE	turquoise	0	0.0548	21	22	2.88	1	0.96
ENSMUSG00000003779	chr18:34624624-34633265	Kif20a	kinesin family member 20A	0.6	52.4	1.4	FALSE	FALSE	brown	0.7884	1	9	10	1.67	0	EMPTY
ENSMUSG00000003808	chr8:84856989-84869257	Farsa	phenylalanyl-tRNA synthetase, alpha subunit	81.1	1595.7	1.2	FALSE	TRUE	paleturquoise	0.0027	0.0455	18	18	2.54	0	EMPTY
ENSMUSG00000003809	chr8:84886393-84893921	Gcdh	glutaryl-Coenzyme A dehydrogenase	38.5	860.1	0.9	FALSE	TRUE	paleturquoise	0	0.0069	20	22	2.54	1	EMPTY
ENSMUSG00000003810	chr4:116306762-116464183	Mast2	microtubule associated serine/threonine kinase 2	23.6	1381.2	0.5	FALSE	FALSE	paleturquoise	0.0016	0.5013	20	22	2.08	2	EMPTY
ENSMUSG00000003812	chr8:84908560-84922915	Dnase2a	deoxyribonuclease II alpha	12	146	1.1	FALSE	FALSE	turquoise	0.0472	1	11	10	2.9	2	EMPTY
ENSMUSG00000003813	chr8:84834019-84840665	Rad23a	RAD23a homolog (S. cerevisiae)	100.4	1279.1	1.2	FALSE	TRUE	darkgreen	0.0004	0.0122	13	14	2.54	0	2
ENSMUSG00000003814	chr8:84841850-84846934	Calr	calreticulin	271.9	5719.9	0.5	FALSE	TRUE	darkgreen	0	0.0057	14	14	2.08	9	2
ENSMUSG00000003824	chr8:84872111-84888221	Syce2	synaptonemal complex central element protein 2	12.5	109.8	1.5	FALSE	FALSE	midnightblue	0	0.0795	6	6	3.6	0	2
ENSMUSG00000003847	chr8:107293470-107379517	Nfat5	nuclear factor of activated T cells 5	9	816.2	0.4	FALSE	FALSE	darkmagenta	0.024	0.1619	2	2	1.78	1	EMPTY
ENSMUSG00000003848	chr8:107412486-107425051	Nob1	NIN1/RPN12 binding protein 1 homolog (S. cerevisiae)	87.9	1452.8	1.5	FALSE	TRUE	turquoise	0	0.0377	21	22	2.73	0	EMPTY
ENSMUSG00000003849	chr8:107388225-107403206	Nqo1	NAD(P)H dehydrogenase, quinone 1	22.6	375.4	2.7	FALSE	FALSE	turquoise	0	0.114	22	22	2.6	2	EMPTY
ENSMUSG00000003863	chr7:45339126-45367019	Ppfia3	protein tyrosine phosphatase, receptor type, f polypeptide (PTPRF), interacting protein (liprin), alpha 3	27.2	556.6	0.4	FALSE	TRUE	lightcyan	0	0.0003	12	14	10.01	0	EMPTY
ENSMUSG00000003865	chr7:45434844-45456619	Gys1	glycogen synthase 1, muscle	10.9	324.3	0.6	FALSE	FALSE	paleturquoise	0.0001	0.1367	18	18	4.18	3	0.38
ENSMUSG00000003868	chr7:45421852-45438096	Ruvbl2	RuvB-like protein 2	41.3	829.3	1.3	FALSE	FALSE	darkgreen	0.0533	0.0548	14	14	2.29	1	EMPTY
ENSMUSG00000003872	chr7:45367891-45370583	Lin7b	lin-7 homolog B (C. elegans)	108.8	729.3	0.5	FALSE	TRUE	lightcyan	0	0.0005	12	14	10.23	0	2
ENSMUSG00000003873	chr7:45461695-45466898	Bax	BCL2-associated X protein	205.5	1641	1.9	FALSE	TRUE	lightcyan	0	0.0122	9	10	3.69	1	0.95
ENSMUSG00000003882	chr15:9506161-9529876	Il7r	interleukin 7 receptor	0.6	18.6	1.6	FALSE	FALSE	turquoise	0.0009	0.053	22	22	103.52	1	2
ENSMUSG00000003923	chr10:71225464-71238280	Tfam	transcription factor A, mitochondrial	41.2	993.1	1.7	FALSE	TRUE	midnightblue	0.002	0.0377	10	10	2.08	0	2
ENSMUSG00000003929	chr17:33329342-33358878	Zfp81	zinc finger protein 81	7.7	554	0.9	FALSE	TRUE	turquoise	0	0.0377	22	22	2.5	1	EMPTY
ENSMUSG00000003934	chr11:69554092-69560205	Efnb3	ephrin B3	72.5	2354.3	1.4	FALSE	TRUE	midnightblue	0.0017	0.0259	6	6	1.93	2	EMPTY
ENSMUSG00000003948	chr11:90187684-90278589	Mmd	monocyte to macrophage differentiation-associated	40.2	1055.8	0.6	FALSE	FALSE	midnightblue	0.025	0.114	8	10	1.92	1	EMPTY
ENSMUSG00000003949	chr11:90336536-90390895	Hlf	hepatic leukemia factor	81.6	4374.8	0.5	FALSE	TRUE	midnightblue	0	0.0032	8	10	2.41	11	EMPTY
ENSMUSG00000003955	chr16:36043844-36071515	Fam162a	family with sequence similarity 162, member A	251.1	1607.3	2	FALSE	TRUE	midnightblue	0	0.0047	9	10	7.83	0	EMPTY
ENSMUSG00000003970	chr15:76904071-76906318	Rpl8	ribosomal protein L8	2027.3	19130.3	1.7	FALSE	FALSE	midnightblue	0.3467	1	7	6	1.93	0	2
ENSMUSG00000003974	chr5:9485236-9725352	Grm3	glutamate receptor, metabotropic 3	36	1281.2	0.9	FALSE	FALSE	turquoise	0	0.193	0	2	3.1	0	EMPTY
ENSMUSG00000003992	chr13:91460283-91703429	Ssbp2	single-stranded DNA binding protein 2	220.2	3836.6	1.7	FALSE	TRUE	turquoise	0	0.0455	21	22	2.7	1	2
ENSMUSG00000004018	chr11:26386135-26471876	Fancl	Fanconi anemia, complementation group L	25.2	519.6	2.9	FALSE	TRUE	salmon4	0	0.0084	2	2	2.22	0	EMPTY
ENSMUSG00000004032	chr3:107895821-107898686	Gstm5	glutathione S-transferase, mu 5	1400.8	12421.5	2.1	FALSE	TRUE	salmon4	0.0005	0.031	2	2	1.78	2	EMPTY
ENSMUSG00000004035	chr3:107926334-107931817	Gstm7	glutathione S-transferase, mu 7	382.6	EMPTY	4.4	FALSE	FALSE	turquoise	EMPTY	0.0149	22	22	3.27	3	EMPTY
ENSMUSG00000004040	chr11:100885098-100939540	Stat3	signal transducer and activator of transcription 3	29.3	1271.6	0.8	FALSE	FALSE	turquoise	0.761	0.2696	2	2	1.41	1	EMPTY
ENSMUSG00000004043	chr11:100859351-100885169	Stat5a	signal transducer and activator of transcription 5A	1.9	74.4	1.2	FALSE	FALSE	brown	0.9524	1	11	10	1.88	1	EMPTY
ENSMUSG00000004044	chr11:100956733-100970887	Ptrf	polymerase I and transcript release factor	42.1	1493.2	1.6	FALSE	TRUE	turquoise	0	0.0455	20	22	2.95	0	EMPTY
ENSMUSG00000004054	chr19:5689131-5702862	Map3k11	mitogen-activated protein kinase kinase kinase 11	4.4	183.8	0.5	FALSE	TRUE	midnightblue	0	0.031	8	10	6.7	0	EMPTY
ENSMUSG00000004056	chr7:27591552-27640826	Akt2	thymoma viral proto-oncogene 2	26.9	825	0.4	FALSE	TRUE	darkgreen	0.0223	0.0377	16	18	2.97	0	EMPTY
ENSMUSG00000004069	chr16:4639989-4707695	Dnaja3	DnaJ (Hsp40) homolog, subfamily A, member 3	68.5	1778.1	0.9	FALSE	TRUE	darkgreen	0	0.0377	13	14	2.06	0	2
ENSMUSG00000004070	chr16:4726361-4766742	Hmox2	heme oxygenase (decycling) 2	389	4372.8	1.6	FALSE	TRUE	turquoise	0	0.0455	1	2	1.79	1	2
ENSMUSG00000004071	chr16:4750348-4790292	Cdip1	cell death inducing Trp53 target 1	401.9	9802.4	0.9	FALSE	TRUE	paleturquoise	0	0.0214	17	18	2.27	2	EMPTY
ENSMUSG00000004096	chr9:14500617-14510577	Cwc15	CWC15 homolog (S. cerevisiae)	446	4865.5	1.9	FALSE	FALSE	salmon4	0.003	0.1619	0	2	1.8	0	2
ENSMUSG00000004098	chr9:20770050-20815067	Col5a3	collagen, type V, alpha 3	0.2	13.4	0.7	FALSE	FALSE	brown	0.1394	1	5	6	16.98	4	EMPTY
ENSMUSG00000004099	chr9:20907206-20959888	Dnmt1	DNA methyltransferase (cytosine-5) 1	16.6	1011.1	0.7	FALSE	FALSE	darkgreen	0.1652	0.031	14	14	2.27	1	0.92
ENSMUSG00000004100	chr9:20888175-20892178	Ppan	peter pan homolog (Drosophila)	13.1	241.6	0.7	FALSE	TRUE	lightcyan	0	0.0084	12	14	27.41	0	EMPTY
ENSMUSG00000004105	chr2:33216069-33247717	Angptl2	angiopoietin-like 2	2.1	72.4	0.8	FALSE	FALSE	turquoise	0.6959	1	5	6	3.15	8	2
ENSMUSG00000004110	chr1:154392519-154725920	Cacna1e	calcium channel, voltage-dependent, R type, alpha 1E subunit	7.2	1088.5	0.4	FALSE	TRUE	lightsteelblue1	0	0.2287	20	22	3.35	0	EMPTY
ENSMUSG00000004113	chr2:24603887-24763152	Cacna1b	calcium channel, voltage-dependent, N type, alpha 1B subunit	12.2	1017.9	0.5	FALSE	FALSE	brown	0.3577	0.6669	8	10	1.37	0	2
ENSMUSG00000004127	chr3:138143448-138159821	Trmt10a	tRNA methyltransferase 10 homolog A (S. cerevisiae)	17.6	361	2	FALSE	FALSE	turquoise	0.1029	0.3159	21	22	1.87	1	EMPTY
ENSMUSG00000004151	chr12:38779380-38868215	Etv1	ets variant gene 1	18.6	672.5	0.1	FALSE	TRUE	lightsteelblue1	0	0.114	21	22	3.4	0	EMPTY
ENSMUSG00000004187	chr15:76660641-76668196	Kifc2	kinesin family member C2	39.8	1382.8	0.2	FALSE	TRUE	darkgreen	0	0.0038	14	14	4.92	1	2
ENSMUSG00000004207	chr10:60277627-60302597	Psap	prosaposin	501	14645.3	0.6	FALSE	TRUE	paleturquoise	0	0.0377	20	22	4	0	EMPTY
ENSMUSG00000004221	chrX:74393290-74453854	Ikbkg	inhibitor of kappaB kinase gamma	29.3	1419.6	1.2	FALSE	TRUE	turquoise	0	0.0214	21	22	4.82	1	EMPTY
ENSMUSG00000004231	chr19:44756049-44838268	Pax2	paired box gene 2	0.5	20.5	0.2	FALSE	FALSE	midnightblue	0.0008	0.1619	8	10	22.95	0	2
ENSMUSG00000004233	chr3:99141068-99239186	Wars2	tryptophanyl tRNA synthetase 2 (mitochondrial)	7.7	316	1.4	FALSE	FALSE	turquoise	0.0074	0.5782	0	2	3.62	1	EMPTY
ENSMUSG00000004264	chr6:124712336-124716950	Phb2	prohibitin 2	67	928.1	0.8	FALSE	FALSE	midnightblue	0	0.0954	9	10	3.62	1	EMPTY
ENSMUSG00000004266	chr6:124720707-124738714	Ptpn6	protein tyrosine phosphatase, non-receptor type 6	3.6	60.9	0.5	FALSE	FALSE	turquoise	0.8758	1	13	14	2.47	2	2
ENSMUSG00000004267	chr6:124760053-124769673	Eno2	enolase 2, gamma neuronal	735.4	18399.6	0.4	FALSE	TRUE	paleturquoise	0	0.031	18	18	2.98	0	0.18
ENSMUSG00000004268	chr6:124704381-124712178	Emg1	EMG1 nucleolar protein homolog (S. cerevisiae)	257.2	2532.4	2.2	FALSE	FALSE	midnightblue	0.0263	1	5	6	1.61	3	EMPTY
ENSMUSG00000004270	chr6:124663027-124704418	Lpcat3	lysophosphatidylcholine acyltransferase 3	22.9	485.7	0.7	FALSE	FALSE	darkgreen	0.8223	1	13	14	1.41	3	2
ENSMUSG00000004285	chr6:29467718-29470512	Atp6v1f	ATPase, H+ transporting, lysosomal V1 subunit F	2177	12194	2.9	FALSE	FALSE	salmon4	0	0.0548	2	2	1.8	0	EMPTY
ENSMUSG00000004296	chr11:44400063-44414033	Il12b	interleukin 12b	0	EMPTY	0.6	FALSE	FALSE	EMPTY	EMPTY	EMPTY	EMPTY	EMPTY	EMPTY	EMPTY	2
ENSMUSG00000004317	chrX:7153810-7319358	Clcn5	chloride channel 5	6.9	550	1.5	FALSE	TRUE	darkmagenta	0	0.0032	4	6	3.19	2	2
ENSMUSG00000004319	chr8:60910389-60983300	Clcn3	chloride channel 3	102.2	5923.5	1.1	FALSE	TRUE	turquoise	0	0.0038	2	2	1.88	1	EMPTY
ENSMUSG00000004328	chr7:17031507-17062427	Hif3a	hypoxia inducible factor 3, alpha subunit	1.1	39.5	0.4	FALSE	FALSE	darkgreen	0.2138	0.2696	14	14	8.86	2	2
ENSMUSG00000004341	chr13:21312217-21319624	Gpx6	glutathione peroxidase 6	0.6	7.8	1.2	FALSE	FALSE	lightcyan	0.0786	0.0661	12	14	217867	0	EMPTY
ENSMUSG00000004344	chr13:21286429-21292731	Gpx5	glutathione peroxidase 5	0	EMPTY	0.9	FALSE	FALSE	EMPTY	EMPTY	EMPTY	EMPTY	EMPTY	EMPTY	EMPTY	2
ENSMUSG00000004347	chr6:56069821-56369634	Pde1c	phosphodiesterase 1C	1.1	80.2	0.1	FALSE	FALSE	paleturquoise	0.5123	0.9921	18	18	4.88	0	0.99
ENSMUSG00000004356	chr10:88746607-88826814	Utp20	UTP20, small subunit (SSU) processome component, homolog (yeast)	3	313.1	1	FALSE	FALSE	turquoise	0.0002	0.7666	0	2	2.3	0	2
ENSMUSG00000004359	chr10:88674772-88685015	Spic	Spi-C transcription factor (Spi-1/PU.1 related)	0.1	EMPTY	1	FALSE	FALSE	EMPTY	EMPTY	EMPTY	EMPTY	EMPTY	EMPTY	EMPTY	2
ENSMUSG00000004360	chr10:29211643-29230779	9330159F19Rik	RIKEN cDNA 9330159F19 gene	27.1	1626	0.8	FALSE	FALSE	saddlebrown	0.2513	0.114	18	18	1.38	3	EMPTY
ENSMUSG00000004364	chr1:80264923-80340480	Cul3	cullin 3	73.9	2083.1	0.9	FALSE	TRUE	midnightblue	0.0001	0.0057	4	6	2.04	1	2
ENSMUSG00000004366	chr16:23889581-23890844	Sst	somatostatin	374.6	EMPTY	2	FALSE	FALSE	lightcyan	EMPTY	0.0214	12	14	4.87	0	0.05
ENSMUSG00000004371	chr7:4773055-4782857	Il11	interleukin 11	0.6	7.4	0.7	FALSE	FALSE	lightyellow	0.098	1	7	6	176408	0	2
ENSMUSG00000004383	chr8:72814599-73353540	Large	like-glycosyltransferase	26.4	986.3	0.4	FALSE	TRUE	lightsteelblue1	0.0022	0.5013	22	22	2.77	4	2
ENSMUSG00000004393	chr11:6258919-6267772	Ddx56	DEAD (Asp-Glu-Ala-Asp) box polypeptide 56	89.3	1832.9	2.1	FALSE	FALSE	paleturquoise	0.0001	0.0661	18	18	3.06	0	2
ENSMUSG00000004394	chr11:6270369-6274870	Tmed4	transmembrane emp24 protein transport domain containing 4	407	8057.7	1.4	FALSE	TRUE	turquoise	0	0.0455	21	22	2.87	1	0.18
ENSMUSG00000004446	chr6:120891930-120916853	Bid	BH3 interacting domain death agonist	18.9	369.3	1.7	FALSE	FALSE	paleturquoise	0.0479	0.0548	18	18	3.04	0	2
ENSMUSG00000004451	chr1:119470305-119504794	Ralb	v-ral simian leukemia viral oncogene homolog B (ras related)	27.4	628.1	1.1	FALSE	FALSE	midnightblue	0	0.0954	10	10	3.07	1	EMPTY
ENSMUSG00000004455	chr5:122158278-122175273	Ppp1cc	protein phosphatase 1, catalytic subunit, gamma isoform	9.5	223.1	0.6	FALSE	FALSE	midnightblue	0	0.0795	6	6	2.65	0	EMPTY
ENSMUSG00000004460	chr16:22857845-22879634	Dnajb11	DnaJ (Hsp40) homolog, subfamily B, member 11	46.9	887.8	1	FALSE	TRUE	lightcyan	0	0.0122	12	14	3.39	4	0.53
ENSMUSG00000004462	chr16:22813215-22857569	Tbccd1	TBCC domain containing 1	24.4	754.5	2.3	FALSE	TRUE	turquoise	0	0.0259	20	22	4.87	0	EMPTY
ENSMUSG00000004473	chr7:44303770-44306959	Clec11a	C-type lectin domain family 11, member a	9.7	190.7	2.1	FALSE	TRUE	lightcyan	0	0.031	12	14	31.87	0	2
ENSMUSG00000004500	chr7:12965838-12974236	Zfp324	zinc finger protein 324	2	93.3	0.7	FALSE	FALSE	darkgreen	0.6194	0.3708	13	14	2.36	0	EMPTY
ENSMUSG00000004508	chr7:97081751-97308940	Gab2	growth factor receptor bound protein 2-associated protein 2	5.5	349.9	0.7	FALSE	FALSE	turquoise	0.0735	0.5782	0	2	2.21	2	2
ENSMUSG00000004530	chr5:113842436-113908758	Coro1c	coronin, actin binding protein 1C	65.8	2100.7	0.6	FALSE	TRUE	darkgreen	0	0.0102	14	14	3.67	0	2
ENSMUSG00000004535	chr6:52713729-52766780	Tax1bp1	Tax1 (human T cell leukemia virus type I) binding protein 1	242.1	5840.4	1.4	FALSE	TRUE	midnightblue	0.0018	0.0102	10	10	1.91	1	EMPTY
ENSMUSG00000004540	chr7:18813937-18821607	Psg17	pregnancy specific glycoprotein 17	0	EMPTY	1.9	FALSE	FALSE	EMPTY	EMPTY	EMPTY	EMPTY	EMPTY	EMPTY	EMPTY	0.56
ENSMUSG00000004542	chr7:18789125-18798510	Psg19	pregnancy specific glycoprotein 19	0	EMPTY	0.7	FALSE	FALSE	EMPTY	EMPTY	EMPTY	EMPTY	EMPTY	EMPTY	EMPTY	EMPTY
ENSMUSG00000004552	chr1:131638306-131675503	Ctse	cathepsin E	0.1	EMPTY	0.6	FALSE	FALSE	EMPTY	EMPTY	EMPTY	EMPTY	EMPTY	EMPTY	EMPTY	2
ENSMUSG00000004558	chr14:51905271-51913488	Ndrg2	N-myc downstream regulated gene 2	1143.1	27790.4	1.3	FALSE	TRUE	turquoise	0	0.0149	20	22	3.23	2	2
ENSMUSG00000004561	chr14:51884842-51893039	Mettl17	methyltransferase like 17	39.5	712.8	0.7	FALSE	FALSE	turquoise	0.0129	0.114	22	22	2.36	1	2
ENSMUSG00000004562	chr14:51984833-52006247	Arhgef40	Rho guanine nucleotide exchange factor (GEF) 40	6.8	586.9	1.2	FALSE	TRUE	saddlebrown	0	0.0259	10	10	3.03	0	EMPTY
ENSMUSG00000004565	chr8:3515384-3544266	Pnpla6	patatin-like phospholipase domain containing 6	15.2	816	0.8	FALSE	FALSE	darkgreen	0.0018	0.0795	16	18	3.46	2	EMPTY
ENSMUSG00000004567	chr8:3500457-3515232	Mcoln1	mucolipin 1	40.9	459.2	0.5	FALSE	FALSE	turquoise	0.2844	0.9921	0	2	1.5	3	EMPTY
ENSMUSG00000004568	chr8:3393006-3456601	Arhgef18	rho/rac guanine nucleotide exchange factor (GEF) 18	11.4	629.3	0.6	FALSE	FALSE	midnightblue	0.1467	0.3159	10	10	1.42	3	EMPTY
ENSMUSG00000004591	chr3:142790902-142882004	Pkn2	protein kinase N2	6.5	399.3	0.7	FALSE	FALSE	turquoise	0.16	0.114	0	2	1.72	1	2
ENSMUSG00000004609	chr7:43527456-43533171	Cd33	CD33 antigen	1.3	42.1	0.6	FALSE	FALSE	turquoise	0.0014	0.2287	21	22	16.43	2	EMPTY
ENSMUSG00000004610	chr7:43444108-43457800	Etfb	electron transferring flavoprotein, beta polypeptide	490.8	4175.5	3.6	FALSE	FALSE	lightcyan	0.7494	1	9	10	1.3	2	2
ENSMUSG00000004612	chr7:43437073-43438246	Nkg7	natural killer cell group 7 sequence	2	16.4	9.2	FALSE	FALSE	blue	0.125	1	13	14	603627	0	EMPTY
ENSMUSG00000004613	chr7:43430088-43435991	Lim2	lens intrinsic membrane protein 2	0	EMPTY	0.6	FALSE	FALSE	EMPTY	EMPTY	EMPTY	EMPTY	EMPTY	EMPTY	EMPTY	EMPTY
ENSMUSG00000004626	chr8:3630955-3643644	Stxbp2	syntaxin binding protein 2	30.1	471.1	0.2	FALSE	FALSE	blue	0.4923	1	15	14	1.92	6	2
ENSMUSG00000004630	chr8:3623371-3625545	Pcp2	Purkinje cell protein 2 (L7)	0.2	2.9	0	FALSE	FALSE	orange	0.7861	1	18	18	12.84	0	2
ENSMUSG00000004631	chr6:4674350-4747204	Sgce	sarcoglycan, epsilon	93.6	1577.9	1.6	FALSE	FALSE	turquoise	0.0004	0.0661	0	2	1.89	2	2
ENSMUSG00000004633	chr6:54039554-54301810	Chn2	chimerin (chimaerin) 2	14.6	366.3	0	FALSE	FALSE	turquoise	0.1193	0.0455	22	22	3.12	3	EMPTY
ENSMUSG00000004637	chr8:114439655-115352708	Wwox	WW domain-containing oxidoreductase	61.6	1248.9	1.6	FALSE	FALSE	turquoise	0.046	0.114	20	22	1.91	2	EMPTY
ENSMUSG00000004642	chr5:33634952-33652574	Slbp	stem-loop binding protein	59.5	951.6	1.8	FALSE	FALSE	lightcyan	0.0011	0.0954	10	10	2.91	0	EMPTY
ENSMUSG00000004651	chr7:87427405-87493411	Tyr	tyrosinase	0	EMPTY	0.7	FALSE	FALSE	EMPTY	EMPTY	EMPTY	EMPTY	EMPTY	EMPTY	EMPTY	0.64
ENSMUSG00000004654	chr6:55376295-55388530	Ghrhr	growth hormone releasing hormone receptor	0	EMPTY	0.2	FALSE	FALSE	EMPTY	EMPTY	EMPTY	EMPTY	EMPTY	EMPTY	EMPTY	2
ENSMUSG00000004655	chr6:55336432-55348555	Aqp1	aquaporin 1	0.4	11.8	0.1	FALSE	FALSE	greenyellow	0.5449	1	5	6	28.09	1	2
ENSMUSG00000004661	chr9:57790353-57836793	Arid3b	AT rich interactive domain 3B (BRIGHT-like)	3.6	108.9	0.5	FALSE	FALSE	darkgreen	0.0001	0.2696	17	18	7.75	0	0.85
ENSMUSG00000004665	chr10:79988584-79996062	Cnn2	calponin 2	9.4	214.9	1	FALSE	FALSE	darkgreen	0.3682	0.3708	14	14	3.27	0	0.9
ENSMUSG00000004667	chr10:80035949-80039795	Polr2e	polymerase (RNA) II (DNA directed) polypeptide E	340.1	3762.9	1.7	FALSE	TRUE	turquoise	0.0045	0.018	20	22	1.62	3	0.07
ENSMUSG00000004668	chr11:9191942-9684259	Abca13	ATP-binding cassette, sub-family A (ABC1), member 13	0	6	1.4	FALSE	FALSE	paleturquoise	0.0987	0.1619	19	18	142186	1	EMPTY
ENSMUSG00000004677	chr8:71272714-71360712	Myo9b	myosin IXb	3	258.6	0.4	FALSE	FALSE	saddlebrown	0.0022	0.2696	12	14	2.66	1	EMPTY
ENSMUSG00000004698	chr12:34371503-34528889	Hdac9	histone deacetylase 9	18.8	945.8	1.7	FALSE	TRUE	turquoise	0	0.0149	20	22	3.33	3	EMPTY
ENSMUSG00000004707	chr1:171588624-171607410	Ly9	lymphocyte antigen 9	0	EMPTY	0.6	FALSE	FALSE	EMPTY	EMPTY	EMPTY	EMPTY	EMPTY	EMPTY	EMPTY	2
ENSMUSG00000004709	chr1:171559193-171585318	Cd244	CD244 natural killer cell receptor 2B4	0.1	3.8	0.5	FALSE	FALSE	darkgreen	0.1325	0.4325	18	18	125352	1	0.43
ENSMUSG00000004730	chr17:57358686-57483529	Emr1	EGF-like module containing, mucin-like, hormone receptor-like sequence 1	3.7	135.4	1.4	FALSE	TRUE	turquoise	0.0017	0.018	22	22	7.73	0	2
ENSMUSG00000004748	chr11:4091480-4095445	Mtfp1	mitochondrial fission process 1	134.3	1786.7	1.2	FALSE	FALSE	paleturquoise	0.0549	0.031	18	18	1.94	1	EMPTY
ENSMUSG00000004768	chr1:33719882-33742564	Rab23	RAB23, member RAS oncogene family	17.9	747.9	0.9	FALSE	FALSE	turquoise	0.0007	0.114	22	22	1.72	0	2
ENSMUSG00000004771	chr9:64715299-64737758	Rab11a	RAB11a, member RAS oncogene family	184.2	3315.7	0.7	FALSE	FALSE	midnightblue	0	0.1619	8	10	2.68	0	EMPTY
ENSMUSG00000004788	chr12:85219481-85226628	Eif2b2	eukaryotic translation initiation factor 2B, subunit 2 beta	115.5	1314.2	1.5	FALSE	TRUE	lightcyan	0.0138	0.0377	12	14	2.39	1	2
ENSMUSG00000004789	chr12:85110833-85134091	Dlst	dihydrolipoamide S-succinyltransferase (E2 component of 2-oxo-glutarate complex)	58.8	1735	0.6	FALSE	TRUE	darkgreen	0.0091	0.0214	16	18	2.08	0	0.88
ENSMUSG00000004791	chr12:85166639-85177296	Pgf	placental growth factor	15.7	287.7	4.3	FALSE	FALSE	midnightblue	0.0531	0.5782	10	10	2.03	1	2
ENSMUSG00000004798	chr11:61775649-61855073	Ulk2	unc-51 like kinase 2	20.8	1255	0.7	FALSE	TRUE	turquoise	0.0044	0.0149	22	22	1.76	1	2
ENSMUSG00000004814	chr5:135569937-135573043	Ccl24	chemokine (C-C motif) ligand 24	0.5	8.2	2.8	FALSE	FALSE	lightyellow	0.4659	1	9	10	54.45	0	EMPTY
ENSMUSG00000004815	chr5:108646693-108669672	Dgkq	diacylglycerol kinase, theta	13.7	382.8	0.7	FALSE	FALSE	paleturquoise	0.8721	0.8745	18	18	1.53	3	EMPTY
ENSMUSG00000004821	chr5:108777235-108795363	Tmed11	transmembrane emp24 protein transport domain containing	0	EMPTY	0.9	FALSE	FALSE	EMPTY	EMPTY	EMPTY	EMPTY	EMPTY	EMPTY	EMPTY	EMPTY
ENSMUSG00000004837	chr11:61653265-61672784	Grap	GRB2-related adaptor protein	7.9	130.6	1.4	FALSE	FALSE	saddlebrown	0.1211	0.2287	14	14	2.34	1	EMPTY
ENSMUSG00000004842	chr16:65520512-65535005	Pou1f1	POU domain, class 1, transcription factor 1	0	EMPTY	0.3	FALSE	FALSE	saddlebrown	EMPTY	0.7225	17	18	27357.9	0	2
ENSMUSG00000004843	chr16:65539133-65562697	Chmp2b	charged multivesicular body protein 2B	56.9	1079.6	1.4	FALSE	TRUE	midnightblue	0	0.0149	8	10	2.93	1	EMPTY
ENSMUSG00000004846	chr5:136987019-136996648	Plod3	procollagen-lysine, 2-oxoglutarate 5-dioxygenase 3	19.4	498.4	0.7	FALSE	TRUE	darkgreen	0	0.0084	14	14	3.92	1	EMPTY
ENSMUSG00000004849	chr5:137034993-137046135	Ap1s1	adaptor protein complex AP-1, sigma 1	601.1	7673.9	1	FALSE	FALSE	lightcyan	0	0.2696	12	14	2.68	1	EMPTY
ENSMUSG00000004864	chr17:28769307-28778698	Mapk13	mitogen-activated protein kinase 13	0.2	EMPTY	0.1	FALSE	FALSE	EMPTY	EMPTY	EMPTY	EMPTY	EMPTY	EMPTY	EMPTY	EMPTY
ENSMUSG00000004865	chr17:28587648-28622521	Srpk1	serine/arginine-rich protein specific kinase 1	70.4	2937.8	1	FALSE	TRUE	turquoise	0	0.031	21	22	2.4	1	2
ENSMUSG00000004872	chr1:78101267-78197134	Pax3	paired box gene 3	0	EMPTY	0	FALSE	FALSE	EMPTY	EMPTY	EMPTY	EMPTY	EMPTY	EMPTY	EMPTY	2
ENSMUSG00000004880	chr1:181815316-181842401	Lbr	lamin B receptor	18.3	672.8	1.8	FALSE	FALSE	blue	0.0003	0.5782	14	14	2.64	1	EMPTY
ENSMUSG00000004885	chr3:87948666-87953376	Crabp2	cellular retinoic acid binding protein II	13.6	114	1.1	FALSE	FALSE	turquoise	0.0078	0.5013	21	22	17.24	0	0.85
ENSMUSG00000004891	chr3:87971078-87980451	Nes	nestin	0.9	55.3	1	FALSE	FALSE	sienna3	0.9814	1	11	10	1.76	0	2
ENSMUSG00000004892	chr3:87987531-88000356	Bcan	brevican	49.6	1744.9	0.6	FALSE	TRUE	saddlebrown	0	0.0377	12	14	2.89	1	2
ENSMUSG00000004894	chr3:88021750-88027583	Hapln2	hyaluronan and proteoglycan link protein 2	1.1	19.1	0.2	FALSE	FALSE	brown	0.7197	0.3159	14	14	4.23	0	EMPTY
ENSMUSG00000004895	chr3:87858900-87885608	Prcc	papillary renal cell carcinoma (translocation-associated)	10.4	225.8	0.6	FALSE	FALSE	blue	0.2631	1	9	10	1.71	1	EMPTY
ENSMUSG00000004896	chr3:87922601-87930717	Rrnad1	ribosomal RNA adenine dimethylase domain containing 1	23.1	615.5	0.7	FALSE	TRUE	paleturquoise	0.0046	0.031	18	18	2.1	0	EMPTY
ENSMUSG00000004897	chr3:87906321-87916132	Hdgf	hepatoma-derived growth factor	119.2	2567	0.7	FALSE	TRUE	midnightblue	0	0.0259	10	10	2.12	3	EMPTY
ENSMUSG00000004902	chr6:120773768-120793982	Slc25a18	solute carrier family 25 (mitochondrial carrier), member 18	144.2	2845.9	2.2	FALSE	FALSE	darkgreen	0.2052	0.3159	14	14	1.99	1	EMPTY
ENSMUSG00000004929	chr10:81070035-81082559	Thop1	thimet oligopeptidase 1	13.5	393.7	0.6	FALSE	TRUE	lightcyan	0	0.0057	12	14	89.85	0	0.8
ENSMUSG00000004933	chr10:81252935-81263365	Matk	megakaryocyte-associated tyrosine kinase	61.3	1226.7	0.4	FALSE	TRUE	lightcyan	0	0.018	13	14	10.94	0	2
ENSMUSG00000004934	chr10:81153266-81167923	Pias4	protein inhibitor of activated STAT 4	7.9	186.1	0.4	FALSE	TRUE	lightcyan	0	0.0259	10	10	10.74	0	EMPTY
ENSMUSG00000004936	chr9:64185770-64253631	Map2k1	mitogen-activated protein kinase kinase 1	128.1	3199.4	0.8	FALSE	FALSE	brown	0.0043	1	9	10	1.55	1	0.23
ENSMUSG00000004937	chr10:81044075-81060178	Sgta	small glutamine-rich tetratricopeptide repeat (TPR)-containing, alpha	167.8	3766.5	0.8	FALSE	TRUE	darkgreen	0.0003	0.0214	13	14	4.69	2	2
ENSMUSG00000004939	chr10:81198170-81202037	Nmrk2	nicotinamide riboside kinase 2	0.1	EMPTY	0.8	FALSE	FALSE	EMPTY	EMPTY	EMPTY	EMPTY	EMPTY	EMPTY	EMPTY	EMPTY
ENSMUSG00000004945	chr17:5410864-5440260	Tmem242	transmembrane protein 242	259.9	2317.1	2.1	FALSE	FALSE	blue	0.0313	0.9921	2	2	1.99	1	EMPTY
ENSMUSG00000004947	chr5:135994800-136032872	Dtx2	deltex 2 homolog (Drosophila)	3.4	89.1	0.6	FALSE	FALSE	orange	0.0078	0.114	12	14	7.59	4	2
ENSMUSG00000004948	chr5:135980099-135988624	Zp3	zona pellucida glycoprotein 3	0.3	3.9	2	FALSE	FALSE	blue	0.4795	1	20	22	105553	0	2
ENSMUSG00000004951	chr5:135887919-135889563	Hspb1	heat shock protein 1	3.5	27.8	0.4	FALSE	FALSE	blue	0.4969	0.3708	20	22	2.21	0	EMPTY
ENSMUSG00000004952	chr5:136083916-136111860	Rasa4	RAS p21 protein activator 4	34.4	929.7	1.8	FALSE	TRUE	darkgreen	0	0.031	13	14	6.58	0	EMPTY
ENSMUSG00000004961	chr7:4539768-4546567	Syt5	synaptotagmin V	223.3	4430.4	1.7	FALSE	TRUE	lightcyan	0	0.002	10	10	27.64	0	0.41
ENSMUSG00000004980	chr6:51460434-51469894	Hnrnpa2b1	heterogeneous nuclear ribonucleoprotein A2/B1	407.4	13300.2	0.6	FALSE	FALSE	brown	0.914	1	15	14	1.23	0	0.05
ENSMUSG00000004988	chr6:117933729-117937335	Fxyd4	FXYD domain-containing ion transport regulator 4	0.5	23.4	0.7	FALSE	FALSE	brown	0.076	0.1619	4	6	7.5	1	EMPTY
ENSMUSG00000004994	chr8:84257795-84270380	Ccdc130	coiled-coil domain containing 130	83.1	895.2	2	FALSE	FALSE	paleturquoise	0.0242	0.6669	18	18	1.78	1	2
ENSMUSG00000004996	chr8:84249906-84257326	Mri1	methylthioribose-1-phosphate isomerase homolog (S. cerevisiae)	3.2	62.6	0.6	FALSE	TRUE	midnightblue	0.0152	0.0149	6	6	4.16	0	EMPTY
ENSMUSG00000005034	chr3:146729579-146812960	Prkacb	protein kinase, cAMP dependent, catalytic, beta	256.3	11444.7	1	FALSE	TRUE	turquoise	0	0.0102	22	22	2.98	2	0.13
ENSMUSG00000005043	chr11:119343425-119355536	Sgsh	N-sulfoglucosamine sulfohydrolase (sulfamidase)	7.5	284	1.2	FALSE	FALSE	darkgreen	0	0.8745	16	18	4.48	1	EMPTY
ENSMUSG00000005045	chr4:152338651-152390194	Chd5	chromodomain helicase DNA binding protein 5	32	1905.3	1.1	FALSE	TRUE	lightcyan	0	0.0122	12	14	3.23	0	EMPTY
ENSMUSG00000005054	chr10:78425670-78427619	Cstb	cystatin B	610.1	2890.5	4.1	FALSE	FALSE	salmon4	0	0.4325	2	2	2.2	2	0.46
ENSMUSG00000005057	chr5:136218149-136244903	Sh2b2	SH2B adaptor protein 2	3.3	106.2	1	FALSE	TRUE	midnightblue	0	0.0149	8	10	9.8	1	EMPTY
ENSMUSG00000005069	chr6:124396816-124415067	Pex5	peroxisomal biogenesis factor 5	20.4	638.4	0.8	FALSE	FALSE	lightcyan	0	0.0548	12	14	2.54	3	2
ENSMUSG00000005078	chr12:72085589-72101461	Jkamp	JNK1/MAPK8-associated membrane protein	232.9	3296.2	1.9	FALSE	FALSE	midnightblue	0.2114	1	5	6	1.32	0	EMPTY
ENSMUSG00000005087	chr2:102811141-102901665	Cd44	CD44 antigen	2.1	88.7	0.5	FALSE	FALSE	turquoise	0.0853	0.0661	22	22	4.28	3	2
ENSMUSG00000005089	chr2:102658659-102790784	Slc1a2	solute carrier family 1 (glial high affinity glutamate transporter), member 2	158.1	18609.6	0.3	FALSE	TRUE	lightsteelblue1	0	0.0455	21	22	2.85	2	1
ENSMUSG00000005102	chr2:118388618-118475234	Eif2ak4	eukaryotic translation initiation factor 2 alpha kinase 4	6.3	450.3	0.6	FALSE	FALSE	brown	0.6377	1	7	6	1.53	1	2
ENSMUSG00000005103	chr5:38526814-38561666	Wdr1	WD repeat domain 1	232	7279.8	1.2	FALSE	TRUE	paleturquoise	0	0.0122	20	22	2.19	3	0.12
ENSMUSG00000005107	chr5:38349273-38503143	Slc2a9	solute carrier family 2 (facilitated glucose transporter), member 9	0.5	14.9	0.8	FALSE	FALSE	lightyellow	0.7765	1	13	14	4.27	4	EMPTY
ENSMUSG00000005124	chr15:66891320-66923201	Wisp1	WNT1 inducible signaling pathway protein 1	0.2	EMPTY	0.2	FALSE	FALSE	orange	EMPTY	0.6291	16	18	175630	0	0.99
ENSMUSG00000005125	chr15:66929321-66969640	Ndrg1	N-myc downstream regulated gene 1	213.4	6081.9	1.6	FALSE	FALSE	lightcyan	0.0052	0.5782	14	14	1.94	3	0.18
ENSMUSG00000005131	chr9:53405286-53432803	4930550C14Rik	RIKEN cDNA 4930550C14 gene	0.4	7.7	1.3	FALSE	FALSE	white	0.011	1	11	10	210563	1	EMPTY
ENSMUSG00000005142	chr8:85083269-85098739	Man2b1	mannosidase 2, alpha B1	12.4	623.8	0.7	FALSE	FALSE	turquoise	0	0.0954	20	22	3.36	0	2
ENSMUSG00000005148	chr14:99298691-99313405	Klf5	Kruppel-like factor 5	15.4	296.7	2.3	FALSE	TRUE	midnightblue	0.0001	0.018	10	10	10.52	0	0.19
ENSMUSG00000005150	chr8:85075035-85081306	Wdr83	WD repeat domain containing 83	81.4	957.5	1.2	FALSE	FALSE	paleturquoise	0.0835	0.114	18	18	1.85	1	EMPTY
ENSMUSG00000005161	chr8:84969587-84974834	Prdx2	peroxiredoxin 2	1233.8	16595.8	1.7	FALSE	TRUE	salmon4	0	0.0149	1	2	2.22	1	0.79
ENSMUSG00000005198	chr11:69733997-69758637	Polr2a	polymerase (RNA) II (DNA directed) polypeptide A	16.1	1136.9	0.5	FALSE	FALSE	turquoise	0.173	1	9	10	1.46	2	EMPTY
ENSMUSG00000005202	chr11:69614804-69617905	Shbg	sex hormone binding globulin	0	EMPTY	0.4	FALSE	FALSE	EMPTY	EMPTY	EMPTY	EMPTY	EMPTY	EMPTY	EMPTY	2
ENSMUSG00000005204	chr11:69673115-69682084	Senp3	SUMO/sentrin specific peptidase 3	53	684.5	0.6	FALSE	FALSE	midnightblue	0.0154	0.2696	10	10	1.65	1	0.47
ENSMUSG00000005220	chr5:72300025-72504473	Corin	corin	0.7	34.4	0.4	FALSE	FALSE	brown	0	0.0759	7	6	47.68	1	2
ENSMUSG00000005225	chr6:54595111-54645839	Plekha8	pleckstrin homology domain containing, family A (phosphoinositide binding specific) member 8	3.7	261.6	0.8	FALSE	FALSE	turquoise	0.0056	0.5782	22	22	2.56	1	EMPTY
ENSMUSG00000005232	chr2:69211073-69227841	G6pc2	glucose-6-phosphatase, catalytic, 2	0	EMPTY	0.9	FALSE	FALSE	EMPTY	EMPTY	EMPTY	EMPTY	EMPTY	EMPTY	EMPTY	2
ENSMUSG00000005233	chr2:69193895-69206194	Spc25	SPC25, NDC80 kinetochore complex component, homolog (S. cerevisiae)	2	23	1.6	FALSE	FALSE	midnightblue	0.289	1	11	10	3.67	0	EMPTY
ENSMUSG00000005251	chr16:97741933-97763737	Ripk4	receptor-interacting serine-threonine kinase 4	0.4	13.1	0.7	FALSE	FALSE	violet	0.4989	0.0661	20	22	11.82	3	EMPTY
ENSMUSG00000005262	chr16:18811779-18835261	Ufd1l	ubiquitin fusion degradation 1 like	200.7	3617.2	1.5	FALSE	TRUE	turquoise	0	0.0214	21	22	2.9	2	0.03
ENSMUSG00000005267	chr11:62700356-62731905	Zfp287	zinc finger protein 287	7	261.7	0.9	FALSE	FALSE	midnightblue	0.4042	0.114	6	6	1.64	0	EMPTY
ENSMUSG00000005268	chr15:10177238-10349180	Prlr	prolactin receptor	10.1	281.3	3	FALSE	FALSE	turquoise	0.0437	0.2287	2	2	5.17	0	EMPTY
ENSMUSG00000005299	chr5:33739673-33782817	Letm1	leucine zipper-EF-hand containing transmembrane protein 1	23	1289.1	0.7	FALSE	FALSE	lightsteelblue1	0.1592	1	15	14	1.52	2	EMPTY
ENSMUSG00000005312	chr13:58176156-58215653	Ubqln1	ubiquilin 1	70.7	2606	0.8	FALSE	FALSE	salmon4	0.1999	0.3708	0	2	1.41	4	EMPTY
ENSMUSG00000005320	chr13:55152640-55168759	Fgfr4	fibroblast growth factor receptor 4	0.2	EMPTY	0.7	FALSE	FALSE	lightyellow	EMPTY	1	11	10	204965	1	2
ENSMUSG00000005338	chr1:173334254-173367695	Cadm3	cell adhesion molecule 3	46.7	1502.1	0.1	FALSE	FALSE	brown	0.0001	0.4325	6	6	1.92	0	EMPTY
ENSMUSG00000005339	chr1:173221271-173227229	Fcer1a	Fc receptor, IgE, high affinity I, alpha polypeptide	0	EMPTY	0.9	FALSE	FALSE	EMPTY	EMPTY	EMPTY	EMPTY	EMPTY	EMPTY	EMPTY	2
ENSMUSG00000005354	chr15:77915047-77929006	Txn2	thioredoxin 2	627.6	7629.6	1.1	FALSE	FALSE	lightcyan	0.6663	1	13	14	1.3	1	2
ENSMUSG00000005355	chr10:78711997-78718293	Casp14	caspase 14	0	EMPTY	0.9	FALSE	FALSE	EMPTY	EMPTY	EMPTY	EMPTY	EMPTY	EMPTY	EMPTY	2
ENSMUSG00000005357	chr10:78780496-78814825	Slc1a6	solute carrier family 1 (high affinity aspartate/glutamate transporter), member 6	4	123.7	0.2	FALSE	FALSE	lightsteelblue1	0.1192	1	11	10	1.88	0	2
ENSMUSG00000005360	chr15:8634124-8710764	Slc1a3	solute carrier family 1 (glial high affinity glutamate transporter), member 3	778.8	32941.2	0.8	FALSE	TRUE	turquoise	0	0.0038	22	22	3.11	4	EMPTY
ENSMUSG00000005362	chr6:106778249-106800074	Crbn	cereblon	149.3	3419.3	1.2	FALSE	TRUE	turquoise	0	0.031	21	22	3.89	2	EMPTY
ENSMUSG00000005364	chr6:106711975-106745109	Il5ra	interleukin 5 receptor, alpha	0	EMPTY	0.6	FALSE	FALSE	EMPTY	EMPTY	EMPTY	EMPTY	EMPTY	EMPTY	EMPTY	EMPTY
ENSMUSG00000005370	chr17:87975050-87990883	Msh6	mutS homolog 6 (E. coli)	6.7	316.3	0.9	FALSE	FALSE	turquoise	0.0737	0.1367	0	2	1.79	1	EMPTY
ENSMUSG00000005371	chr17:87990859-88065291	Fbxo11	F-box protein 11	54.2	2098.5	0.7	FALSE	TRUE	darkmagenta	0	0.0122	4	6	2.51	1	EMPTY
ENSMUSG00000005373	chr5:135106891-135138382	Mlxipl	MLX interacting protein-like	1.2	28.3	0.5	FALSE	FALSE	brown	0.606	1	7	6	5.61	1	EMPTY
ENSMUSG00000005374	chr5:135149657-135163873	Tbl2	transducin (beta)-like 2	7.2	320.4	0.6	FALSE	FALSE	darkgreen	0.2465	0.3708	10	10	2.12	2	0.13
ENSMUSG00000005378	chr5:135052957-135064959	Wbscr22	Williams Beuren syndrome chromosome region 22	83.3	1138.3	1.2	FALSE	TRUE	darkgreen	0.0001	0.0259	14	14	1.8	0	EMPTY
ENSMUSG00000005397	chr13:13437602-13512275	Nid1	nidogen 1	2.2	137.3	0.6	FALSE	FALSE	turquoise	0.1107	1	15	14	2.7	0	2
ENSMUSG00000005410	chr8:75109528-75128439	Mcm5	minichromosome maintenance deficient 5, cell division cycle 46 (S. cerevisiae)	3.2	125.2	0.6	FALSE	TRUE	paleturquoise	0.0129	0.0377	18	18	13.18	2	2
ENSMUSG00000005413	chr8:75093591-75100596	Hmox1	heme oxygenase (decycling) 1	10	157.8	1.3	FALSE	FALSE	turquoise	0.6579	0.1367	2	2	2.27	1	EMPTY
ENSMUSG00000005417	chr11:59661305-59780860	Mprip	myosin phosphatase Rho interacting protein	78.2	3823.4	0.6	FALSE	TRUE	lightsteelblue1	0.0004	0.0259	18	18	1.64	2	2
ENSMUSG00000005442	chr7:25267704-25294159	Cic	capicua homolog (Drosophila)	69	974.1	0.4	FALSE	TRUE	midnightblue	0	0.031	9	10	5.05	0	2
ENSMUSG00000005447	chr7:25295049-25297986	Pafah1b3	platelet-activating factor acetylhydrolase, isoform 1b, subunit 3	365.3	2887.6	5.7	FALSE	TRUE	midnightblue	0	0.0259	9	10	2.82	1	0.21
ENSMUSG00000005465	chr8:84030287-84042575	Il27ra	interleukin 27 receptor, alpha	0.1	3.6	1.4	FALSE	TRUE	turquoise	0.0196	0.0307	22	22	111672	0	0.9
ENSMUSG00000005469	chr8:83972978-83996445	Prkaca	protein kinase, cAMP dependent, catalytic, alpha	93.5	2151.3	0.8	FALSE	TRUE	midnightblue	0	0.0057	8	10	1.87	1	0.75
ENSMUSG00000005470	chr8:83955507-83970197	Asf1b	ASF1 anti-silencing function 1 homolog B (S. cerevisiae)	4.7	50.2	4.4	FALSE	FALSE	turquoise	0.2549	0.2156	20	22	8.73	1	2
ENSMUSG00000005474	chr5:136693146-136701094	Myl10	myosin, light chain 10, regulatory	0	EMPTY	0.6	FALSE	FALSE	EMPTY	EMPTY	EMPTY	EMPTY	EMPTY	EMPTY	EMPTY	2
ENSMUSG00000005481	chr8:83715177-83726892	Ddx39	DEAD (Asp-Glu-Ala-Asp) box polypeptide 39	59.9	1086.8	2.4	FALSE	FALSE	turquoise	0.0506	0.0795	20	22	2.33	1	EMPTY
ENSMUSG00000005483	chr8:83608175-83611902	Dnajb1	DnaJ (Hsp40) homolog, subfamily B, member 1	111.4	2612.5	1.5	FALSE	TRUE	darkgreen	0	0.0149	13	14	8.34	0	0.03
ENSMUSG00000005493	chr3:153857147-153906138	Msh4	mutS homolog 4 (E. coli)	0	EMPTY	0.4	FALSE	FALSE	EMPTY	EMPTY	EMPTY	EMPTY	EMPTY	EMPTY	EMPTY	EMPTY
ENSMUSG00000005501	chr1:87945121-88008551	Usp40	ubiquitin specific peptidase 40	7	457.7	0.9	FALSE	TRUE	turquoise	0.0024	0.0455	22	22	2.23	0	EMPTY
ENSMUSG00000005503	chr6:52313498-52318378	Evx1	even skipped homeotic gene 1 homolog	0	EMPTY	0.1	FALSE	FALSE	EMPTY	EMPTY	EMPTY	EMPTY	EMPTY	EMPTY	EMPTY	EMPTY
ENSMUSG00000005505	chr2:90904740-90911626	Kbtbd4	kelch repeat and BTB (POZ) domain containing 4	87.4	2104	1.9	FALSE	TRUE	turquoise	0	0.018	21	22	3.4	0	EMPTY
ENSMUSG00000005506	chr2:90940382-91019497	Celf1	CUGBP, Elav-like family member 1	40.2	2668.2	0.6	FALSE	TRUE	lightsteelblue1	0.0002	0.8745	4	6	1.93	0	EMPTY
ENSMUSG00000005510	chr2:90894634-90904827	Ndufs3	NADH dehydrogenase (ubiquinone) Fe-S protein 3	278.1	2737.1	1.6	FALSE	TRUE	midnightblue	0	0.018	9	10	7.31	0	EMPTY
ENSMUSG00000005514	chr5:135670033-135735326	Por	P450 (cytochrome) oxidoreductase	130	3388.1	1.4	FALSE	TRUE	darkgreen	0.0002	0.018	13	14	3.2	10	2
ENSMUSG00000005533	chr7:67952859-68226780	Igf1r	insulin-like growth factor I receptor	5.3	290.3	0.4	FALSE	FALSE	darkgreen	0.3069	1	15	14	1.64	1	2
ENSMUSG00000005534	chr8:3150922-3279617	Insr	insulin receptor	6.8	655	0.8	FALSE	FALSE	brown	0.0266	0.2287	4	6	2.6	0	2
ENSMUSG00000005540	chr8:3681737-3694174	Fcer2a	Fc receptor, IgE, low affinity II, alpha polypeptide	0.3	7.6	0.5	FALSE	FALSE	lightyellow	0.2698	0.6291	20	22	68.39	0	2
ENSMUSG00000005547	chr7:26835305-26843548	Cyp2a5	cytochrome P450, family 2, subfamily a, polypeptide 5	1.6	18.2	2.5	FALSE	FALSE	midnightblue	0.5026	1	5	6	7.42	0	EMPTY
ENSMUSG00000005553	chr7:30712209-30725535	Atp4a	ATPase, H+/K+ exchanging, gastric, alpha polypeptide	1	19	0.6	FALSE	FALSE	brown4	0.0267	1	15	14	62.66	1	0.75
ENSMUSG00000005566	chr7:13024152-13031035	Trim28	tripartite motif-containing 28	165	1897.8	0.8	FALSE	FALSE	turquoise	0.1632	1	9	10	1.75	0	2
ENSMUSG00000005575	chr7:13035120-13038275	Ube2m	ubiquitin-conjugating enzyme E2M	96.9	875.7	0.4	FALSE	TRUE	midnightblue	0	0.0084	8	10	2.63	0	EMPTY
ENSMUSG00000005580	chr16:4287529-4420498	Adcy9	adenylate cyclase 9	9.8	466.8	0.3	FALSE	TRUE	lightsteelblue1	0	0.5782	21	22	3.9	4	2
ENSMUSG00000005583	chr13:83504034-83667079	Mef2c	myocyte enhancer factor 2C	95.6	7215.9	0.5	FALSE	TRUE	lightsteelblue1	0	0.4325	21	22	6.25	1	EMPTY
ENSMUSG00000005609	chr7:111028951-111056377	Ctr9	Ctr9, Paf1/RNA polymerase II complex component, homolog (S. cerevisiae)	30.5	1374	0.8	FALSE	FALSE	paleturquoise	0	0.1619	18	18	3.01	0	EMPTY
ENSMUSG00000005610	chr7:111067985-111083030	Eif4g2	eukaryotic translation initiation factor 4, gamma 2	566.1	21575.4	0.6	FALSE	TRUE	turquoise	0	0.0149	21	22	3.41	1	0.42
ENSMUSG00000005611	chr7:110868266-110982461	Mrvi1	MRV integration site 1	1.8	76.9	0.5	FALSE	FALSE	paleturquoise	0.6838	1	15	14	2.76	1	2
ENSMUSG00000005615	chr16:32430921-32475070	Pcyt1a	phosphate cytidylyltransferase 1, choline, alpha isoform	17.4	847.1	0.8	FALSE	FALSE	turquoise	0.126	0.114	22	22	2.23	2	0.47
ENSMUSG00000005621	chr7:80993681-81045164	Zfp592	zinc finger protein 592	7.2	508.3	0.7	FALSE	TRUE	lightsteelblue1	0.0069	1	11	10	1.92	2	EMPTY
ENSMUSG00000005625	chr3:95032694-95042614	Psmd4	proteasome (prosome, macropain) 26S subunit, non-ATPase, 4	349.9	4678.1	0.7	FALSE	FALSE	lightcyan	0.2287	0.4325	12	14	1.6	2	0.09
ENSMUSG00000005628	chr3:95124476-95129209	Tmod4	tropomodulin 4	2	24.9	0.7	FALSE	FALSE	lightyellow	0.888	1	17	18	2.79	0	EMPTY
ENSMUSG00000005640	chr3:87796951-87816101	Insrr	insulin receptor-related receptor	0.2	7.1	0.2	FALSE	FALSE	turquoise	0.1687	0.4325	22	22	193871	0	2
ENSMUSG00000005649	chr7:13398132-13408887	Cabp5	calcium binding protein 5	1.6	21.8	2.5	FALSE	FALSE	turquoise	0.5294	0.1085	22	22	9.42	0	EMPTY
ENSMUSG00000005656	chr12:54746349-54795703	Snx6	sorting nexin 6	109.3	2455.9	2.1	FALSE	FALSE	turquoise	0.0142	0.114	20	22	1.79	2	0.57
ENSMUSG00000005667	chr6:83305691-83317606	Mthfd2	methylenetetrahydrofolate dehydrogenase (NAD+ dependent), methenyltetrahydrofolate cyclohydrolase	53.2	1112.5	3.1	FALSE	FALSE	darkgreen	0.1427	0.114	16	18	2.61	1	0.18
ENSMUSG00000005672	chr5:75574916-75656722	Kit	kit oncogene	53.8	2968.8	0.8	FALSE	FALSE	turquoise	0	0.0795	21	22	4.81	1	2
ENSMUSG00000005674	chr1:171217802-171222514	Tomm40l	translocase of outer mitochondrial membrane 40 homolog-like (yeast)	83.2	678	1	FALSE	TRUE	darkgreen	0.013	0.0259	18	18	2.05	0	EMPTY
ENSMUSG00000005677	chr1:171213970-171220701	Nr1i3	nuclear receptor subfamily 1, group I, member 3	0.4	121.8	0.5	FALSE	TRUE	darkgreen	0.0447	0.031	16	18	1.98	2	EMPTY
ENSMUSG00000005681	chr1:171225054-171226379	Apoa2	apolipoprotein A-II	0.4	EMPTY	0.9	FALSE	FALSE	turquoise	EMPTY	1	11	10	39135.6	1	EMPTY
ENSMUSG00000005682	chr10:128303335-128321358	Pan2	PAN2 polyA specific ribonuclease subunit homolog (S. cerevisiae)	7.3	390.6	0.4	FALSE	TRUE	turquoise	0	0.031	22	22	3.99	1	2
ENSMUSG00000005683	chr10:128337832-128362479	Cs	citrate synthase	235.7	7277.5	0.7	FALSE	TRUE	turquoise	0	0.031	21	22	5.25	2	2
ENSMUSG00000005686	chr7:110768206-110812405	Ampd3	adenosine monophosphate deaminase 3	25.8	861	1.2	FALSE	FALSE	turquoise	0.0123	0.1619	22	22	2.42	2	2
ENSMUSG00000005687	chr3:103171655-103179166	Bcas2	breast carcinoma amplified sequence 2	347.3	5117.5	2.2	FALSE	FALSE	midnightblue	0	0.2287	5	6	1.77	0	EMPTY
ENSMUSG00000005696	chrX:42502453-42523697	Sh2d1a	SH2 domain protein 1A	0.6	5.9	1.4	FALSE	FALSE	blue	0.0056	0.114	16	18	268725	0	2
ENSMUSG00000005698	chr8:105636568-105682922	Ctcf	CCCTC-binding factor	68.6	1692.3	0.8	FALSE	TRUE	midnightblue	0	0.0455	9	10	3.2	0	2
ENSMUSG00000005699	chr8:105701154-105703493	Pard6a	par-6 (partitioning defective 6,) homolog alpha (C. elegans)	72.9	1007.2	1	FALSE	FALSE	salmon4	0.1956	0.3708	0	2	1.47	0	0.65
ENSMUSG00000005705	chr8:105566700-105568298	Agrp	agouti related protein	0.9	7.7	0.9	FALSE	FALSE	sienna3	0.8692	1	14	14	5.44	1	0.93
ENSMUSG00000005716	chr15:78191114-78206400	Pvalb	parvalbumin	88.5	813.4	0	FALSE	FALSE	lightsteelblue1	0.2356	1	9	10	3.23	0	EMPTY
ENSMUSG00000005718	chr16:4544661-4559720	Tfap4	transcription factor AP4	3.3	72.1	0.8	FALSE	FALSE	midnightblue	0.0029	0.0548	8	10	7.91	0	EMPTY
ENSMUSG00000005732	chr16:18239784-18248732	Ranbp1	RAN binding protein 1	305	2952.8	1.7	FALSE	TRUE	midnightblue	0	0.0377	9	10	8.19	0	EMPTY
ENSMUSG00000005763	chr1:165788681-165877276	Cd247	CD247 antigen	1.2	20	0.6	FALSE	FALSE	turquoise	0.4907	0.5461	22	22	3.55	0	EMPTY
ENSMUSG00000005774	chr3:94954075-94961561	Rfx5	regulatory factor X, 5 (influences HLA class II expression)	5.6	179.5	0.7	FALSE	FALSE	turquoise	0.2871	0.114	2	2	2.24	1	EMPTY
ENSMUSG00000005779	chr3:94884093-94886961	Psmb4	proteasome (prosome, macropain) subunit, beta type 4	375.7	3436	1.4	FALSE	TRUE	midnightblue	0	0.031	9	10	5.93	1	0.33
ENSMUSG00000005800	chr9:7558429-7568486	Mmp8	matrix metallopeptidase 8	0.2	4.2	0.7	FALSE	FALSE	blue	0.9385	1	13	14	6.06	0	2
ENSMUSG00000005802	chr2:122681233-122702663	Slc30a4	solute carrier family 30 (zinc transporter), member 4	15.8	891.5	0.9	FALSE	TRUE	darkmagenta	0	0.031	4	6	2.34	0	2
ENSMUSG00000005803	chr2:122765237-122809569	Sqrdl	sulfide quinone reductase-like (yeast)	20.3	385.6	2	FALSE	FALSE	turquoise	0	0.5013	21	22	4.98	0	2
ENSMUSG00000005804	chr2:122738503-122749475	Bloc1s6	biogenesis of organelles complex-1, subunit 6, pallidin	92.8	1609.6	2.3	FALSE	FALSE	turquoise	0.0314	0.2287	20	22	1.36	0	EMPTY
ENSMUSG00000005813	chr3:138458960-138489382	Metap1	methionyl aminopeptidase 1	40.5	1138.4	1.3	FALSE	FALSE	blue	0.1852	0.193	16	18	1.71	0	0.54
ENSMUSG00000005823	chr17:57234914-57247641	Gpr108	G protein-coupled receptor 108	59.5	1556.2	1.6	FALSE	TRUE	paleturquoise	0	0.0377	18	18	2.29	0	EMPTY
ENSMUSG00000005824	chr17:57189492-57194189	Tnfsf14	tumor necrosis factor (ligand) superfamily, member 14	0	EMPTY	0.7	FALSE	FALSE	EMPTY	EMPTY	EMPTY	EMPTY	EMPTY	EMPTY	EMPTY	EMPTY
ENSMUSG00000005836	chr18:11052510-11085635	Gata6	GATA binding protein 6	0.2	EMPTY	0.8	FALSE	FALSE	EMPTY	EMPTY	EMPTY	EMPTY	EMPTY	EMPTY	EMPTY	2
ENSMUSG00000005846	chr16:11192970-11203331	Rsl1d1	ribosomal L1 domain containing 1	168.9	3248.9	2.2	FALSE	FALSE	turquoise	0	0.114	22	22	2.11	0	EMPTY
ENSMUSG00000005864	chrX:71991849-72010218	Cnga2	cyclic nucleotide gated channel alpha 2	0.1	EMPTY	0.5	FALSE	FALSE	EMPTY	EMPTY	EMPTY	EMPTY	EMPTY	EMPTY	EMPTY	2
ENSMUSG00000005871	chr18:34220924-34322189	Apc	adenomatosis polyposis coli	43.1	3620.1	0.7	FALSE	FALSE	turquoise	0	1	11	10	2.24	0	0.3
ENSMUSG00000005873	chr18:34344889-34373415	Reep5	receptor accessory protein 5	217	6532.7	1.1	FALSE	FALSE	lightcyan	0	0.1619	12	14	1.68	1	EMPTY
ENSMUSG00000005881	chr2:156008045-156018279	Ergic3	ERGIC and golgi 3	815.1	8851.8	1.6	FALSE	FALSE	turquoise	0.0077	0.193	0	2	1.87	0	0.5
ENSMUSG00000005883	chr2:172977700-172993576	Spo11	SPO11 meiotic protein covalently bound to DSB homolog (S. cerevisiae)	0.4	EMPTY	0.5	FALSE	FALSE	EMPTY	EMPTY	EMPTY	EMPTY	EMPTY	EMPTY	EMPTY	EMPTY
ENSMUSG00000005886	chr1:13139105-13374083	Ncoa2	nuclear receptor coactivator 2	17.9	1454.1	0.5	FALSE	FALSE	turquoise	0.2732	0.6669	0	2	1.63	1	2
ENSMUSG00000005891	chr13:28016212-28023548	Prl4a1	prolactin family 4, subfamily a, member 1	0	EMPTY	0.7	FALSE	FALSE	EMPTY	EMPTY	EMPTY	EMPTY	EMPTY	EMPTY	EMPTY	2
ENSMUSG00000005892	chr6:92242061-92244650	Trh	thyrotropin releasing hormone	40.1	540.2	2.9	FALSE	TRUE	orange	0.0002	0.0214	18	18	3.88	0	2
ENSMUSG00000005893	chr6:92091390-92173057	Nr2c2	nuclear receptor subfamily 2, group C, member 2	25	1037.1	0.7	FALSE	FALSE	turquoise	0	0.4325	0	2	2.72	0	2
ENSMUSG00000005897	chr10:94148023-94197211	Nr2c1	nuclear receptor subfamily 2, group C, member 1	5.6	233	0.7	FALSE	TRUE	saddlebrown	0.0001	0.018	16	18	2.98	0	0.94
ENSMUSG00000005899	chr16:17619354-17644828	Smpd4	sphingomyelin phosphodiesterase 4	15.6	537.5	0.3	FALSE	TRUE	turquoise	0.0101	0.031	22	22	3	1	EMPTY
ENSMUSG00000005907	chr5:3596066-3637232	Pex1	peroxisomal biogenesis factor 1	14.4	685.5	1	FALSE	FALSE	paleturquoise	0.2862	0.5782	18	18	1.54	3	EMPTY
ENSMUSG00000005917	chr11:21994764-22002897	Otx1	orthodenticle homolog 1 (Drosophila)	0.9	25.4	0.1	FALSE	FALSE	darkgreen	0.3163	0.2287	12	14	6.32	0	EMPTY
ENSMUSG00000005936	chr17:28951950-28969549	Kctd20	potassium channel tetramerisation domain containing 20	27.8	1076.9	0.8	FALSE	FALSE	darkgreen	0.0003	0.114	16	18	2.28	0	0.87
ENSMUSG00000005947	chr11:73090583-73147446	Itgae	integrin alpha E, epithelial-associated	0.5	33.6	1.3	FALSE	FALSE	brown	0.0923	1	9	10	7.77	1	2
ENSMUSG00000005949	chr11:73183596-73199042	Ctns	cystinosis, nephropathic	21.6	608.2	1.2	FALSE	FALSE	turquoise	0	0.114	22	22	3.64	1	EMPTY
ENSMUSG00000005950	chr11:73160421-73172685	P2rx5	purinergic receptor P2X, ligand-gated ion channel, 5	0.1	2.9	0.2	FALSE	FALSE	lightyellow	0.7942	1	15	14	59669.1	1	EMPTY
ENSMUSG00000005951	chr11:73199460-73224511	Shpk	sedoheptulokinase	3.8	114	1.4	FALSE	FALSE	brown	0.7151	1	7	6	2.03	1	EMPTY
ENSMUSG00000005952	chr11:73234292-73261242	Trpv1	transient receptor potential cation channel, subfamily V, member 1	0.1	2.2	0.8	FALSE	FALSE	thistle2	0.2024	0.2287	18	18	76252.7	0	EMPTY
ENSMUSG00000005958	chr16:21204755-21223305	Ephb3	Eph receptor B3	4.4	139.1	0.5	FALSE	FALSE	saddlebrown	0.0026	0.0548	16	18	2.95	0	0.28
ENSMUSG00000005968	chr3:94612757-94658872	Tuft1	tuftelin 1	6.5	169.2	1.5	FALSE	FALSE	turquoise	0.0005	1	11	10	2.55	2	0.69
ENSMUSG00000005973	chr2:105386291-105399319	Rcn1	reticulocalbin 1	23.8	624.5	1.7	FALSE	FALSE	midnightblue	0.0225	0.1367	6	6	2.15	0	EMPTY
ENSMUSG00000005980	chr16:4036942-4040024	Dnase1	deoxyribonuclease I	5.1	96.5	0.9	FALSE	TRUE	paleturquoise	0.0097	0.0057	20	22	9.85	1	2
ENSMUSG00000005981	chr16:4039971-4077827	Trap1	TNF receptor-associated protein 1	72.6	1921.1	0.7	FALSE	FALSE	paleturquoise	0.0116	0.5013	17	18	2.05	0	EMPTY
ENSMUSG00000005983	chr16:3895179-3908689	1700037C18Rik	RIKEN cDNA 1700037C18 gene	11.6	126.8	2.1	FALSE	FALSE	midnightblue	0	0.5013	12	14	9.55	0	EMPTY
ENSMUSG00000005986	chr19:4270180-4283137	Ankrd13d	ankyrin repeat domain 13 family, member D	34.6	619.7	0.7	FALSE	FALSE	lightcyan	0.1593	0.3159	12	14	1.99	0	EMPTY
ENSMUSG00000005994	chr4:80834123-80851719	Tyrp1	tyrosinase-related protein 1	0.3	6.4	0.3	FALSE	FALSE	turquoise	0.0062	1	11	10	175778	0	EMPTY
ENSMUSG00000006005	chr1:150392838-150449935	Tpr	translocated promoter region	129.5	3565.2	1.4	FALSE	TRUE	midnightblue	0.0029	0.0377	6	6	1.84	2	EMPTY
ENSMUSG00000006007	chr1:150319417-150333905	Pdc	phosducin	0	EMPTY	0.7	FALSE	FALSE	EMPTY	EMPTY	EMPTY	EMPTY	EMPTY	EMPTY	EMPTY	0.86
ENSMUSG00000006010	chr1:150361305-150393080	BC003331	cDNA sequence BC003331	109.8	2294.8	1.4	FALSE	TRUE	salmon4	0	0.0455	1	2	1.87	0	EMPTY
ENSMUSG00000006014	chr1:150449412-150466165	Prg4	proteoglycan 4 (megakaryocyte stimulating factor, articular superficial zone protein)	6.3	166.3	0.6	FALSE	FALSE	blue	0.1636	0.6669	1	2	4.54	1	EMPTY
ENSMUSG00000006019	chr7:16197147-16222037	Dhx34	DEAH (Asp-Glu-Ala-His) box polypeptide 34	6.5	188.1	0.8	FALSE	FALSE	saddlebrown	0	0.0548	12	14	14.28	1	EMPTY
ENSMUSG00000006021	chr7:16119895-16127516	Kptn	kaptin	49.2	817.1	1.3	FALSE	TRUE	lightcyan	0.0103	0.031	12	14	3.2	1	EMPTY
ENSMUSG00000006024	chr7:16098458-16117975	Napa	N-ethylmaleimide sensitive fusion protein attachment protein alpha	458.9	10803.9	0.6	FALSE	TRUE	paleturquoise	0.0005	0.0259	17	18	2.2	0	0.1
ENSMUSG00000006050	chr18:36666681-36671196	Sra1	steroid receptor RNA activator 1	382	3577.5	1.9	FALSE	FALSE	salmon4	0.0089	0.5782	4	6	1.74	0	EMPTY
ENSMUSG00000006056	chr11:96099326-96111964	Calcoco2	calcium binding and coiled-coil domain 2	0	EMPTY	3.1	FALSE	FALSE	EMPTY	EMPTY	EMPTY	EMPTY	EMPTY	EMPTY	EMPTY	2
ENSMUSG00000006057	chr11:96068852-96075670	Atp5g1	ATP synthase, H+ transporting, mitochondrial F0 complex, subunit c1 (subunit 9)	855.8	7009	2.4	FALSE	FALSE	salmon4	0.0002	0.5013	4	6	1.82	0	EMPTY
ENSMUSG00000006058	chr11:96034885-96047430	Snf8	SNF8, ESCRT-II complex subunit, homolog (S. cerevisiae)	50.4	562.2	1	FALSE	FALSE	midnightblue	0	0.193	5	6	2.61	1	EMPTY
ENSMUSG00000006095	chr7:30224131-30232272	Tbcb	tubulin folding cofactor B	567.6	5637.1	2	FALSE	FALSE	lightcyan	0	0.0548	10	10	3.74	0	0.07
ENSMUSG00000006127	chr11:75630988-75648871	Inpp5k	inositol polyphosphate 5-phosphatase K	51.6	1466	0.8	FALSE	TRUE	paleturquoise	0	0.0259	20	22	2.5	3	0.54
ENSMUSG00000006134	chr16:17451987-17486255	Crkl	v-crk sarcoma virus CT10 oncogene homolog (avian)-like	18	800.6	0.9	FALSE	TRUE	paleturquoise	0	0.0455	18	18	3.12	0	EMPTY
ENSMUSG00000006143	chr5:136054492-136064326	Upk3bl	uroplakin 3B-like	5	44.2	13.4	FALSE	FALSE	greenyellow	0.9222	0.8745	2	2	2.05	0	EMPTY
ENSMUSG00000006154	chr7:4460674-4479404	Eps8l1	EPS8-like 1	1.5	19.3	0.7	FALSE	FALSE	brown	0.7242	0.3708	10	10	3.17	0	EMPTY
ENSMUSG00000006169	chr11:45852051-45910625	Clint1	clathrin interactor 1	19.8	685.7	0.7	FALSE	FALSE	midnightblue	0.1026	0.114	8	10	1.44	1	EMPTY
ENSMUSG00000006179	chr13:22002176-22009742	Prss16	protease, serine, 16 (thymus)	0.2	3	0.1	FALSE	FALSE	sienna3	0.2986	0.3159	19	18	59539	0	EMPTY
ENSMUSG00000006191	chr13:29191746-29855674	Cdkal1	CDK5 regulatory subunit associated protein 1-like 1	34.4	828.1	1.8	FALSE	TRUE	turquoise	0.001	0.0122	22	22	1.9	6	EMPTY
ENSMUSG00000006200	chrX:37826910-37829857	Rhox6	reproductive homeobox 6	0	EMPTY	1	FALSE	FALSE	EMPTY	EMPTY	EMPTY	EMPTY	EMPTY	EMPTY	EMPTY	0.97
ENSMUSG00000006204	chr7:131174402-131250945	5430419D17Rik	RIKEN cDNA 5430419D17 gene	0	EMPTY	1.1	FALSE	FALSE	EMPTY	EMPTY	EMPTY	EMPTY	EMPTY	EMPTY	EMPTY	EMPTY
ENSMUSG00000006205	chr7:130936111-130985660	Htra1	HtrA serine peptidase 1	80.8	954.6	0.3	FALSE	TRUE	lightsteelblue1	0.0069	0.114	20	22	1.85	3	2
ENSMUSG00000006215	chr4:141444654-141467930	Zbtb17	zinc finger and BTB domain containing 17	14	346.8	0.4	FALSE	TRUE	darkgreen	0	0.0122	12	14	4.61	0	2
ENSMUSG00000006216	chr4:141404353-141416014	Clcnkb	chloride channel Kb	0	EMPTY	0.1	FALSE	FALSE	EMPTY	EMPTY	EMPTY	EMPTY	EMPTY	EMPTY	EMPTY	EMPTY
ENSMUSG00000006218	chr4:141368220-141384175	Fam131c	family with sequence similarity 131, member C	1.1	16	0.8	FALSE	FALSE	lightcyan	0.2585	0.193	10	10	5.88	0	EMPTY
ENSMUSG00000006219	chr4:141576062-141606096	Fblim1	filamin binding LIM protein 1	1.8	51.4	0.8	FALSE	FALSE	paleturquoise	0.7554	0.4073	18	18	4.69	1	EMPTY
ENSMUSG00000006221	chr4:141420779-141425311	Hspb7	heat shock protein family, member 7 (cardiovascular)	0.5	12.4	1.2	FALSE	FALSE	blue	0.4121	1	13	14	19.59	1	EMPTY
ENSMUSG00000006235	chr9:21958899-21963576	Epor	erythropoietin receptor	3.3	68.3	0.3	FALSE	FALSE	darkgreen	0.1602	0.1619	13	14	15.83	0	2
ENSMUSG00000006241	chr9:21927471-21935872	Ccdc159	coiled-coil domain containing 159	7.6	163.8	0.8	FALSE	FALSE	turquoise	0.8699	0.4325	0	2	1.83	2	EMPTY
ENSMUSG00000006262	chr5:88720855-88762058	Mob1b	MOB kinase activator 1B	5.9	349.4	0.7	FALSE	FALSE	blue	0.8601	1	13	14	1.41	1	0.81
ENSMUSG00000006269	chr6:83743017-83758809	Atp6v1b1	ATPase, H+ transporting, lysosomal V1 subunit B1	0	EMPTY	0.2	FALSE	FALSE	EMPTY	EMPTY	EMPTY	EMPTY	EMPTY	EMPTY	EMPTY	EMPTY
ENSMUSG00000006270	chr19:59166187-59171136	Vax1	ventral anterior homeobox containing gene 1	4.2	133.7	17.5	TRUE	TRUE	midnightblue	0	0.0122	8	10	10.19	0	0.28
ENSMUSG00000006273	chr8:69088646-69113711	Atp6v1b2	ATPase, H+ transporting, lysosomal V1 subunit B2	395.8	11609	0.8	FALSE	TRUE	darkgreen	0	0.0084	14	14	2.1	2	EMPTY
ENSMUSG00000006276	chr8:72341001-72421474	Eps15l1	epidermal growth factor receptor pathway substrate 15-like 1	40.6	1529.3	0.8	FALSE	FALSE	paleturquoise	0	0.0548	20	22	2.89	1	2
ENSMUSG00000006281	chr14:50824062-50870560	Tep1	telomerase associated protein 1	1.4	142.4	0.9	FALSE	FALSE	turquoise	0.2528	0.8745	1	2	1.94	2	0.64
ENSMUSG00000006288	chr14:50765415-50785518	Ttc5	tetratricopeptide repeat domain 5	145.4	2756.5	3.1	FALSE	TRUE	turquoise	0	0.0455	21	22	3.11	0	EMPTY
ENSMUSG00000006289	chr14:50906478-50924893	Osgep	O-sialoglycoprotein endopeptidase	47.9	625.3	1.7	FALSE	FALSE	lightcyan	0	0.1619	12	14	5.01	0	EMPTY
ENSMUSG00000006299	chr1:74279840-74284738	Aamp	angio-associated migratory protein	391.6	7414	1.4	FALSE	TRUE	darkgreen	0	0.0084	14	14	2.84	5	0.16
ENSMUSG00000006301	chr1:74288247-74305622	Tmbim1	transmembrane BAX inhibitor motif containing 1	35.8	881.4	0.7	FALSE	FALSE	paleturquoise	0.0473	0.0954	20	22	2.23	1	0.81
ENSMUSG00000006304	chr1:74236497-74268209	Arpc2	actin related protein 2/3 complex, subunit 2	198.8	2942.8	0.7	FALSE	FALSE	midnightblue	0	0.0661	10	10	2.66	0	0.26
ENSMUSG00000006310	chr7:30589681-30598909	Zbtb32	zinc finger and BTB domain containing 32	0.3	10.8	0.5	FALSE	FALSE	darkgreen	0.5134	1	16	18	7.19	0	EMPTY
ENSMUSG00000006311	chr7:30633616-30635852	Etv2	ets variant gene 2	0	EMPTY	0.5	FALSE	FALSE	EMPTY	EMPTY	EMPTY	EMPTY	EMPTY	EMPTY	EMPTY	2
ENSMUSG00000006313	chr7:30603092-30612734	Upk1a	uroplakin 1A	0.6	9.3	0.6	FALSE	FALSE	sienna3	0.1351	1	18	18	134872	0	EMPTY
ENSMUSG00000006315	chr7:30727701-30729534	Tmem147	transmembrane protein 147	303.1	2609.2	1.4	FALSE	FALSE	midnightblue	0	0.0548	9	10	2.42	1	EMPTY
ENSMUSG00000006333	chr7:3703993-3706901	Rps9	ribosomal protein S9	2961	27304.8	3.5	FALSE	FALSE	salmon4	0	0.114	5	6	2.33	0	EMPTY
ENSMUSG00000006335	chr7:3620324-3629929	Tfpt	TCF3 (E2A) fusion partner	39	430	1.2	FALSE	TRUE	midnightblue	0	0.031	10	10	21.35	0	EMPTY
ENSMUSG00000006342	chr10:75636619-75644008	Susd2	sushi domain containing 2	5.5	174.7	0.7	FALSE	FALSE	saddlebrown	0.2676	0.5782	16	18	2.6	0	EMPTY
ENSMUSG00000006344	chr10:75589381-75616968	Ggt5	gamma-glutamyltransferase 5	0.5	27.1	0.6	FALSE	FALSE	turquoise	0.8463	1	11	10	3.28	0	0.66
ENSMUSG00000006345	chr10:75561604-75586200	Ggt1	gamma-glutamyltransferase 1	2.4	34.8	0.8	FALSE	FALSE	turquoise	0	0.4726	18	18	796675	0	EMPTY
ENSMUSG00000006356	chr12:113140236-113145504	Crip2	cysteine rich protein 2	251.4	3746.7	1.1	FALSE	TRUE	lightcyan	0.0027	0.0149	12	14	3.39	2	2
ENSMUSG00000006360	chr12:113152012-113153877	Crip1	cysteine-rich protein 1 (intestinal)	253.1	812.9	6.5	FALSE	FALSE	salmon4	0	0.1367	5	6	3.68	0	2
ENSMUSG00000006362	chr8:122628739-122699109	Cbfa2t3	core-binding factor, runt domain, alpha subunit 2, translocated to, 3 (human)	4.5	181.1	0.1	FALSE	FALSE	lightsteelblue1	0.5547	1	11	10	1.77	0	2
ENSMUSG00000006369	chr15:85205949-85286535	Fbln1	fibulin 1	4.7	134.2	0.5	FALSE	FALSE	paleturquoise	0.6104	0.7666	20	22	2.08	0	EMPTY
ENSMUSG00000006373	chrX:36598206-36606079	Pgrmc1	progesterone receptor membrane component 1	1660.9	29703.5	4.3	FALSE	TRUE	lightcyan	0	0.0377	9	10	4.68	0	0.06
ENSMUSG00000006378	chr15:79030874-79043558	Gcat	glycine C-acetyltransferase (2-amino-3-ketobutyrate-coenzyme A ligase)	18.9	471.2	1.9	FALSE	FALSE	saddlebrown	0	0.0954	14	14	7.13	0	2
ENSMUSG00000006386	chr4:94739289-94874976	Tek	endothelial-specific receptor tyrosine kinase	6.4	300	0.8	FALSE	TRUE	turquoise	0	0.0122	21	22	4.84	3	2
ENSMUSG00000006389	chr4:118442415-118457513	Mpl	myeloproliferative leukemia virus oncogene	0.1	4.4	0.7	FALSE	FALSE	darkgreen	0.3652	0.9921	20	22	20.44	0	2
ENSMUSG00000006390	chr4:118428093-118432953	Elovl1	elongation of very long chain fatty acids (FEN1/Elo2, SUR4/Elo3, yeast)-like 1	33.4	467.1	0.9	FALSE	FALSE	turquoise	0.7794	1	13	14	2.13	2	2
ENSMUSG00000006392	chr4:118409337-118415782	Med8	mediator of RNA polymerase II transcription, subunit 8 homolog (yeast)	66.7	825.7	1.1	FALSE	FALSE	turquoise	0.0018	0.0795	22	22	1.9	1	EMPTY
ENSMUSG00000006395	chr4:118359990-118362744	Hyi	hydroxypyruvate isomerase homolog (E. coli)	5.9	57.9	0.7	FALSE	TRUE	brown	0.0005	0.0149	6	6	4.78	0	EMPTY
ENSMUSG00000006398	chr4:118432901-118437352	Cdc20	cell division cycle 20	0.7	10.7	0.7	FALSE	FALSE	midnightblue	0.9182	1	17	18	6.49	0	0.77
ENSMUSG00000006403	chr1:171250421-171260637	Adamts4	a disintegrin-like and metallopeptidase (reprolysin type) with thrombospondin type 1 motif, 4	2.4	106.2	0.4	FALSE	FALSE	darkgreen	0.2286	0.6669	14	14	4.57	4	EMPTY
ENSMUSG00000006411	chr1:171370099-171388598	Pvrl4	poliovirus receptor-related 4	2	68.4	0.3	FALSE	FALSE	brown	0.8977	1	17	18	2.21	0	EMPTY
ENSMUSG00000006412	chr1:171345670-171359254	Pfdn2	prefoldin 2	322.6	3994	1.1	FALSE	FALSE	midnightblue	0.0001	0.0548	8	10	2.87	2	2
ENSMUSG00000006418	chr2:167492645-167516173	Rnf114	ring finger protein 114	89.4	1958.8	0.9	FALSE	TRUE	darkgreen	0	0.0122	14	14	3.5	3	EMPTY
ENSMUSG00000006423	chrX:36823737-36874111	C330007P06Rik	RIKEN cDNA C330007P06 gene	36.2	1256.3	1.2	FALSE	TRUE	turquoise	0	0.0259	22	22	3.88	0	EMPTY
ENSMUSG00000006435	chr19:47178820-47259440	Neurl1a	neuralized homolog 1A (Drosophila)	30.1	1125.9	0.3	FALSE	FALSE	darkgreen	0.1344	0.0795	16	18	1.53	0	EMPTY
ENSMUSG00000006442	chr4:148591503-148594993	Srm	spermidine synthase	45.3	588.8	0.7	FALSE	TRUE	midnightblue	0.0012	0.0084	6	6	3.11	7	2
ENSMUSG00000006445	chr4:141301240-141329384	Epha2	Eph receptor A2	0.3	9.3	0.4	FALSE	FALSE	lightyellow	0.0399	1	5	6	72.82	0	2
ENSMUSG00000006457	chr19:4861223-4877909	Actn3	actinin alpha 3	1.9	35.3	1.2	FALSE	FALSE	lightyellow	0.2257	1	5	6	18.66	0	0.99
ENSMUSG00000006462	chr2:167691177-167729172	A530013C23Rik	RIKEN cDNA A530013C23 gene	0.1	EMPTY	0.5	FALSE	FALSE	EMPTY	EMPTY	EMPTY	EMPTY	EMPTY	EMPTY	EMPTY	EMPTY
ENSMUSG00000006463	chr19:4878668-4885397	Zdhhc24	zinc finger, DHHC domain containing 24	15.8	382.9	0.7	FALSE	FALSE	lightcyan	0.236	0.3159	12	14	1.74	0	EMPTY
ENSMUSG00000006464	chr19:4886898-4906627	Bbs1	Bardet-Biedl syndrome 1 (human)	12.3	756.2	1	FALSE	FALSE	darkgreen	0.0006	0.8745	14	14	1.81	0	EMPTY
ENSMUSG00000006469	chr2:25228898-25234364	Slc34a3	solute carrier family 34 (sodium phosphate), member 3	0.1	EMPTY	0.9	FALSE	FALSE	EMPTY	EMPTY	EMPTY	EMPTY	EMPTY	EMPTY	EMPTY	EMPTY
ENSMUSG00000006471	chr2:25244821-25256022	Ndor1	NADPH dependent diflavin oxidoreductase 1	9.7	249.1	0.4	FALSE	TRUE	darkgreen	0.0007	0.0214	12	14	3.36	1	EMPTY
ENSMUSG00000006488	chr13:27633380-27642474	Prl7a1	prolactin family 7, subfamily a, member 1	0	EMPTY	0.8	FALSE	FALSE	EMPTY	EMPTY	EMPTY	EMPTY	EMPTY	EMPTY	EMPTY	2
ENSMUSG00000006490	chr13:27558009-27564604	Prl8a9	prolactin family8, subfamily a, member 9	0	EMPTY	1	FALSE	FALSE	EMPTY	EMPTY	EMPTY	EMPTY	EMPTY	EMPTY	EMPTY	EMPTY
ENSMUSG00000006494	chr2:71873224-71903858	Pdk1	pyruvate dehydrogenase kinase, isoenzyme 1	9.8	524.1	0.7	FALSE	FALSE	darkmagenta	0.0003	0.0954	2	2	1.99	1	2
ENSMUSG00000006498	chr10:79854427-79864771	Ptbp1	polypyrimidine tract binding protein 1	25.4	636.6	0.9	FALSE	FALSE	paleturquoise	0.582	1	15	14	1.79	1	EMPTY
ENSMUSG00000006517	chr8:122433596-122443422	Mvd	mevalonate (diphospho) decarboxylase	32.2	582.9	1.2	FALSE	TRUE	darkgreen	0	0.0032	14	14	3.44	2	EMPTY
ENSMUSG00000006519	chr8:122424772-122432940	Cyba	cytochrome b-245, alpha polypeptide	44.7	340.3	2.3	FALSE	FALSE	blue	0.793	1	15	14	1.34	0	0.92
ENSMUSG00000006522	chr14:30908573-30923760	Itih3	inter-alpha trypsin inhibitor, heavy chain 3	321.1	7657.4	3.4	FALSE	TRUE	turquoise	0	0.0047	22	22	3.78	0	2
ENSMUSG00000006526	chr14:30825590-30876986	Tmem110	transmembrane protein 110	8.8	286.9	0.8	FALSE	FALSE	turquoise	0.0721	1	5	6	2.32	1	EMPTY
ENSMUSG00000006527	chr14:30714849-30822713	Sfmbt1	Scm-like with four mbt domains 1	13.6	1018.1	1.2	FALSE	FALSE	brown	0.7579	1	9	10	1.35	0	EMPTY
ENSMUSG00000006529	chr14:30929180-30943289	Itih1	inter-alpha trypsin inhibitor, heavy chain 1	0	EMPTY	0.6	FALSE	FALSE	EMPTY	EMPTY	EMPTY	EMPTY	EMPTY	EMPTY	EMPTY	2
ENSMUSG00000006538	chr1:74945319-74951651	Ihh	Indian hedgehog	0.2	6.1	0.5	FALSE	FALSE	brown4	0.4691	1	15	14	109416	1	1
ENSMUSG00000006542	chr1:74739499-74749221	Prkag3	protein kinase, AMP-activated, gamma 3 non-catatlytic subunit	0	EMPTY	0.3	FALSE	FALSE	EMPTY	EMPTY	EMPTY	EMPTY	EMPTY	EMPTY	EMPTY	EMPTY
ENSMUSG00000006546	chr1:74889934-74893143	Cryba2	crystallin, beta A2	0.1	EMPTY	0.1	FALSE	FALSE	EMPTY	EMPTY	EMPTY	EMPTY	EMPTY	EMPTY	EMPTY	EMPTY
ENSMUSG00000006567	chr8:21992785-22060305	Atp7b	ATPase, Cu++ transporting, beta polypeptide	2.3	152.9	1.6	FALSE	FALSE	turquoise	0.1499	1	11	10	2	1	2
ENSMUSG00000006570	chr8:21839926-21843482	Defb2	defensin beta 2	0	EMPTY	1	FALSE	FALSE	EMPTY	EMPTY	EMPTY	EMPTY	EMPTY	EMPTY	EMPTY	2
ENSMUSG00000006574	chr11:102348824-102366203	Slc4a1	solute carrier family 4 (anion exchanger), member 1	0.1	2.5	0.2	FALSE	FALSE	paleturquoise	0.2743	0.8745	16	18	67833.1	0	2
ENSMUSG00000006575	chr11:102393403-102402555	Rundc3a	RUN domain containing 3A	77.4	1633.8	0.3	FALSE	TRUE	midnightblue	0	0.0214	9	10	4.65	0	2
ENSMUSG00000006576	chr1:75546266-75562172	Slc4a3	solute carrier family 4 (anion exchanger), member 3	17.3	941.5	0.5	FALSE	TRUE	lightcyan	0	0.0017	12	14	2.98	0	2
ENSMUSG00000006585	chr8:122568015-122573128	Cdt1	chromatin licensing and DNA replication factor 1	0.6	13.5	0.6	FALSE	FALSE	greenyellow	0.14	1	7	6	9.09	1	2
ENSMUSG00000006586	chr4:13743436-13893649	Runx1t1	runt-related transcription factor 1; translocated to, 1 (cyclin D-related)	14.3	838.8	0.6	FALSE	FALSE	darkgreen	0.0092	0.0795	16	18	2.34	2	2
ENSMUSG00000006587	chr8:122454206-122460692	Snai3	snail homolog 3 (Drosophila)	0.9	15	0.8	FALSE	FALSE	thistle2	0.1653	0.6669	15	14	237517	1	EMPTY
ENSMUSG00000006589	chr8:122574637-122576907	Aprt	adenine phosphoribosyl transferase	289	2561.1	3.8	FALSE	FALSE	salmon4	0.004	1	9	10	1.47	1	EMPTY
ENSMUSG00000006599	chr7:46796103-46823800	Gtf2h1	general transcription factor II H, polypeptide 1	21.6	644.3	0.7	FALSE	FALSE	blue	0.0217	0.0795	10	10	2.35	0	2
ENSMUSG00000006611	chr13:23702034-23710854	Hfe	hemochromatosis	4.9	80.3	1.3	FALSE	FALSE	turquoise	0.389	1	13	14	2.99	4	2
ENSMUSG00000006638	chr5:30950066-30955091	Abhd1	abhydrolase domain containing 1	68.3	200.4	4.1	FALSE	FALSE	turquoise	0.0479	0.1367	0	2	3.2	0	EMPTY
ENSMUSG00000006641	chr5:31036036-31048924	Slc5a6	solute carrier family 5 (sodium-dependent vitamin transporter), member 6	30.9	853.3	1.1	FALSE	TRUE	turquoise	0	0.0377	21	22	2.38	6	2
ENSMUSG00000006642	chr5:30968677-30977018	Tcf23	transcription factor 23	0.2	EMPTY	0.7	FALSE	FALSE	thistle2	EMPTY	1	17	18	220915	0	EMPTY
ENSMUSG00000006649	chr7:30458315-30487223	Nphs1	nephrosis 1 homolog, nephrin (human)	0.2	6.2	0.4	FALSE	FALSE	darkgreen	0.6494	1	15	14	5.3	0	EMPTY
ENSMUSG00000006651	chr7:30434981-30445582	Aplp1	amyloid beta (A4) precursor-like protein 1	381.9	9915.7	0.7	FALSE	TRUE	midnightblue	0	0.0084	10	10	2.2	0	EMPTY
ENSMUSG00000006673	chr9:108517087-108560167	Qrich1	glutamine-rich 1	54.2	1880.2	0.8	FALSE	FALSE	brown	0.2023	0.5013	12	14	1.53	0	EMPTY
ENSMUSG00000006675	chr9:108578826-108597600	P4htm	prolyl 4-hydroxylase, transmembrane (endoplasmic reticulum)	102.1	1924.3	1.1	FALSE	TRUE	lightcyan	0	0.031	12	14	3.97	2	EMPTY
ENSMUSG00000006676	chr9:108490676-108502333	Usp19	ubiquitin specific peptidase 19	16.1	869.3	0.5	FALSE	TRUE	lightcyan	0	0.0084	12	14	4.37	1	EMPTY
ENSMUSG00000006678	chrX:93304767-93632155	Pola1	polymerase (DNA directed), alpha 1	2.5	150.7	1.1	FALSE	FALSE	turquoise	0.4419	1	13	14	2.6	1	2
ENSMUSG00000006699	chr4:137319696-137357720	Cdc42	cell division cycle 42	958.4	16737.7	1.2	FALSE	TRUE	salmon4	0	0.018	1	2	1.86	0	2
ENSMUSG00000006705	chr17:31564749-31607680	Pknox1	Pbx/knotted 1 homeobox	9.3	370.3	0.6	FALSE	TRUE	saddlebrown	0	0.0377	14	14	4.82	2	2
ENSMUSG00000006711	chr13:24845135-24901270	D130043K22Rik	RIKEN cDNA D130043K22 gene	5.3	295.6	1	FALSE	FALSE	darkgreen	0.0382	0.0661	13	14	4.32	0	EMPTY
ENSMUSG00000006715	chr13:24751845-24761923	Gmnn	geminin	25.7	240.5	4.3	FALSE	FALSE	darkred	0.5133	1	20	22	1.69	0	EMPTY
ENSMUSG00000006717	chr13:24817948-24831517	Acot13	acyl-CoA thioesterase 13	510.6	3087.6	1.6	FALSE	FALSE	salmon4	0	0.114	4	6	1.83	0	0.34
ENSMUSG00000006720	chr13:21945094-21960779	Zfp184	zinc finger protein 184 (Kruppel-like)	6.4	177.4	2.6	FALSE	FALSE	turquoise	0.2239	0.6669	2	2	4.48	0	EMPTY
ENSMUSG00000006724	chr10:127048250-127053006	Cyp27b1	cytochrome P450, family 27, subfamily b, polypeptide 1	0.3	6.2	0.6	FALSE	FALSE	brown	0.8846	1	13	14	9.11	0	2
ENSMUSG00000006728	chr10:127063534-127067920	Cdk4	cyclin-dependent kinase 4	204.8	2098.4	2.1	FALSE	FALSE	lightcyan	0.3763	0.5013	10	10	1.52	4	0.41
ENSMUSG00000006731	chr10:127165156-127172340	B4galnt1	beta-1,4-N-acetyl-galactosaminyl transferase 1	19.9	515.3	0.4	FALSE	TRUE	lightcyan	0	0.0069	13	14	2.93	3	2
ENSMUSG00000006732	chr10:127041414-127046365	Mettl1	methyltransferase like 1	47.5	726.9	3.1	FALSE	FALSE	brown4	0.2725	0.2696	8	10	1.51	1	0.66
ENSMUSG00000006736	chr10:127067317-127070261	Tspan31	tetraspanin 31	234.4	3138.3	2.3	FALSE	FALSE	turquoise	0.4595	0.6669	0	2	1.72	0	2
ENSMUSG00000006740	chr18:6201002-6242174	Kif5b	kinesin family member 5B	104.4	5390.9	0.6	FALSE	FALSE	midnightblue	0.228	0.5782	4	6	1.39	2	EMPTY
ENSMUSG00000006763	chr7:46686108-46710680	Saal1	serum amyloid A-like 1	12.9	413.8	1.2	FALSE	TRUE	turquoise	0.0016	0.0057	21	22	2.49	0	2
ENSMUSG00000006764	chr10:115078641-115185022	Tph2	tryptophan hydroxylase 2	1.1	30.4	0.1	FALSE	FALSE	blue	0.0095	0.0548	20	22	105.76	0	EMPTY
ENSMUSG00000006777	chr11:99477974-99493137	Krt23	keratin 23	0	EMPTY	1	FALSE	FALSE	EMPTY	EMPTY	EMPTY	EMPTY	EMPTY	EMPTY	EMPTY	EMPTY
ENSMUSG00000006782	chr11:100574904-100591729	Cnp	2',3'-cyclic nucleotide 3' phosphodiesterase	244.4	5908.5	0.8	FALSE	TRUE	darkgreen	0	0.0084	14	14	3.7	1	EMPTY
ENSMUSG00000006784	chr11:100545607-100572568	Ttc25	tetratricopeptide repeat domain 25	3.8	91.4	3.1	FALSE	FALSE	blue	0.1619	1	15	14	4.12	0	EMPTY
ENSMUSG00000006800	chr2:166073089-166155663	Sulf2	sulfatase 2	21.9	698	0.7	FALSE	FALSE	lightyellow	0.4891	1	9	10	1.93	1	EMPTY
ENSMUSG00000006818	chr17:13007839-13018119	Sod2	superoxide dismutase 2, mitochondrial	105.3	4320.4	0.9	FALSE	FALSE	lightcyan	0.0024	0.2696	14	14	1.68	4	2
ENSMUSG00000006850	chr18:36735068-36742391	Tmco6	transmembrane and coiled-coil domains 6	6.6	156.3	1.1	FALSE	FALSE	paleturquoise	0.918	1	13	14	1.54	1	EMPTY
ENSMUSG00000006906	chr6:83543206-83572504	Stambp	STAM binding protein	87.7	1937.3	1.7	FALSE	FALSE	turquoise	0	0.0954	0	2	2.64	2	EMPTY
ENSMUSG00000006920	chr11:101191115-101226463	Ezh1	enhancer of zeste homolog 1 (Drosophila)	53	2035.7	0.8	FALSE	TRUE	turquoise	0	0.0455	21	22	6.12	3	2
ENSMUSG00000006930	chr11:100347327-100356128	Hap1	huntingtin-associated protein 1	204.2	7108	2.9	FALSE	TRUE	midnightblue	0	0.018	10	10	2.39	1	0.06
ENSMUSG00000006931	chr11:100408456-100414836	Leprel4	leprecan-like 4	18.8	422.3	3.5	FALSE	TRUE	midnightblue	0	0.018	8	10	2.89	0	2
ENSMUSG00000006932	chr9:120929216-120960507	Ctnnb1	catenin (cadherin associated protein), beta 1	255.6	8179.6	0.7	FALSE	TRUE	turquoise	0	0.0032	0	2	1.93	2	EMPTY
ENSMUSG00000006941	chr9:120492606-120495327	Eif1b	eukaryotic translation initiation factor 1B	465.2	3790.7	1.5	FALSE	TRUE	midnightblue	0	0.0214	10	10	3.1	1	0.31
ENSMUSG00000006948	chr7:43881172-43885804	Klk4	kallikrein related-peptidase 4 (prostase, enamel matrix, prostate)	0	EMPTY	0.7	FALSE	FALSE	EMPTY	EMPTY	EMPTY	EMPTY	EMPTY	EMPTY	EMPTY	2
ENSMUSG00000006958	chr16:20733127-20742384	Chrd	chordin	1.4	56.3	0.2	FALSE	FALSE	sienna3	0.4797	1	15	14	3.39	0	0.12
ENSMUSG00000006998	chr16:20651652-20663414	Psmd2	proteasome (prosome, macropain) 26S subunit, non-ATPase, 2	166.6	5320	1	FALSE	TRUE	turquoise	0	0.0259	20	22	3.13	1	EMPTY
ENSMUSG00000007021	chr17:24685092-24689955	Syngr3	synaptogyrin 3	405.6	7819.5	1.3	FALSE	TRUE	darkgreen	0	0.0084	14	14	4.89	0	EMPTY
ENSMUSG00000007029	chr17:35000987-35016322	Vars	valyl-tRNA synthetase	8.5	257.3	0.6	FALSE	TRUE	lightcyan	0	0.0122	12	14	15.33	1	2
ENSMUSG00000007030	chr17:35016579-35026741	Vwa7	von Willebrand factor A domain containing 7	0.1	3.4	0	FALSE	FALSE	darkgreen	0.9894	1	13	14	4.57	0	2
ENSMUSG00000007033	chr17:34972703-34979284	Hspa1l	heat shock protein 1-like	1.5	12.4	0.5	FALSE	FALSE	sienna3	0.5252	0.7225	18	18	8.61	1	0.78
ENSMUSG00000007034	chr17:34914466-34930436	Slc44a4	solute carrier family 44, member 4	0.2	7.3	0.7	FALSE	FALSE	sienna3	0.0031	0.2287	22	22	159712	2	0.79
ENSMUSG00000007035	chr17:35028605-35046745	Msh5	mutS homolog 5 (E. coli)	2.3	28.4	0.5	FALSE	FALSE	brown	0.9214	1	13	14	3.27	1	0.66
ENSMUSG00000007036	chr17:35089263-35102987	Abhd16a	abhydrolase domain containing 16A	81.2	1740.3	0.5	FALSE	TRUE	lightcyan	0	0.018	10	10	4.25	0	2
ENSMUSG00000007038	chr17:34931253-34935953	Neu1	neuraminidase 1	29.6	751.8	0.7	FALSE	FALSE	midnightblue	0	0.0795	10	10	2.31	3	0.66
ENSMUSG00000007039	chr17:35059035-35062095	Ddah2	dimethylarginine dimethylaminohydrolase 2	19.4	239.5	0.7	FALSE	TRUE	lightcyan	0.0001	0.0084	12	14	4.43	3	0.92
ENSMUSG00000007041	chr17:35049966-35058749	Clic1	chloride intracellular channel 1	27.9	440.8	1.2	FALSE	FALSE	turquoise	0.0012	0.0954	0	2	2.2	1	2
ENSMUSG00000007050	chr17:34981862-34985891	Lsm2	LSM2 homolog, U6 small nuclear RNA associated (S. cerevisiae)	17.5	131.9	0.6	FALSE	TRUE	midnightblue	0	0.0084	8	10	2.99	1	2
ENSMUSG00000007080	chr5:110286306-110337474	Pole	polymerase (DNA directed), epsilon	0.7	19.8	0.5	FALSE	FALSE	turquoise	0.6822	0.8278	22	22	8.75	0	EMPTY
ENSMUSG00000007097	chr1:172271709-172298064	Atp1a2	ATPase, Na+/K+ transporting, alpha 2 polypeptide	275.3	17701.6	0.5	FALSE	TRUE	turquoise	0	0.031	21	22	2.07	5	2
ENSMUSG00000007107	chr1:172223513-172258414	Atp1a4	ATPase, Na+/K+ transporting, alpha 4 polypeptide	0.1	5.5	0.2	FALSE	FALSE	white	0.0299	1	9	10	148446	0	EMPTY
ENSMUSG00000007122	chr1:172209894-172219868	Casq1	calsequestrin 1	1.5	26.4	0.8	FALSE	FALSE	lightyellow	0.5483	1	11	10	12.8	0	0.32
ENSMUSG00000007207	chr5:135023482-135051100	Stx1a	syntaxin 1A (brain)	183.3	4233	0.4	FALSE	TRUE	lightsteelblue1	0	0.0455	18	18	4.54	0	2
ENSMUSG00000007209	chr7:16721929-16726110	Ceacam9	carcinoembryonic antigen-related cell adhesion molecule 9	0.1	EMPTY	0.8	FALSE	FALSE	EMPTY	EMPTY	EMPTY	EMPTY	EMPTY	EMPTY	EMPTY	2
ENSMUSG00000007216	chr6:48613180-48623227	Zfp775	zinc finger protein 775	3.8	169.5	1.1	FALSE	FALSE	lightcyan	0.0384	0.2696	14	14	4.43	0	EMPTY
ENSMUSG00000007279	chr7:109798676-109865679	Scube2	signal peptide, CUB domain, EGF-like 2	6.5	155.1	2.6	FALSE	FALSE	brown	0.6949	0.6669	6	6	2.95	0	EMPTY
ENSMUSG00000007338	chr19:6053630-6057751	Mrpl49	mitochondrial ribosomal protein L49	98.2	1864.8	1.4	FALSE	FALSE	lightcyan	0.8028	1	15	14	1.28	1	2
ENSMUSG00000007379	chr3:103102604-103169769	Dennd2c	DENN/MADD domain containing 2C	0.3	16.1	0.9	FALSE	FALSE	turquoise	0.0004	0.1817	20	22	362950	0	EMPTY
ENSMUSG00000007411	chr12:111574510-111656227	Mark3	MAP/microtubule affinity-regulating kinase 3	26	1062.6	0.7	FALSE	FALSE	violet	0.4664	0.193	1	2	1.47	0	0.05
ENSMUSG00000007415	chr5:3632932-3647934	Gatad1	GATA zinc finger domain containing 1	194.9	4799.3	1.9	FALSE	FALSE	turquoise	0.0452	0.0661	2	2	1.4	0	EMPTY
ENSMUSG00000007457	chr5:87969459-87972870	2310003L06Rik	RIKEN cDNA 2310003L06 gene	0	EMPTY	0.8	FALSE	FALSE	EMPTY	EMPTY	EMPTY	EMPTY	EMPTY	EMPTY	EMPTY	EMPTY
ENSMUSG00000007458	chr6:122308720-122317680	M6pr	mannose-6-phosphate receptor, cation dependent	160.9	4158.9	1.7	FALSE	FALSE	turquoise	0	0.0954	22	22	2.12	3	EMPTY
ENSMUSG00000007480	chr18:68337603-68339711	Mc5r	melanocortin 5 receptor	0.9	14.1	0.7	FALSE	FALSE	turquoise	0.1262	1	22	22	25.43	1	2
ENSMUSG00000007564	chr17:20945311-20965916	Ppp2r1a	protein phosphatase 2 (formerly 2A), regulatory subunit A (PR 65), alpha isoform	811.3	20414.8	0.8	FALSE	TRUE	turquoise	0	0.031	21	22	4.94	2	EMPTY
ENSMUSG00000007570	chr17:28313530-28326568	Fance	Fanconi anemia, complementation group E	18.8	135.3	1	FALSE	FALSE	midnightblue	0.1937	0.7666	5	6	2.09	0	EMPTY
ENSMUSG00000007589	chr14:55679083-55681817	Tinf2	Terf1 (TRF1)-interacting nuclear factor 2	10.2	196.5	0.8	FALSE	FALSE	midnightblue	0.0046	0.1619	8	10	4.41	0	2
ENSMUSG00000007591	chr14:55650182-55652539	Tssk4	testis-specific serine kinase 4	0.5	9.4	0.9	FALSE	FALSE	brown	0.1287	1	9	10	230452	0	EMPTY
ENSMUSG00000007594	chr8:70083529-70090862	Hapln4	hyaluronan and proteoglycan link protein 4	19.1	710.5	0.2	FALSE	TRUE	lightsteelblue1	0	1	9	10	3.31	1	EMPTY
ENSMUSG00000007603	chr17:56764751-56770092	Dus3l	dihydrouridine synthase 3-like (S. cerevisiae)	50.6	1324	0.6	FALSE	TRUE	darkgreen	0	0.0032	13	14	8.54	0	EMPTY
ENSMUSG00000007610	chr8:71488103-71499583	Gtpbp3	GTP binding protein 3	10.5	239.8	0.6	FALSE	TRUE	midnightblue	0	0.0122	8	10	5.95	0	EMPTY
ENSMUSG00000007613	chr4:47353222-47414931	Tgfbr1	transforming growth factor, beta receptor I	7.7	459.1	1.2	FALSE	FALSE	turquoise	0.4538	0.2696	22	22	1.47	1	2
ENSMUSG00000007617	chr13:93303757-93404129	Homer1	homer homolog 1 (Drosophila)	22.5	852.4	0.3	FALSE	TRUE	lightsteelblue1	0	0.2696	20	22	3.29	4	EMPTY
ENSMUSG00000007646	chr11:87376645-87404954	Rad51c	RAD51 homolog c (S. cerevisiae)	6.9	172.6	1.3	FALSE	FALSE	turquoise	0.0003	0.0661	18	18	2.84	4	EMPTY
ENSMUSG00000007653	chr11:42419757-42629028	Gabrb2	gamma-aminobutyric acid (GABA) A receptor, subunit beta 2	40.8	1384.4	0.4	FALSE	FALSE	turquoise	0.0007	0.193	21	22	9.96	0	2
ENSMUSG00000007655	chr6:17306335-17341452	Cav1	caveolin 1, caveolae protein	22.4	401.9	0.7	FALSE	FALSE	turquoise	0	0.0954	22	22	2.43	2	EMPTY
ENSMUSG00000007656	chr9:75037614-75060313	Arpp19	cAMP-regulated phosphoprotein 19	527	8526.7	0.6	FALSE	FALSE	turquoise	0.0001	0.2287	20	22	2.14	2	EMPTY
ENSMUSG00000007659	chr2:152780668-152831728	Bcl2l1	BCL2-like 1	202.6	4568.9	0.7	FALSE	TRUE	darkgreen	0	0.0122	14	14	3.07	2	EMPTY
ENSMUSG00000007670	chr17:57021058-57031507	Khsrp	KH-type splicing regulatory protein	32.2	1437.2	0.6	FALSE	TRUE	midnightblue	0	0.0455	9	10	4.76	0	EMPTY
ENSMUSG00000007682	chr12:90724554-90738438	Dio2	deiodinase, iodothyronine, type II	9.9	609.3	0.4	FALSE	TRUE	lightsteelblue1	0	0.2696	21	22	10.44	2	0.9
ENSMUSG00000007721	chr8:70868227-70873490	Ccdc124	coiled-coil domain containing 124	321.6	2861.9	1	FALSE	TRUE	lightcyan	0	0.018	10	10	10.36	1	EMPTY
ENSMUSG00000007739	chr11:22990519-23003780	Cct4	chaperonin containing Tcp1, subunit 4 (delta)	143.3	3397.3	1.6	FALSE	FALSE	lightcyan	0	0.0795	12	14	4.28	0	2
ENSMUSG00000007777	chr11:51685386-51688874	0610009B22Rik	RIKEN cDNA 0610009B22 gene	442.4	3111.9	5.7	FALSE	FALSE	midnightblue	0.0062	0.4325	4	6	1.7	4	EMPTY
ENSMUSG00000007783	chr7:44959373-44974851	Cpt1c	carnitine palmitoyltransferase 1c	79.9	2576.3	0.7	FALSE	FALSE	darkgreen	0	0.0795	16	18	2.68	1	EMPTY
ENSMUSG00000007805	chr1:91801461-91848028	Twist2	twist homolog 2 (Drosophila)	7.7	99.7	8.2	FALSE	TRUE	midnightblue	0.0006	0.0455	10	10	12.72	0	EMPTY
ENSMUSG00000007812	chr5:145231723-145247302	Zfp655	zinc finger protein 655	47.3	1465.9	1.9	FALSE	TRUE	turquoise	0	0.0149	22	22	2.68	4	EMPTY
ENSMUSG00000007815	chr9:108306205-108337939	Rhoa	ras homolog gene family, member A	202.5	4249.4	1.2	FALSE	FALSE	brown	0	0.2696	9	10	2.22	0	EMPTY
ENSMUSG00000007817	chr14:25459185-25666743	Zmiz1	zinc finger, MIZ-type containing 1	24	1824.4	0.3	FALSE	FALSE	midnightblue	0	0.5782	12	14	1.68	0	EMPTY
ENSMUSG00000007827	chr6:118502564-118562256	Ankrd26	ankyrin repeat domain 26	21.9	1495.3	2.2	FALSE	FALSE	turquoise	0.0093	1	17	18	2.02	0	EMPTY
ENSMUSG00000007833	chr7:45140684-45154584	Aldh16a1	aldehyde dehydrogenase 16 family, member A1	10.9	128.7	0.6	FALSE	FALSE	midnightblue	0.0023	0.2696	9	10	6.03	0	EMPTY
ENSMUSG00000007836	chr13:58125879-58128556	Hnrnpa0	heterogeneous nuclear ribonucleoprotein A0	136.2	3535.2	1.5	FALSE	TRUE	midnightblue	0	0.0214	6	6	3.94	1	EMPTY
ENSMUSG00000007837	chr7:45053613-45062677	Prrg2	proline-rich Gla (G-carboxyglutamic acid) polypeptide 2	11.3	147	0.9	FALSE	FALSE	darkgreen	0.3808	0.114	14	14	2.42	0	2
ENSMUSG00000007850	chr11:50376990-50386528	Hnrnph1	heterogeneous nuclear ribonucleoprotein H1	291.7	4153.8	0.8	FALSE	TRUE	darkmagenta	0	0.0057	2	2	1.89	0	0.04
ENSMUSG00000007867	chr12:86082561-86162458	Ift43	intraflagellar transport 43 homolog (Chlamydomonas)	80.9	908.5	3.2	FALSE	FALSE	midnightblue	0.4619	1	7	6	1.35	0	EMPTY
ENSMUSG00000007872	chr4:136143497-136145755	Id3	inhibitor of DNA binding 3	424.5	4973.4	5.6	FALSE	FALSE	lightcyan	0	0.0661	10	10	12	0	0.07
ENSMUSG00000007877	chr11:98383811-98384953	Tcap	titin-cap	3.6	31	0.4	FALSE	FALSE	lightyellow	0.0084	0.193	12	14	354.19	3	2
ENSMUSG00000007880	chr4:133679008-133756769	Arid1a	AT rich interactive domain 1A (SWI-like)	41.1	3207.5	0.5	FALSE	FALSE	ivory	0.4131	1	11	10	1.38	1	EMPTY
ENSMUSG00000007888	chr8:70493158-70504081	Crlf1	cytokine receptor-like factor 1	3.6	33.4	0.5	FALSE	FALSE	midnightblue	0.6755	1	9	10	2.55	0	EMPTY
ENSMUSG00000007892	chr9:61913284-61914538	Rplp1	ribosomal protein, large, P1	2371.7	12818.8	1.6	FALSE	FALSE	midnightblue	0	0.193	5	6	2.78	1	EMPTY
ENSMUSG00000007907	chr5:87979451-87981543	Cabs1	calcium binding protein, spermatid specific 1	0	EMPTY	1	FALSE	FALSE	EMPTY	EMPTY	EMPTY	EMPTY	EMPTY	EMPTY	EMPTY	EMPTY
ENSMUSG00000007908	chr9:76014855-76136350	Hmgcll1	3-hydroxymethyl-3-methylglutaryl-Coenzyme A lyase-like 1	14.8	563.4	1.3	FALSE	FALSE	brown	0.0197	1	17	18	2.11	1	EMPTY
ENSMUSG00000007944	chr7:27653915-27656208	Ttc9b	tetratricopeptide repeat domain 9B	46.1	435.6	0.3	FALSE	FALSE	brown	0	0.0795	9	10	3.76	0	EMPTY
ENSMUSG00000007946	chr7:101818313-101823166	Phox2a	paired-like homeobox 2a	2	2.3	5.7	FALSE	FALSE	midnightblue	0.1219	1	5	6	49179.5	0	2
ENSMUSG00000007950	chr8:71456700-71463657	Abhd8	abhydrolase domain containing 8	101.8	2031.5	0.5	FALSE	TRUE	midnightblue	0	0.0377	9	10	25.88	3	2
ENSMUSG00000007987	chr5:136908150-136913244	Rabl5	RAB, member of RAS oncogene family-like 5	453.6	4182.6	3.3	FALSE	TRUE	turquoise	0.0001	0.0214	22	22	1.65	1	EMPTY
ENSMUSG00000007989	chr14:65201026-65262463	Fzd3	frizzled homolog 3 (Drosophila)	9.3	388	1.9	FALSE	FALSE	midnightblue	0.9009	1	9	10	1.26	2	EMPTY
ENSMUSG00000008028	chr7:44360043-44385820	1700008O03Rik	RIKEN cDNA 1700008O03 gene	3.5	181.2	0.9	FALSE	FALSE	midnightblue	0.139	0.3159	8	10	2.02	0	EMPTY
ENSMUSG00000008035	chrX:10715013-10719690	Mid1ip1	Mid1 interacting protein 1 (gastrulation specific G12-like (zebrafish))	152.7	2702.4	1.6	FALSE	FALSE	lightcyan	0	0.1367	12	14	7.69	4	EMPTY
ENSMUSG00000008036	chr7:16738410-16749294	Ap2s1	adaptor-related protein complex 2, sigma 1 subunit	364.3	2847.1	0.8	FALSE	TRUE	midnightblue	0	0.0377	9	10	46.47	2	EMPTY
ENSMUSG00000008090	chr5:108694229-108706950	Fgfrl1	fibroblast growth factor receptor-like 1	4.3	105.7	0.6	FALSE	FALSE	blue	0.4005	0.5782	21	22	2.94	3	EMPTY
ENSMUSG00000008129	chr8:84148025-84172590	4930432K21Rik	RIKEN cDNA 4930432K21 gene	6	170.6	2	FALSE	TRUE	blue	0.0168	0.0149	18	18	7.01	1	EMPTY
ENSMUSG00000008136	chr1:43123074-43163961	Fhl2	four and a half LIM domains 2	19.8	302.7	0.6	FALSE	FALSE	midnightblue	0.0003	0.193	8	10	4.06	0	2
ENSMUSG00000008140	chr7:44489937-44496529	Emc10	ER membrane protein complex subunit 10	92.5	1556.1	0.6	FALSE	TRUE	midnightblue	0	0.0149	9	10	3.14	0	2
ENSMUSG00000008153	chr6:124430759-124464794	Clstn3	calsyntenin 3	183.5	7595.2	0.6	FALSE	FALSE	darkgreen	0	0.0954	16	18	3.75	1	EMPTY
ENSMUSG00000008167	chr8:85060055-85067124	Fbxw9	F-box and WD-40 domain protein 9	20.9	383.5	1.2	FALSE	FALSE	lightcyan	0.0054	0.1619	12	14	2.45	1	EMPTY
ENSMUSG00000008193	chr7:44525995-44532071	Spib	Spi-B transcription factor (Spi-1/PU.1 related)	0	EMPTY	1.1	FALSE	FALSE	EMPTY	EMPTY	EMPTY	EMPTY	EMPTY	EMPTY	EMPTY	EMPTY
ENSMUSG00000008200	chr2:90745370-90781021	Fnbp4	formin binding protein 4	19.9	676.7	0.3	FALSE	FALSE	turquoise	0.0009	0.1619	0	2	2.38	0	0.1
ENSMUSG00000008226	chr2:73312601-73337818	Scrn3	secernin 3	29.5	874.9	0.8	FALSE	TRUE	turquoise	0.0157	0.031	22	22	2.26	3	EMPTY
ENSMUSG00000008301	chr18:56562443-56587712	Phax	phosphorylated adaptor for RNA export	280.4	4084.6	2.9	FALSE	FALSE	turquoise	0.0202	0.3159	22	22	1.99	0	EMPTY
ENSMUSG00000008305	chr4:72117142-72200919	Tle1	transducin-like enhancer of split 1, homolog of Drosophila E(spl)	11.1	363.3	0.5	FALSE	TRUE	saddlebrown	0.005	0.0102	12	14	2.29	3	0.85
ENSMUSG00000008307	chr5:3571566-3584356	1700109H08Rik	RIKEN cDNA 1700109H08 gene	0.5	17.4	0.6	FALSE	FALSE	darkorange	0.5106	0.3708	22	22	5.21	0	EMPTY
ENSMUSG00000008318	chr7:100845848-100863446	Relt	RELT tumor necrosis factor receptor	58.4	1671.5	3.4	FALSE	TRUE	lightcyan	0	0.0214	12	14	2.94	1	EMPTY
ENSMUSG00000008333	chr2:143063039-143072853	Snrpb2	U2 small nuclear ribonucleoprotein B	85.5	1875.7	2.4	FALSE	FALSE	midnightblue	0	0.0661	4	6	2.43	2	0.45
ENSMUSG00000008348	chr5:125385965-125390202	Ubc	ubiquitin C	1100.3	30673.7	3.2	FALSE	FALSE	turquoise	0	0.1367	22	22	3.4	3	0.27
ENSMUSG00000008373	chr7:3629985-3642486	Prpf31	PRP31 pre-mRNA processing factor 31 homolog (yeast)	178.8	2311.2	1.6	FALSE	TRUE	turquoise	0.0012	0.0455	18	18	1.53	0	0.19
ENSMUSG00000008384	chr7:27486910-27490316	Sertad1	SERTA domain containing 1	21.6	238.8	1.4	FALSE	TRUE	saddlebrown	0	0.0377	12	14	7.7	0	EMPTY
ENSMUSG00000008393	chr16:8658587-8672153	Carhsp1	calcium regulated heat stable protein 1	29.2	892.1	1.3	FALSE	FALSE	darkgreen	0	0.5013	14	14	2.17	5	2
ENSMUSG00000008398	chr10:93247414-93311135	Elk3	ELK3, member of ETS oncogene family	4.5	136.9	1.1	FALSE	FALSE	blue	0.0157	0.114	18	18	3.31	6	0.72
ENSMUSG00000008429	chr9:25108130-25151781	Herpud2	HERPUD family member 2	22.5	727	0.7	FALSE	FALSE	midnightblue	0.2648	0.9921	4	6	1.74	0	EMPTY
ENSMUSG00000008435	chr7:4424770-4445649	Rdh13	retinol dehydrogenase 13 (all-trans and 9-cis)	65.9	1961.9	1.6	FALSE	TRUE	turquoise	0	0.0377	22	22	1.76	2	2
ENSMUSG00000008438	chr12:81558584-81568474	Adam21	a disintegrin and metallopeptidase domain 21	0.5	17.4	1	FALSE	FALSE	orange	0.8404	0.4325	20	22	4.03	0	EMPTY
ENSMUSG00000008450	chr8:105860634-105880402	Nutf2	nuclear transport factor 2	59.1	1647.3	2.6	FALSE	FALSE	lightcyan	0.0461	1	13	14	1.88	1	EMPTY
ENSMUSG00000008461	chr7:45617606-45621059	Fut1	fucosyltransferase 1	0	EMPTY	0.6	FALSE	FALSE	EMPTY	EMPTY	EMPTY	EMPTY	EMPTY	EMPTY	EMPTY	2
ENSMUSG00000008475	chr1:152766542-152775597	Arpc5	actin related protein 2/3 complex, subunit 5	145.7	2721.8	1.4	FALSE	TRUE	lightcyan	0	0.031	10	10	3.85	0	EMPTY
ENSMUSG00000008482	chr17:24715839-24718057	Rnf151	ring finger protein 151	4.9	56.1	5.6	FALSE	FALSE	darkgreen	0.6247	0.5782	16	18	2.97	0	EMPTY
ENSMUSG00000008489	chr4:91250763-91400785	Elavl2	ELAV (embryonic lethal, abnormal vision, Drosophila)-like 2 (Hu antigen B)	36.2	1328	0.7	FALSE	TRUE	turquoise	0	0.0069	22	22	2.47	0	0.91
ENSMUSG00000008496	chr7:25091909-25159922	Pou2f2	POU domain, class 2, transcription factor 2	18.2	401.2	1.8	FALSE	TRUE	midnightblue	0	0.0149	9	10	10.78	0	2
ENSMUSG00000008540	chr6:138140316-138156755	Mgst1	microsomal glutathione S-transferase 1	181.8	1581.4	3.7	FALSE	TRUE	salmon4	0	0.031	4	6	2.25	1	0.21
ENSMUSG00000008575	chr4:82290173-82705750	Nfib	nuclear factor I/B	20.2	1691.4	0.5	FALSE	TRUE	lightsteelblue1	0.0034	1	20	22	2.52	0	2
ENSMUSG00000008590	chr9:48935008-48964990	Htr3b	5-hydroxytryptamine (serotonin) receptor 3B	0	EMPTY	1	FALSE	FALSE	EMPTY	EMPTY	EMPTY	EMPTY	EMPTY	EMPTY	EMPTY	EMPTY
ENSMUSG00000008601	chr3:88542029-88548300	Rab25	RAB25, member RAS oncogene family	0.3	EMPTY	0.3	FALSE	FALSE	EMPTY	EMPTY	EMPTY	EMPTY	EMPTY	EMPTY	EMPTY	EMPTY
ENSMUSG00000008604	chr3:88553716-88569725	Ubqln4	ubiquilin 4	27.7	988.5	0.4	FALSE	FALSE	darkgreen	0.0674	0.031	16	18	1.93	2	EMPTY
ENSMUSG00000008658	chr16:6809222-7412479	Rbfox1	RNA binding protein, fox-1 homolog (C. elegans) 1	132.1	2659.3	0.2	FALSE	TRUE	lightsteelblue1	0	0.5782	16	18	5.11	3	EMPTY
ENSMUSG00000008668	chr17:33951999-33956001	Rps18	ribosomal protein S18	184.5	861.7	1.1	FALSE	TRUE	midnightblue	0	0.031	4	6	3.5	0	EMPTY
ENSMUSG00000008682	chrX:74270812-74273135	Rpl10	ribosomal protein L10	36.5	450.1	1.9	FALSE	FALSE	salmon4	0	0.9921	5	6	3.49	0	EMPTY
ENSMUSG00000008683	chr7:118104378-118116186	Rps15a	ribosomal protein S15A	523	7686.6	3.8	FALSE	TRUE	midnightblue	0	0.0122	5	6	4.71	0	EMPTY
ENSMUSG00000008690	chr15:89355719-89372826	Ncaph2	non-SMC condensin II complex, subunit H2	103	2692.8	1	FALSE	FALSE	saddlebrown	0	0.0795	16	18	2.29	0	EMPTY
ENSMUSG00000008730	chr3:103739815-103791563	Hipk1	homeodomain interacting protein kinase 1	66.9	5487.9	0.8	FALSE	FALSE	turquoise	0	0.0795	21	22	2.19	0	2
ENSMUSG00000008734	chr7:118972040-118995211	Gprc5b	G protein-coupled receptor, family C, group 5, member B	58	2279.7	0.6	FALSE	TRUE	turquoise	0	0.0057	20	22	2.02	2	EMPTY
ENSMUSG00000008763	chr3:100562208-100685503	Man1a2	mannosidase, alpha, class 1A, member 2	22.5	1767.9	0.7	FALSE	FALSE	turquoise	0.1065	0.3708	0	2	1.8	2	2
ENSMUSG00000008789	chr7:17713252-17761121	Ceacam5	carcinoembryonic antigen-related cell adhesion molecule 5	0	EMPTY	0.9	FALSE	FALSE	EMPTY	EMPTY	EMPTY	EMPTY	EMPTY	EMPTY	EMPTY	EMPTY
ENSMUSG00000008813	chr14:51918425-51920699	Tppp2	tubulin polymerization-promoting protein family member 2	0	EMPTY	2.9	FALSE	FALSE	EMPTY	EMPTY	EMPTY	EMPTY	EMPTY	EMPTY	EMPTY	EMPTY
ENSMUSG00000008822	chr12:85272398-85288438	Acyp1	acylphosphatase 1, erythrocyte (common) type	176.4	912.4	2.1	FALSE	FALSE	midnightblue	0.0007	0.5782	9	10	2.22	1	2
ENSMUSG00000008843	chr5:134914249-134915526	Cldn13	claudin 13	0	EMPTY	0.5	FALSE	FALSE	EMPTY	EMPTY	EMPTY	EMPTY	EMPTY	EMPTY	EMPTY	EMPTY
ENSMUSG00000008845	chr6:124304651-124330527	Cd163	CD163 antigen	0.6	41	0.7	FALSE	FALSE	ivory	0.5869	1	11	10	4.59	2	EMPTY
ENSMUSG00000008855	chr11:102194432-102230166	Hdac5	histone deacetylase 5	71.3	907.8	0.4	FALSE	TRUE	lightcyan	0	0.0455	10	10	6.07	0	2
ENSMUSG00000008859	chr13:17880575-17944239	Rala	v-ral simian leukemia viral oncogene homolog A (ras related)	35.9	955.3	0.9	FALSE	FALSE	midnightblue	0.0352	0.2287	5	6	1.72	2	EMPTY
ENSMUSG00000008874	chr8:114418086-114425846	Clec3a	C-type lectin domain family 3, member a	0	EMPTY	0.8	FALSE	FALSE	EMPTY	EMPTY	EMPTY	EMPTY	EMPTY	EMPTY	EMPTY	EMPTY
ENSMUSG00000008892	chr8:22577075-22593813	Vdac3	voltage-dependent anion channel 3	394	5927.7	3.5	FALSE	TRUE	turquoise	0	0.0377	0	2	1.94	0	EMPTY
ENSMUSG00000008932	chr4:107968332-108013532	Slc1a7	solute carrier family 1 (glutamate transporter), member 7	1	24.5	7.4	FALSE	FALSE	greenyellow	0.209	1	6	6	5.52	0	EMPTY
ENSMUSG00000008958	chr3:95111022-95123051	Vps72	vacuolar protein sorting 72 (yeast)	71.3	939	1.2	FALSE	TRUE	lightcyan	0	0.018	10	10	25.89	3	EMPTY
ENSMUSG00000008976	chr16:84834925-84863779	Gabpa	GA repeat binding protein, alpha	9	417.3	0.4	FALSE	FALSE	paleturquoise	0.0632	0.0548	20	22	2.04	1	EMPTY
ENSMUSG00000008999	chr2:172868012-172940321	Bmp7	bone morphogenetic protein 7	4.7	177.8	0.5	FALSE	FALSE	turquoise	0.1293	0.4325	0	2	3.17	1	2
ENSMUSG00000009013	chr5:115297110-115300999	Dynll1	dynein light chain LC8-type 1	2215.7	16332.9	1.8	FALSE	FALSE	midnightblue	0.0651	1	15	14	1.96	0	EMPTY
ENSMUSG00000009030	chr2:37350074-37359332	Pdcl	phosducin-like	39.4	1123.1	0.9	FALSE	TRUE	turquoise	0	0.018	22	22	2.28	6	EMPTY
ENSMUSG00000009035	chr15:79360684-79403303	Tmem184b	transmembrane protein 184b	24.4	838.2	0.5	FALSE	TRUE	saddlebrown	0	0.0057	13	14	12.25	2	EMPTY
ENSMUSG00000009047	chr16:88777896-88778528	Gm5965	predicted gene 5965	0	EMPTY	1	FALSE	FALSE	EMPTY	EMPTY	EMPTY	EMPTY	EMPTY	EMPTY	EMPTY	EMPTY
ENSMUSG00000009070	chr10:74957477-75032586	Rtdr1	rhabdoid tumor deletion region gene 1	7.9	121.2	14.5	TRUE	TRUE	darkmagenta	0.0317	0.0455	4	6	3.03	1	EMPTY
ENSMUSG00000009073	chr11:4765845-4849536	Nf2	neurofibromatosis 2	18.9	879.4	0.6	FALSE	FALSE	darkgreen	0.2572	0.114	17	18	1.44	1	2
ENSMUSG00000009075	chr11:4736892-4746778	Cabp7	calcium binding protein 7	5.1	133.5	0.1	FALSE	TRUE	lightsteelblue1	0.026	1	9	10	5.53	0	EMPTY
ENSMUSG00000009076	chr11:4704678-4737669	Zmat5	zinc finger, matrin type 5	128.4	1013	2.4	FALSE	FALSE	midnightblue	0	0.0954	10	10	2.67	1	EMPTY
ENSMUSG00000009079	chr11:5069689-5099266	Ewsr1	Ewing sarcoma breakpoint region 1	98.8	2374.8	0.2	FALSE	TRUE	midnightblue	0	0.0149	10	10	3.03	0	0.21
ENSMUSG00000009090	chr11:4986824-5042791	Ap1b1	adaptor protein complex AP-1, beta 1 subunit	94	3911.9	0.6	FALSE	FALSE	paleturquoise	0	0.193	20	22	2.44	0	2
ENSMUSG00000009092	chr10:75893398-75895941	Derl3	Der1-like domain family, member 3	2.4	36.7	0.9	FALSE	FALSE	darkgreen	0.3777	0.3708	14	14	5.55	1	EMPTY
ENSMUSG00000009093	chr10:75814943-75822543	Gstt4	glutathione S-transferase, theta 4	0.1	EMPTY	0.3	FALSE	FALSE	EMPTY	EMPTY	EMPTY	EMPTY	EMPTY	EMPTY	EMPTY	EMPTY
ENSMUSG00000009097	chr16:18581713-18586969	Tbx1	T-box 1	0.1	EMPTY	0.6	FALSE	FALSE	lightcyan	EMPTY	1	13	14	21415.9	0	EMPTY
ENSMUSG00000009108	chr3:108092789-108101432	Gnat2	guanine nucleotide binding protein, alpha transducing 2	0.6	9.3	1.6	FALSE	FALSE	brown	0.991	1	7	6	3.92	0	2
ENSMUSG00000009112	chr6:120836230-120892842	Bcl2l13	BCL2-like 13 (apoptosis facilitator)	13.3	884.5	0.9	FALSE	FALSE	turquoise	0.3547	0.4325	22	22	1.78	1	0.84
ENSMUSG00000009114	chr10:76449081-76461110	2610028H24Rik	RIKEN cDNA 2610028H24 gene	0	EMPTY	3.4	FALSE	FALSE	EMPTY	EMPTY	EMPTY	EMPTY	EMPTY	EMPTY	EMPTY	EMPTY
ENSMUSG00000009145	chr6:83057844-83067210	Dqx1	DEAQ RNA-dependent ATPase	0.8	28.2	0.8	FALSE	FALSE	violet	0.2237	1	7	6	3.53	2	EMPTY
ENSMUSG00000009185	chr11:82115185-82116799	Ccl8	chemokine (C-C motif) ligand 8	1.6	5.7	6.8	FALSE	FALSE	lightyellow	0.9895	1	13	14	4.26	0	2
ENSMUSG00000009207	chr2:74520291-74579435	Lnp	limb and neural patterns	58.9	1929.2	1.6	FALSE	FALSE	midnightblue	0.2631	0.3159	8	10	1.46	3	EMPTY
ENSMUSG00000009210	chr11:106365474-106377114	2310007L24Rik	RIKEN cDNA 2310007L24 gene	0.3	3.6	7.3	FALSE	FALSE	midnightblue	0.5142	1	7	6	88530	0	EMPTY
ENSMUSG00000009214	chr2:27061636-27072179	Tmem8c	transmembrane protein 8C	0.5	7	1.6	FALSE	FALSE	turquoise	0.1426	1	11	10	152190	0	EMPTY
ENSMUSG00000009216	chr2:27110380-27142491	Fam163b	family with sequence similarity 163, member B	27.2	798.4	0.3	FALSE	TRUE	lightsteelblue1	0	0.114	18	18	5.38	0	EMPTY
ENSMUSG00000009246	chr7:143069153-143094642	Trpm5	transient receptor potential cation channel, subfamily M, member 5	0.2	3.9	2	FALSE	FALSE	darkgreen	0.5476	0.9417	16	18	28.92	0	EMPTY
ENSMUSG00000009248	chr7:142966822-142969264	Ascl2	achaete-scute complex homolog 2 (Drosophila)	0.2	4.1	1	FALSE	FALSE	greenyellow	0.7621	1	13	14	17.25	0	2
ENSMUSG00000009281	chr6:48569698-48572670	Rarres2	retinoic acid receptor responder (tazarotene induced) 2	63	455.4	12.7	FALSE	FALSE	salmon4	0.0022	0.3708	2	2	2.2	2	0.54
ENSMUSG00000009291	chr10:77581720-77598732	Pttg1ip	pituitary tumor-transforming 1 interacting protein	143.1	3210.4	1.2	FALSE	FALSE	paleturquoise	0.279	0.0954	18	18	1.72	2	0.31
ENSMUSG00000009292	chr10:77907722-77970563	Trpm2	transient receptor potential cation channel, subfamily M, member 2	4.7	241.3	0.3	FALSE	FALSE	sienna3	0.0008	1	20	22	5.41	0	EMPTY
ENSMUSG00000009350	chr11:87793581-87804413	Mpo	myeloperoxidase	0.2	8.5	1	FALSE	FALSE	orange	0.2396	1	9	10	26.47	0	2
ENSMUSG00000009356	chr11:87806428-87828289	Lpo	lactoperoxidase	1.3	29.7	0.9	FALSE	FALSE	turquoise	0.4344	1	15	14	6.97	0	EMPTY
ENSMUSG00000009376	chr6:17463800-17573980	Met	met proto-oncogene	0.2	14.9	0.7	FALSE	FALSE	brown	0.8439	1	13	14	6.87	1	2
ENSMUSG00000009378	chr19:34668403-34747289	Slc16a12	solute carrier family 16 (monocarboxylic acid transporters), member 12	1.4	61.2	0.9	FALSE	FALSE	darkred	0.6928	0.9417	0	2	4.49	5	EMPTY
ENSMUSG00000009394	chr6:115134902-115282626	Syn2	synapsin II	149.4	5900.9	0.8	FALSE	TRUE	salmon4	0	0.0214	2	2	1.74	1	EMPTY
ENSMUSG00000009418	chr1:135434580-135585355	Nav1	neuron navigator 1	7.4	1002	0.9	FALSE	FALSE	paleturquoise	0.0033	0.8745	21	22	1.87	3	2
ENSMUSG00000009470	chr13:98839019-98926384	Tnpo1	transportin 1	17.4	1526.6	1.4	FALSE	FALSE	turquoise	0.109	0.5782	2	2	1.44	1	0.19
ENSMUSG00000009471	chr7:46376474-46379092	Myod1	myogenic differentiation 1	0.1	EMPTY	0.4	FALSE	FALSE	EMPTY	EMPTY	EMPTY	EMPTY	EMPTY	EMPTY	EMPTY	2
ENSMUSG00000009487	chr7:46240987-46311434	Otog	otogelin	0	EMPTY	1	FALSE	FALSE	EMPTY	EMPTY	EMPTY	EMPTY	EMPTY	EMPTY	EMPTY	2
ENSMUSG00000009535	chr18:68300355-68324852	Rnmt	RNA (guanine-7-) methyltransferase	87.3	2702	1.5	FALSE	TRUE	turquoise	0	0.0214	0	2	2.12	0	EMPTY
ENSMUSG00000009545	chr7:143107254-143427042	Kcnq1	potassium voltage-gated channel, subfamily Q, member 1	0.4	16.1	1.2	FALSE	FALSE	turquoise	0.8223	0.254	22	22	4.47	1	2
ENSMUSG00000009549	chr2:118475850-118479711	Srp14	signal recognition particle 14	2202.2	15594.9	4.2	FALSE	FALSE	salmon4	0	0.114	4	6	1.86	0	0.06
ENSMUSG00000009551	chr2:32732620-32741016	6330409D20Rik	RIKEN cDNA 6330409D20 gene	4	51.9	1	FALSE	FALSE	greenyellow	0.4926	0.114	6	6	4.87	1	EMPTY
ENSMUSG00000009555	chr2:32705784-32713076	Cdk9	cyclin-dependent kinase 9 (CDC2-related kinase)	37.3	611.9	0.5	FALSE	FALSE	salmon4	0.1903	0.5782	0	2	1.72	2	2
ENSMUSG00000009563	chr2:32757234-32762244	Tor2a	torsin family 2, member A	49.4	638.1	1.4	FALSE	TRUE	lightcyan	0	0.0259	10	10	4.94	2	2
ENSMUSG00000009566	chr2:32682609-32704137	Fpgs	folylpolyglutamyl synthetase	4.2	95.5	0.5	FALSE	TRUE	darkgreen	0.0001	0.031	14	14	14.67	1	EMPTY
ENSMUSG00000009569	chr16:13256481-13417529	Mkl2	MKL/myocardin-like 2	68	5236.9	0.8	FALSE	FALSE	turquoise	0	0.0954	21	22	2.71	0	EMPTY
ENSMUSG00000009575	chr15:103191544-103239816	Cbx5	chromobox 5	237.7	8398.7	1.8	FALSE	FALSE	turquoise	0	0.114	21	22	2.09	4	EMPTY
ENSMUSG00000009580	chr5:87885029-87894174	Odam	odontogenic, ameloblast asssociated	0	EMPTY	0.9	FALSE	FALSE	EMPTY	EMPTY	EMPTY	EMPTY	EMPTY	EMPTY	EMPTY	EMPTY
ENSMUSG00000009585	chr15:79891659-79915906	Apobec3	apolipoprotein B mRNA editing enzyme, catalytic polypeptide 3	5	100	1.1	FALSE	FALSE	turquoise	0.1133	0.0149	20	22	3.64	0	EMPTY
ENSMUSG00000009588	chr11:116765025-116775507	St6galnac1	ST6 (alpha-N-acetyl-neuraminyl-2,3-beta-galactosyl-1,3)-N-acetylgalactosaminide alpha-2,6-sialyltransferase 1	0	EMPTY	0.6	FALSE	FALSE	EMPTY	EMPTY	EMPTY	EMPTY	EMPTY	EMPTY	EMPTY	2
ENSMUSG00000009596	chrX:134460118-134476490	Taf7l	TAF7-like RNA polymerase II, TATA box binding protein (TBP)-associated factor	0	EMPTY	0.8	FALSE	FALSE	brown	EMPTY	0.0759	22	22	146687	0	EMPTY
ENSMUSG00000009614	chr2:27188393-27248337	Sardh	sarcosine dehydrogenase	8.9	209.9	0.7	FALSE	FALSE	darkgreen	0.0817	0.5013	14	14	2.54	0	2
ENSMUSG00000009621	chr2:27262104-27427033	Vav2	vav 2 oncogene	1.8	87.7	0.4	FALSE	FALSE	saddlebrown	0.0649	0.3159	17	18	3	1	2
ENSMUSG00000009628	chr8:33516738-33585582	Tex15	testis expressed gene 15	1	43.5	1.8	FALSE	FALSE	brown4	0.8391	1	9	10	2.99	1	EMPTY
ENSMUSG00000009630	chr8:33599621-33619794	Ppp2cb	protein phosphatase 2 (formerly 2A), catalytic subunit, beta isoform	85.3	1516	1	FALSE	TRUE	midnightblue	0	0.0377	4	6	2.65	2	0.72
ENSMUSG00000009633	chr1:193272161-193273188	G0s2	G0/G1 switch gene 2	22.4	159.4	1.5	FALSE	TRUE	midnightblue	0.0002	0.0259	10	10	11.28	2	0.34
ENSMUSG00000009640	chr4:117674681-117682273	Dmap1	DNA methyltransferase 1-associated protein 1	42.3	717.1	1.3	FALSE	FALSE	midnightblue	0	0.0795	9	10	16.25	0	0.23
ENSMUSG00000009646	chr10:59403660-59421976	Pla2g12b	phospholipase A2, group XIIB	0.1	EMPTY	0.7	FALSE	FALSE	EMPTY	EMPTY	EMPTY	EMPTY	EMPTY	EMPTY	EMPTY	EMPTY
ENSMUSG00000009654	chr10:59422958-59441778	Oit3	oncoprotein induced transcript 3	0.1	EMPTY	1.6	FALSE	FALSE	EMPTY	EMPTY	EMPTY	EMPTY	EMPTY	EMPTY	EMPTY	EMPTY
ENSMUSG00000009670	chrX:100838648-101059667	Tex11	testis expressed gene 11	0.1	4.3	1.4	FALSE	TRUE	lightsteelblue1	0.0302	0.114	22	22	105182	1	EMPTY
ENSMUSG00000009681	chr10:75060896-75184923	Bcr	breakpoint cluster region	24.1	1704.9	0.7	FALSE	TRUE	lightsteelblue1	0	0.2696	17	18	2.09	0	EMPTY
ENSMUSG00000009687	chr7:31032722-31042481	Fxyd5	FXYD domain-containing ion transport regulator 5	44.7	386.4	0.9	FALSE	TRUE	salmon4	0	0.0455	0	2	3.59	1	0.84
ENSMUSG00000009731	chrX:7822289-7838280	Kcnd1	potassium voltage-gated channel, Shal-related family, member 1	3.7	186.9	0.7	FALSE	FALSE	turquoise	0.0023	1	13	14	2.87	0	2
ENSMUSG00000009733	chr15:100502799-100552008	Tfcp2	transcription factor CP2	17.3	620.7	1.1	FALSE	FALSE	midnightblue	0	0.1619	9	10	2.21	1	0.67
ENSMUSG00000009734	chr13:18121101-18382041	Pou6f2	POU domain, class 6, transcription factor 2	5.7	169.3	2.1	FALSE	FALSE	brown	0.9847	1	13	14	1.48	0	EMPTY
ENSMUSG00000009739	chr15:100575318-100599984	Pou6f1	POU domain, class 6, transcription factor 1	20.4	750.2	0.3	FALSE	TRUE	lightsteelblue1	0.004	0.3159	20	22	2.19	2	EMPTY
ENSMUSG00000009741	chr9:113930934-113977199	Ubp1	upstream binding protein 1	16	588.8	0.4	FALSE	FALSE	blue	0.486	0.5782	20	22	1.51	0	0.08
ENSMUSG00000009772	chr1:132316126-132333488	Nuak2	NUAK family, SNF1-like kinase, 2	1.8	EMPTY	1.3	FALSE	FALSE	brown	EMPTY	1	13	14	7.02	0	EMPTY
ENSMUSG00000009828	chr9:78109192-78172107	Ick	intestinal cell kinase	6.1	274.7	0.6	FALSE	FALSE	blue	0.2042	0.5782	16	18	2.36	2	EMPTY
ENSMUSG00000009863	chr4:140961203-140979193	Sdhb	succinate dehydrogenase complex, subunit B, iron sulfur (Ip)	1045.8	12023.3	2.2	FALSE	FALSE	salmon4	0.6408	1	2	2	1.42	1	0.14
ENSMUSG00000009876	chr2:152754173-152765037	Cox4i2	cytochrome c oxidase subunit IV isoform 2	15.8	129	2.3	FALSE	FALSE	midnightblue	0.2612	0.0661	8	10	2.25	1	EMPTY
ENSMUSG00000009894	chr11:59407134-59451186	Snap47	synaptosomal-associated protein, 47	876	16662.9	1	FALSE	TRUE	turquoise	0	0.0377	21	22	2.77	2	0.15
ENSMUSG00000009900	chr11:59248033-59290752	Wnt3a	wingless-related MMTV integration site 3A	0	EMPTY	0.4	FALSE	FALSE	EMPTY	EMPTY	EMPTY	EMPTY	EMPTY	EMPTY	EMPTY	0.76
ENSMUSG00000009905	chr1:106720410-106759742	Kdsr	3-ketodihydrosphingosine reductase	49.6	2918	2.5	FALSE	FALSE	midnightblue	0.2089	0.114	2	2	1.35	1	EMPTY
ENSMUSG00000009907	chr1:106764071-106796728	Vps4b	vacuolar protein sorting 4b (yeast)	32.4	1466.3	1.6	FALSE	FALSE	midnightblue	0	0.0795	9	10	2.03	0	0.1
ENSMUSG00000009927	chr9:44407714-44410405	Rps25	ribosomal protein S25	1321.3	9904.3	3.1	FALSE	TRUE	midnightblue	0	0.018	4	6	3.18	0	EMPTY
ENSMUSG00000009941	chrX:134944526-134964754	Nxf2	nuclear RNA export factor 2	0.4	10.1	2	FALSE	FALSE	darkred	0.0093	0.9921	0	2	283283	0	EMPTY
ENSMUSG00000009995	chrX:74281912-74290151	Taz	tafazzin	37.5	735.3	0.7	FALSE	FALSE	brown	0.8395	0.8745	12	14	1.42	0	EMPTY
ENSMUSG00000010021	chr11:114765388-114790739	Kif19a	kinesin family member 19A	0.4	12.3	1.5	FALSE	FALSE	midnightblue	0.0795	0.129	9	10	25.48	0	EMPTY
ENSMUSG00000010025	chr11:61223417-61267464	Aldh3a2	aldehyde dehydrogenase family 3, subfamily A2	45.5	1431.3	1.1	FALSE	TRUE	darkgreen	0	0.0259	16	18	2.4	1	0.23
ENSMUSG00000010044	chr9:107547310-107551319	Zmynd10	zinc finger, MYND domain containing 10	5	103.4	2	FALSE	FALSE	blue	0.0999	0.5013	18	18	3.2	1	EMPTY
ENSMUSG00000010045	chr9:107533945-107538656	Tmem115	transmembrane protein 115	48.5	1024	1.3	FALSE	TRUE	lightcyan	0	0.0057	12	14	3.04	1	2
ENSMUSG00000010047	chr9:107569117-107572776	Hyal2	hyaluronoglucosaminidase 2	37.4	706.7	2.4	FALSE	FALSE	darkgreen	0.0634	0.0548	13	14	2.96	0	0.73
ENSMUSG00000010048	chr9:107587718-107593038	Ifrd2	interferon-related developmental regulator 2	4.5	101	0.7	FALSE	TRUE	darkgreen	0.002	0.031	12	14	11.06	7	2
ENSMUSG00000010054	chr9:107563255-107566108	Tusc2	tumor suppressor candidate 2	71.5	1292	0.8	FALSE	TRUE	midnightblue	0	0.0047	5	6	2.56	0	EMPTY
ENSMUSG00000010057	chr9:107542209-107545704	Nprl2	nitrogen permease regulator-like 2	147.9	2318.1	2	FALSE	FALSE	turquoise	0	0.0548	22	22	2.54	1	EMPTY
ENSMUSG00000010064	chr9:107650639-107668968	Slc38a3	solute carrier family 38, member 3	47.6	1289.7	0.8	FALSE	FALSE	sienna3	0.0247	1	13	14	1.75	5	EMPTY
ENSMUSG00000010066	chr9:107399612-107529346	Cacna2d2	calcium channel, voltage-dependent, alpha 2/delta subunit 2	7.3	428.1	0.5	FALSE	FALSE	midnightblue	0.0107	0.114	8	10	2.08	0	EMPTY
ENSMUSG00000010067	chr9:107551555-107562263	Rassf1	Ras association (RalGDS/AF-6) domain family member 1	61.2	556.2	2.2	FALSE	FALSE	paleturquoise	0.0125	0.4325	17	18	1.6	1	0.76
ENSMUSG00000010080	chr11:94489599-94499974	Epn3	epsin 3	0.8	34.8	0.1	FALSE	TRUE	midnightblue	0.0002	0.0084	6	6	10.27	0	EMPTY
ENSMUSG00000010086	chr11:61448442-61454131	Rnf112	ring finger protein 112	26.4	874.7	0.1	FALSE	FALSE	brown	0.186	0.9921	12	14	2.12	0	0.77
ENSMUSG00000010095	chr19:8706882-8723369	Slc3a2	solute carrier family 3 (activators of dibasic and neutral amino acid transport), member 2	79.5	2197	0.8	FALSE	TRUE	lightcyan	0	0.0149	12	14	2.14	2	2
ENSMUSG00000010097	chr19:8757103-8770909	Nxf1	nuclear RNA export factor 1	76.4	2074.6	0.8	FALSE	TRUE	turquoise	0	0.0149	20	22	3.27	0	EMPTY
ENSMUSG00000010110	chr19:8741413-8756069	Stx5a	syntaxin 5A	106.2	2054.2	0.9	FALSE	TRUE	turquoise	0	0.0455	20	22	2.1	1	0.44
ENSMUSG00000010122	chr11:61343401-61378345	Slc47a1	solute carrier family 47, member 1	1.5	42.8	0.3	FALSE	FALSE	turquoise	0.0077	0.0634	0	2	83.74	2	EMPTY
ENSMUSG00000010142	chr11:61126755-61149372	Tnfrsf13b	tumor necrosis factor receptor superfamily, member 13b	2.1	40.8	1.1	FALSE	FALSE	blue	0.0581	1	15	14	13.39	0	EMPTY
ENSMUSG00000010154	chr8:123332713-123369515	Spire2	spire homolog 2 (Drosophila)	6.9	180.3	0.7	FALSE	TRUE	midnightblue	0	0.0084	8	10	3.88	0	EMPTY
ENSMUSG00000010175	chr1:190118038-190170680	Prox1	prospero-related homeobox 1	3.1	237.3	0.3	FALSE	TRUE	lightsteelblue1	0.0038	1	20	22	7.85	2	2
ENSMUSG00000010205	chr9:21074168-21091988	Raver1	ribonucleoprotein, PTB-binding 1	13.7	498.2	0.7	FALSE	TRUE	lightcyan	0	0.018	12	14	2.43	0	EMPTY
ENSMUSG00000010277	chr11:78261752-78290623	2610507B11Rik	RIKEN cDNA 2610507B11 gene	59.9	3155	0.7	FALSE	TRUE	turquoise	0	0.0377	21	22	2.63	2	2
ENSMUSG00000010290	chr1:43098710-43115947	AI597479	expressed sequence AI597479	40.7	1444.4	1.7	FALSE	TRUE	turquoise	0	0.0102	20	22	3.29	1	EMPTY
ENSMUSG00000010307	chr7:47050640-47054776	Tmem86a	transmembrane protein 86A	16.8	299.1	1.1	FALSE	TRUE	midnightblue	0	0.0122	10	10	5.96	9	EMPTY
ENSMUSG00000010311	chr1:133897199-133907999	Optc	opticin	5.8	94.4	2.7	FALSE	TRUE	turquoise	0.0097	0.0149	0	2	2.39	0	EMPTY
ENSMUSG00000010342	chr11:87405065-87555823	Tex14	testis expressed gene 14	0.2	6.3	0.7	FALSE	FALSE	darkorange	0.0027	0.8745	0	2	268952	0	EMPTY
ENSMUSG00000010358	chr11:101448407-101458698	Ifi35	interferon-induced protein 35	9.9	125	1.4	FALSE	FALSE	orange	0.6937	1	17	18	2.14	0	2
ENSMUSG00000010362	chr11:101627195-101636100	Rdm1	RAD52 motif 1	25.7	288.2	2.7	FALSE	FALSE	turquoise	0.864	1	15	14	1.9	0	EMPTY
ENSMUSG00000010376	chr14:55662265-55671906	Nedd8	neural precursor cell expressed, developmentally down-regulated gene 8	1878.5	10012.6	2.1	FALSE	TRUE	midnightblue	0	0.031	4	6	1.91	0	0.24
ENSMUSG00000010392	chr11:76726602-76763579	Gosr1	golgi SNAP receptor complex member 1	39.7	1799.7	1	FALSE	FALSE	paleturquoise	0.0149	0.1367	20	22	1.82	1	2
ENSMUSG00000010406	chr14:54426909-54429750	Mrpl52	mitochondrial ribosomal protein L52	431.9	EMPTY	3	FALSE	FALSE	midnightblue	EMPTY	0.0661	9	10	22.43	0	0.26
ENSMUSG00000010435	chr8:12573049-12600738	Spaca7	sperm acrosome associated 7	0	EMPTY	1	FALSE	FALSE	EMPTY	EMPTY	EMPTY	EMPTY	EMPTY	EMPTY	EMPTY	EMPTY
ENSMUSG00000010453	chr1:36335730-36369181	Kansl3	KAT8 regulatory NSL complex subunit 3	62.9	3353.5	1.2	FALSE	TRUE	paleturquoise	0	0.0149	20	22	2.83	3	EMPTY
ENSMUSG00000010461	chr10:23104168-23349895	Eya4	eyes absent 4 homolog (Drosophila)	0.3	11.1	0.5	FALSE	TRUE	lightsteelblue1	0.0059	1	15	14	268248	1	EMPTY
ENSMUSG00000010476	chr7:137193673-137314445	Ebf3	early B cell factor 3	0.2	8.8	0.1	FALSE	FALSE	brown	0.0035	0.1619	4	6	59.58	0	EMPTY
ENSMUSG00000010492	chr2:181578480-181585170	Gm16119	predicted gene 16119	1.2	7	1.7	FALSE	FALSE	brown	0.2945	1	17	18	47.06	0	EMPTY
ENSMUSG00000010505	chr2:181763332-181827797	Myt1	myelin transcription factor 1	6.5	293.4	0.5	FALSE	FALSE	turquoise	0.0568	0.3708	20	22	2	0	0.29
ENSMUSG00000010517	chr4:109676588-109963960	Faf1	Fas-associated factor 1	18.6	775	1.5	FALSE	FALSE	turquoise	0.0705	0.0954	1	2	1.6	0	2
ENSMUSG00000010529	chr12:111484611-111485823	Gm266	predicted gene 266	0.6	7.1	0.6	FALSE	FALSE	greenyellow	0.9959	1	15	14	2.11	0	EMPTY
ENSMUSG00000010538	chr3:88282757-88296999	Tsacc	TSSK6 activating co-chaperone	25.1	174.6	4.5	FALSE	FALSE	violet	0.0336	0.4325	4	6	2.75	0	EMPTY
ENSMUSG00000010554	chr11:74770830-74828525	Mettl16	methyltransferase like 16	42.8	1571.6	2.3	FALSE	FALSE	darkgreen	0.1393	0.1619	16	18	1.6	5	EMPTY
ENSMUSG00000010592	chr17:50279394-50293599	Dazl	deleted in azoospermia-like	0.7	24.6	0.7	FALSE	FALSE	turquoise	0.0025	0.0759	16	18	383856	0	2
ENSMUSG00000010601	chr15:77388221-77399110	Apol7a	apolipoprotein L 7a	0.1	EMPTY	0.5	FALSE	FALSE	lightsteelblue1	EMPTY	0.4325	18	18	56326.9	0	EMPTY
ENSMUSG00000010607	chr9:22156846-22158358	Pigyl	phosphatidylinositol glycan anchor biosynthesis, class Y-like	272	1824.6	2.6	FALSE	FALSE	midnightblue	0	0.0548	9	10	4.98	0	EMPTY
ENSMUSG00000010608	chr12:83632234-83683123	Rbm25	RNA binding motif protein 25	79.4	3954.5	0.6	FALSE	FALSE	midnightblue	0.0001	0.1619	4	6	1.7	0	0.26
ENSMUSG00000010609	chr1:180227004-180263438	Psen2	presenilin 2	37.2	625.8	1.2	FALSE	TRUE	midnightblue	0.0026	0.0214	10	10	2.07	1	0.06
ENSMUSG00000010651	chr9:119148023-119157093	Acaa1b	acetyl-Coenzyme A acyltransferase 1B	1.9	34.3	1.1	FALSE	FALSE	midnightblue	0.4958	0.5782	12	14	3.81	0	2
ENSMUSG00000010660	chr9:119071527-119093496	Plcd1	phospholipase C, delta 1	6.1	178.5	1	FALSE	FALSE	darkgreen	0.015	0.114	18	18	3.96	0	2
ENSMUSG00000010663	chr19:10182888-10196870	Fads1	fatty acid desaturase 1	120	4398.5	1.2	FALSE	TRUE	blue	0	0.0102	20	22	1.65	4	EMPTY
ENSMUSG00000010721	chr5:29229814-29378390	Lmbr1	limb region 1	12	668.6	1.2	FALSE	FALSE	brown	0.4508	1	9	10	1.52	0	EMPTY
ENSMUSG00000010751	chr7:143634808-143649661	Tnfrsf22	tumor necrosis factor receptor superfamily, member 22	2	44.2	0.9	FALSE	FALSE	turquoise	0.2786	0.5461	11	10	7.7	1	EMPTY
ENSMUSG00000010755	chr7:143557230-143600090	Cars	cysteinyl-tRNA synthetase	28.9	845.4	1.1	FALSE	TRUE	darkgreen	0.0001	0.0084	16	18	2.3	1	2
ENSMUSG00000010760	chr7:143501545-143502541	Phlda2	pleckstrin homology-like domain, family A, member 2	0	EMPTY	0.3	FALSE	FALSE	EMPTY	EMPTY	EMPTY	EMPTY	EMPTY	EMPTY	EMPTY	0.86
ENSMUSG00000010796	chr6:18050964-18109061	Asz1	ankyrin repeat, SAM and basic leucine zipper domain containing 1	0	EMPTY	0.2	FALSE	FALSE	EMPTY	EMPTY	EMPTY	EMPTY	EMPTY	EMPTY	EMPTY	EMPTY
ENSMUSG00000010797	chr6:17988940-18030585	Wnt2	wingless-related MMTV integration site 2	2	38	0.5	FALSE	FALSE	darkgreen	0.0009	0.129	16	18	869699	0	EMPTY
ENSMUSG00000010803	chr11:42130939-42182930	Gabra1	gamma-aminobutyric acid (GABA) A receptor, subunit alpha 1	74.9	3355.1	0.2	FALSE	TRUE	lightsteelblue1	0	0.2696	21	22	2.88	0	2
ENSMUSG00000010825	chr5:143357338-143392152	Grid2ip	glutamate receptor, ionotropic, delta 2 (Grid2) interacting protein 1	0.1	3.2	0	FALSE	FALSE	paleturquoise	0.6603	0.5461	20	22	16.91	0	EMPTY
ENSMUSG00000010830	chr15:79516408-79527739	Kdelr3	KDEL (Lys-Asp-Glu-Leu) endoplasmic reticulum protein retention receptor 3	1	13.8	2.3	FALSE	FALSE	lightyellow	0.9349	1	17	18	5.58	2	2
ENSMUSG00000010841	chr11:101984279-101992264	1700006E09Rik	RIKEN cDNA 1700006E09 gene	0.3	4.6	0.7	FALSE	FALSE	brown	0.046	0.193	4	6	40.02	0	EMPTY
ENSMUSG00000010911	chr2:103073675-103092644	Apip	APAF1 interacting protein	152.6	1322.5	2.2	FALSE	FALSE	violet	0.4806	0.2696	4	6	1.39	0	0.57
ENSMUSG00000010914	chr2:103021075-103073513	Pdhx	pyruvate dehydrogenase complex, component X	75.5	1932.2	1	FALSE	TRUE	turquoise	0	0.0122	21	22	3.39	0	EMPTY
ENSMUSG00000010936	chr8:110618638-110720396	Vac14	Vac14 homolog (S. cerevisiae)	11.1	384	0.6	FALSE	FALSE	midnightblue	0.4406	0.6669	4	6	1.82	3	2
ENSMUSG00000011008	chr3:146149833-146195513	Mcoln2	mucolipin 2	0.1	EMPTY	2.5	FALSE	FALSE	EMPTY	EMPTY	EMPTY	EMPTY	EMPTY	EMPTY	EMPTY	0.9
ENSMUSG00000011034	chr5:33104219-33162872	Slc5a1	solute carrier family 5 (sodium/glucose cotransporter), member 1	0.1	6.1	0.1	FALSE	FALSE	brown	0.2993	0.4325	22	22	176854	0	2
ENSMUSG00000011052	chr17:26554254-26561496	1700049J03Rik	RIKEN cDNA 1700049J03 gene	0.4	6.2	1.8	FALSE	FALSE	greenyellow	0.9936	1	7	6	3.93	0	EMPTY
ENSMUSG00000011096	chr7:44848991-44855421	Akt1s1	AKT1 substrate 1 (proline-rich)	10.2	189.7	0.6	FALSE	TRUE	midnightblue	0	0.0149	9	10	18.65	0	2
ENSMUSG00000011114	chr9:37649182-37657312	Tbrg1	transforming growth factor beta regulated gene 1	167.1	2593.3	2	FALSE	FALSE	lightcyan	0.8994	1	13	14	1.48	0	2
ENSMUSG00000011118	chr9:37659902-37669222	Panx3	pannexin 3	0	EMPTY	0.6	FALSE	FALSE	EMPTY	EMPTY	EMPTY	EMPTY	EMPTY	EMPTY	EMPTY	EMPTY
ENSMUSG00000011148	chr12:112620045-112641354	Adssl1	adenylosuccinate synthetase like 1	7.7	168.5	0.6	FALSE	FALSE	midnightblue	0	0.193	9	10	3.68	0	2
ENSMUSG00000011154	chr7:83774101-83794880	1700026D08Rik	RIKEN cDNA 1700026D08 gene	6.5	91	5.3	TRUE	FALSE	turquoise	0.1665	0.1619	0	2	7.12	0	EMPTY
ENSMUSG00000011158	chr12:112959862-113000621	Brf1	BRF1 homolog, subunit of RNA polymerase III transcription initiation factor IIIB (S. cerevisiae)	6.7	225.1	0.6	FALSE	FALSE	lightcyan	0.0551	0.5782	12	14	2.22	0	EMPTY
ENSMUSG00000011171	chr12:116077726-116146261	Vipr2	vasoactive intestinal peptide receptor 2	167.1	6103.7	17.1	TRUE	TRUE	paleturquoise	0.0025	0.0377	20	22	1.76	2	2
ENSMUSG00000011179	chr12:17544873-17551502	Odc1	ornithine decarboxylase, structural 1	13.7	417.3	1.6	FALSE	TRUE	salmon4	0	0.0069	4	6	3.16	0	EMPTY
ENSMUSG00000011254	chr11:45946843-45955494	Thg1l	tRNA-histidine guanylyltransferase 1-like (S. cerevisiae)	15.1	356.3	1.8	FALSE	FALSE	turquoise	0	0.0795	0	2	2.88	1	EMPTY
ENSMUSG00000011256	chr11:46055992-46147343	Adam19	a disintegrin and metallopeptidase domain 19 (meltrin beta)	2	137.4	0.3	FALSE	FALSE	brown	0.2651	1	17	18	2.25	4	2
ENSMUSG00000011257	chr4:123262351-123298925	Pabpc4	poly(A) binding protein, cytoplasmic 4	8.1	254.7	1	FALSE	TRUE	midnightblue	0	0.031	9	10	12.86	0	EMPTY
ENSMUSG00000011263	chr7:19489056-19496760	Exoc3l2	exocyst complex component 3-like 2	0.2	EMPTY	0.3	FALSE	FALSE	sienna3	EMPTY	1	13	14	136497	0	EMPTY
ENSMUSG00000011267	chr7:19577287-19580656	Zfp296	zinc finger protein 296	0.9	13.6	0.4	FALSE	FALSE	darkgreen	0.0199	0.3159	13	14	30.59	0	EMPTY
ENSMUSG00000011305	chr17:56111601-56117596	Plin5	perilipin 5	0.5	11.1	2.6	FALSE	FALSE	darkgreen	0.6511	1	14	14	9.61	3	EMPTY
ENSMUSG00000011306	chr8:70042813-70071953	Sugp1	SURP and G patch domain containing 1	40.3	1150.6	1	FALSE	FALSE	saddlebrown	0.0035	0.5782	13	14	2.34	1	EMPTY
ENSMUSG00000011349	chr7:24870057-24877651	Dmrtc2	doublesex and mab-3 related transcription factor like family C2	0	EMPTY	0.2	FALSE	FALSE	EMPTY	EMPTY	EMPTY	EMPTY	EMPTY	EMPTY	EMPTY	EMPTY
ENSMUSG00000011350	chr7:24818795-24840275	Gm5893	predicted gene 5893	0.1	EMPTY	0.9	FALSE	FALSE	EMPTY	EMPTY	EMPTY	EMPTY	EMPTY	EMPTY	EMPTY	EMPTY
ENSMUSG00000011382	chr7:45472956-45488805	Dhdh	dihydrodiol dehydrogenase (dimeric)	17.4	615.7	1.6	FALSE	FALSE	turquoise	0.0921	0.1619	0	2	1.69	2	EMPTY
ENSMUSG00000011427	chr7:29816072-29832042	Zfp790	zinc finger protein 790	17.9	853.1	1.8	FALSE	TRUE	turquoise	0	0.0057	22	22	2.7	0	EMPTY
ENSMUSG00000011463	chr3:20248264-20275733	Cpb1	carboxypeptidase B1 (tissue)	0.2	4.3	0.2	FALSE	FALSE	greenyellow	0.5882	1	11	10	47.02	0	EMPTY
ENSMUSG00000011486	chr17:57032773-57041654	Slc25a41	solute carrier family 25, member 41	0.1	EMPTY	0.6	FALSE	FALSE	EMPTY	EMPTY	EMPTY	EMPTY	EMPTY	EMPTY	EMPTY	EMPTY
ENSMUSG00000011589	chr17:55986511-55996881	Fsd1	fibronectin type 3 and SPRY domain-containing protein	94.2	1924.4	1.2	FALSE	FALSE	darkgreen	0.4522	0.1367	13	14	2.48	0	EMPTY
ENSMUSG00000011632	chr7:24541699-24546071	Pinlyp	phospholipase A2 inhibitor and LY6/PLAUR domain containing	0.2	EMPTY	4.2	FALSE	FALSE	EMPTY	EMPTY	EMPTY	EMPTY	EMPTY	EMPTY	EMPTY	EMPTY
ENSMUSG00000011658	chr7:44896079-44902631	Fuz	fuzzy homolog (Drosophila)	30	524.9	1.4	FALSE	FALSE	saddlebrown	0	1	11	10	3.8	0	EMPTY
ENSMUSG00000011752	chr19:41911871-41918664	Pgam1	phosphoglycerate mutase 1	74.7	1302.7	1.8	FALSE	TRUE	midnightblue	0	0.018	10	10	4.95	0	EMPTY
ENSMUSG00000011831	chr5:107744795-107875107	Evi5	ecotropic viral integration site 5	22.9	1049.4	0.8	FALSE	TRUE	darkmagenta	0.0001	0.0102	2	2	2.23	1	0.18
ENSMUSG00000011832	chr8:4166567-4211257	Evi5l	ecotropic viral integration site 5 like	33.4	896.4	0.6	FALSE	TRUE	lightcyan	0	0.0069	12	14	2.24	2	EMPTY
ENSMUSG00000011837	chr8:4253102-4256219	Snapc2	small nuclear RNA activating complex, polypeptide 2	57.1	872.9	1.5	FALSE	FALSE	lightcyan	0	0.0661	12	14	2.8	0	EMPTY
ENSMUSG00000011877	chr11:77493562-77507786	Git1	G protein-coupled receptor kinase-interactor 1	43.3	1531.7	0.3	FALSE	TRUE	lightcyan	0	0.0032	12	14	7.05	1	2
ENSMUSG00000011884	chr5:114669403-114690984	Gltp	glycolipid transfer protein	26.1	445.2	0.6	FALSE	TRUE	lightcyan	0	0.0038	12	14	4.43	0	2
ENSMUSG00000011958	chr9:69989466-70008317	Bnip2	BCL2/adenovirus E1B interacting protein 2	23.3	555.5	0.9	FALSE	FALSE	midnightblue	0	0.0661	9	10	2.71	0	0.28
ENSMUSG00000011960	chr15:98538689-98570923	Ccnt1	cyclin T1	72.6	1578.1	1.8	FALSE	FALSE	turquoise	0	0.193	21	22	3.26	0	0.33
ENSMUSG00000012017	chr16:17797282-17808287	Scarf2	scavenger receptor class F, member 2	0.5	19.5	0.9	FALSE	FALSE	midnightblue	0.2607	0.3708	8	10	3.71	0	EMPTY
ENSMUSG00000012042	chr3:138164135-138186713	4930579F01Rik	RIKEN cDNA 4930579F01 gene	0	EMPTY	0.6	FALSE	FALSE	EMPTY	EMPTY	EMPTY	EMPTY	EMPTY	EMPTY	EMPTY	EMPTY
ENSMUSG00000012076	chr12:55836366-55869735	Brms1l	breast cancer metastasis-suppressor 1-like	47	1293.2	0.7	FALSE	TRUE	saddlebrown	0.0006	0.0214	14	14	1.71	2	EMPTY
ENSMUSG00000012114	chr16:17651221-17722930	Med15	mediator complex subunit 15	23.1	837	0.5	FALSE	TRUE	darkgreen	0	0.0057	16	18	1.99	2	EMPTY
ENSMUSG00000012117	chr4:133969028-134000918	Dhdds	dehydrodolichyl diphosphate synthase	48.4	1149	0.9	FALSE	FALSE	paleturquoise	0.9488	1	15	14	1.28	2	EMPTY
ENSMUSG00000012123	chr4:134065912-134092504	Aim1l	absent in melanoma 1-like	2.9	27.3	0.6	FALSE	FALSE	midnightblue	0.0036	0.8278	18	18	58.39	0	EMPTY
ENSMUSG00000012126	chr4:134102570-134127593	Ubxn11	UBX domain protein 11	34.1	685.2	1.1	FALSE	FALSE	blue	0.0013	1	17	18	2.61	0	2
ENSMUSG00000012187	chr1:78510991-78538173	Mogat1	monoacylglycerol O-acyltransferase 1	14.9	46.5	8.3	FALSE	FALSE	midnightblue	0.0017	0.2287	5	6	4.18	0	EMPTY
ENSMUSG00000012211	chr12:113074502-113088917	Tex22	testis expressed gene 22	0.1	EMPTY	2.5	FALSE	FALSE	lightsteelblue1	EMPTY	1	17	18	34070.2	0	EMPTY
ENSMUSG00000012282	chr18:34542313-34548273	Wnt8a	wingless-related MMTV integration site 8A	0	EMPTY	2.1	FALSE	FALSE	EMPTY	EMPTY	EMPTY	EMPTY	EMPTY	EMPTY	EMPTY	2
ENSMUSG00000012296	chr17:46257851-46283026	Tjap1	tight junction associated protein 1	6.5	183	0.3	FALSE	TRUE	saddlebrown	0	0.0149	13	14	15.35	0	EMPTY
ENSMUSG00000012350	chr2:103263433-103303278	Ehf	ets homologous factor	0.1	EMPTY	1.7	FALSE	FALSE	EMPTY	EMPTY	EMPTY	EMPTY	EMPTY	EMPTY	EMPTY	2
ENSMUSG00000012396	chr6:122707489-122714633	Nanog	Nanog homeobox	0.2	5.7	3.2	FALSE	FALSE	white	0.6918	1	7	6	10.32	0	EMPTY
ENSMUSG00000012405	chr14:18267823-18271391	Rpl15	ribosomal protein L15	271.7	4724.6	3.8	FALSE	TRUE	salmon4	0	0.0027	2	2	2.28	0	EMPTY
ENSMUSG00000012422	chr13:90089123-90143907	Tmem167	transmembrane protein 167	31.6	2833.9	2.3	FALSE	FALSE	darkmagenta	0.0174	0.4325	1	2	1.56	0	0.31
ENSMUSG00000012428	chr5:7960472-7982213	Steap4	STEAP family member 4	0.3	EMPTY	0.4	FALSE	FALSE	orange	EMPTY	1	11	10	69.05	4	EMPTY
ENSMUSG00000012443	chr19:37376403-37421859	Kif11	kinesin family member 11	0.4	23.9	1.5	FALSE	FALSE	orange	0.2535	1	17	18	10.29	0	2
ENSMUSG00000012483	chr6:8255936-8259173	Rpa3	replication protein A3	121.5	651.9	5.3	FALSE	FALSE	midnightblue	0	0.1619	6	6	2.34	1	EMPTY
ENSMUSG00000012519	chr8:111311797-111338177	Mlkl	mixed lineage kinase domain-like	0.1	EMPTY	0.7	FALSE	FALSE	EMPTY	EMPTY	EMPTY	EMPTY	EMPTY	EMPTY	EMPTY	EMPTY
ENSMUSG00000012520	chr5:67094397-67099301	Phox2b	paired-like homeobox 2b	0	EMPTY	0.1	FALSE	FALSE	EMPTY	EMPTY	EMPTY	EMPTY	EMPTY	EMPTY	EMPTY	2
ENSMUSG00000012535	chr6:29540827-29609887	Tnpo3	transportin 3	42.2	1769.3	1	FALSE	TRUE	paleturquoise	0	0.0455	20	22	2.44	2	0.36
ENSMUSG00000012609	chr12:85824659-86061893	Ttll5	tubulin tyrosine ligase-like family, member 5	29.3	1029.1	0.4	FALSE	FALSE	turquoise	0.2331	1	13	14	2.21	1	EMPTY
ENSMUSG00000012640	chr7:43296197-43313294	Zfp715	zinc finger protein 715	17.5	670.7	1.1	FALSE	FALSE	turquoise	0.0029	0.0661	22	22	3.41	0	EMPTY
ENSMUSG00000012705	chr8:3655770-3660110	Retn	resistin	0.9	11.1	0.6	FALSE	FALSE	blue	0.1713	0.1085	18	18	9.93	3	2
ENSMUSG00000012777	chr7:44252148-44257378	Acpt	acid phosphatase, testicular	0.3	EMPTY	0.7	FALSE	FALSE	EMPTY	EMPTY	EMPTY	EMPTY	EMPTY	EMPTY	EMPTY	EMPTY
ENSMUSG00000012819	chr10:60302748-60696490	Cdh23	cadherin 23 (otocadherin)	0.6	21.6	0.4	FALSE	FALSE	lightyellow	0.9492	1	11	10	2.67	0	EMPTY
ENSMUSG00000012848	chr7:12922290-12926686	Rps5	ribosomal protein S5	2453.3	16484.4	2	FALSE	FALSE	salmon4	0	0.0661	5	6	1.93	0	0.11
ENSMUSG00000012889	chr8:84125989-84132527	Podnl1	podocan-like 1	0.1	3.6	1.1	FALSE	FALSE	brown4	0.0467	1	13	14	171234	0	EMPTY
ENSMUSG00000013033	chr8:83900105-83941954	Lphn1	latrophilin 1	45.6	3770.4	0.2	FALSE	FALSE	darkgreen	0.0002	0.9921	13	14	2	2	2
ENSMUSG00000013076	chr9:14541966-14615483	Amotl1	angiomotin-like 1	27.3	2551.5	1.2	FALSE	TRUE	turquoise	0.0004	0.031	20	22	1.82	3	EMPTY
ENSMUSG00000013083	chr7:30699783-30700380	2200002J24Rik	RIKEN cDNA 2200002J24 gene	0	EMPTY	1	FALSE	FALSE	EMPTY	EMPTY	EMPTY	EMPTY	EMPTY	EMPTY	EMPTY	EMPTY
ENSMUSG00000013089	chr16:22381309-22439719	Etv5	ets variant gene 5	21.7	862.4	0.4	FALSE	FALSE	turquoise	0.0053	1	11	10	1.94	0	EMPTY
ENSMUSG00000013091	chr7:4782940-4784341	Tmem190	transmembrane protein 190	0	EMPTY	0.7	FALSE	FALSE	EMPTY	EMPTY	EMPTY	EMPTY	EMPTY	EMPTY	EMPTY	EMPTY
ENSMUSG00000013150	chr8:105713854-105758664	Gfod2	glucose-fructose oxidoreductase domain containing 2	27.5	946.8	1.2	FALSE	FALSE	darkgreen	0.0004	0.0954	14	14	2.69	1	EMPTY
ENSMUSG00000013155	chr8:105703655-105707933	Enkd1	enkurin domain containing 1	8.5	130.7	1.1	FALSE	TRUE	lightcyan	0	0.0259	12	14	5.71	0	EMPTY
ENSMUSG00000013158	chr8:105708291-105710244	4933405L10Rik	RIKEN cDNA 4933405L10 gene	0.3	4	0.5	FALSE	FALSE	white	0.3685	0.9417	16	18	112301	0	EMPTY
ENSMUSG00000013160	chr8:105524465-105566047	Atp6v0d1	ATPase, H+ transporting, lysosomal V0 subunit D1	315	5110.7	0.7	FALSE	FALSE	lightcyan	0.0032	0.1367	10	10	1.83	0	0.83
ENSMUSG00000013236	chr17:56412431-56476483	Ptprs	protein tyrosine phosphatase, receptor type, S	100	5829.3	0.4	FALSE	FALSE	midnightblue	0	0.0795	9	10	5.14	1	EMPTY
ENSMUSG00000013275	chr1:131827493-131848865	Slc41a1	solute carrier family 41, member 1	19.2	936.3	0.5	FALSE	FALSE	paleturquoise	0	0.5013	18	18	2.27	4	0.71
ENSMUSG00000013338	chr2:156019139-156052947	Fer1l4	fer-1-like 4 (C. elegans)	0	EMPTY	0.3	FALSE	FALSE	EMPTY	EMPTY	EMPTY	EMPTY	EMPTY	EMPTY	EMPTY	EMPTY
ENSMUSG00000013353	chr7:43492044-43505940	4931406B18Rik	RIKEN cDNA 4931406B18 gene	0	EMPTY	2	FALSE	FALSE	EMPTY	EMPTY	EMPTY	EMPTY	EMPTY	EMPTY	EMPTY	EMPTY
ENSMUSG00000013367	chr7:43472907-43490075	Iglon5	IgLON family member 5	1	35.2	0.2	FALSE	FALSE	midnightblue	0.002	0.5013	6	6	7.97	0	EMPTY
ENSMUSG00000013415	chr11:95957163-96005940	Igf2bp1	insulin-like growth factor 2 mRNA binding protein 1	0	2.6	0.4	FALSE	FALSE	orange	0.103	1	5	6	111258	0	EMPTY
ENSMUSG00000013418	chr11:95865943-95914891	B4galnt2	beta-1,4-N-acetyl-galactosaminyl transferase 2	0	EMPTY	0.4	FALSE	FALSE	paleturquoise	EMPTY	1	17	18	32554.4	0	0.93
ENSMUSG00000013419	chr9:121760033-121771742	Zfp651	zinc finger protein 651	6.5	427.9	0.4	FALSE	TRUE	midnightblue	0	0.0047	10	10	2.95	0	EMPTY
ENSMUSG00000013483	chr11:119307768-119345375	Card14	caspase recruitment domain family, member 14	0.1	4.3	0.3	FALSE	FALSE	thistle2	0.1066	0.254	20	22	122807	0	EMPTY
ENSMUSG00000013495	chr5:108629770-108647770	Tmem175	transmembrane protein 175	82.3	1918.1	1.6	FALSE	FALSE	turquoise	0	0.114	21	22	2.71	1	EMPTY
ENSMUSG00000013523	chr2:170346991-170427845	Bcas1	breast carcinoma amplified sequence 1	56.3	1244.7	0.4	FALSE	TRUE	darkgreen	0.0004	0.0455	16	18	2.14	0	EMPTY
ENSMUSG00000013562	chr17:31557126-31559113	4833413E03Rik	RIKEN cDNA 4833413E03 gene	0	EMPTY	3	FALSE	FALSE	EMPTY	EMPTY	EMPTY	EMPTY	EMPTY	EMPTY	EMPTY	EMPTY
ENSMUSG00000013584	chr9:71215789-71296243	Aldh1a2	aldehyde dehydrogenase family 1, subfamily A2	9.2	226.8	0.9	FALSE	FALSE	turquoise	0	0.193	22	22	4.35	1	2
ENSMUSG00000013593	chr1:171234853-171247122	Ndufs2	NADH dehydrogenase (ubiquinone) Fe-S protein 2	312.7	3851	0.7	FALSE	TRUE	lightcyan	0	0.0259	12	14	3.16	1	0.44
ENSMUSG00000013611	chr15:36504062-36555573	Snx31	sorting nexin 31	2.4	55.6	2.4	FALSE	FALSE	paleturquoise	0.6997	1	17	18	3.86	1	EMPTY
ENSMUSG00000013622	chr5:31048312-31054633	Atraid	all-trans retinoic acid induced differentiation factor	481.3	4423.4	2.4	FALSE	FALSE	salmon4	0.0099	0.4325	5	6	1.75	0	EMPTY
ENSMUSG00000013629	chr5:31054780-31078479	Cad	carbamoyl-phosphate synthetase 2, aspartate transcarbamylase, and dihydroorotase	3.2	207.7	0.5	FALSE	FALSE	darkgreen	0.4296	0.8745	16	18	2.33	1	2
ENSMUSG00000013643	chr11:58379043-58390728	Lypd8	LY6/PLAUR domain containing 8	0	EMPTY	0.4	FALSE	FALSE	EMPTY	EMPTY	EMPTY	EMPTY	EMPTY	EMPTY	EMPTY	EMPTY
ENSMUSG00000013646	chr11:58330724-58347728	Sh3bp5l	SH3 binding domain protein 5 like	25.5	724.9	0.8	FALSE	TRUE	midnightblue	0	0.0377	10	10	2.73	0	EMPTY
ENSMUSG00000013653	chr11:58421111-58426024	1810065E05Rik	RIKEN cDNA 1810065E05 gene	0	EMPTY	1.2	FALSE	FALSE	EMPTY	EMPTY	EMPTY	EMPTY	EMPTY	EMPTY	EMPTY	EMPTY
ENSMUSG00000013662	chr19:32672563-32712298	Atad1	ATPase family, AAA domain containing 1	139	4331.5	1.6	FALSE	TRUE	turquoise	0	0.0259	21	22	2.66	1	0.51
ENSMUSG00000013663	chr19:32757497-32826160	Pten	phosphatase and tensin homolog	15	1308.6	0.6	FALSE	FALSE	brown	0.0086	0.0954	6	6	2.29	1	EMPTY
ENSMUSG00000013668	chr7:131137713-131146314	4933402N03Rik	RIKEN cDNA 4933402N03 gene	0	EMPTY	0.8	FALSE	FALSE	EMPTY	EMPTY	EMPTY	EMPTY	EMPTY	EMPTY	EMPTY	EMPTY
ENSMUSG00000013698	chr1:172196728-172206804	Pea15a	phosphoprotein enriched in astrocytes 15A	1572.8	38599.6	1.4	FALSE	FALSE	darkgreen	0.0002	0.4325	16	18	2.38	2	0.06
ENSMUSG00000013701	chr14:32180162-32201898	Timm23	translocase of inner mitochondrial membrane 23	114	479.3	4.1	FALSE	FALSE	lightcyan	0.1959	0.5013	12	14	2.34	0	EMPTY
ENSMUSG00000013707	chr3:95139521-95142360	Tnfaip8l2	tumor necrosis factor, alpha-induced protein 8-like 2	8.9	EMPTY	2.4	FALSE	FALSE	turquoise	EMPTY	0.0954	22	22	4.33	0	EMPTY
ENSMUSG00000013736	chr6:106769120-106782474	Trnt1	tRNA nucleotidyl transferase, CCA-adding, 1	84.2	1985.2	1.6	FALSE	FALSE	turquoise	0	0.0795	22	22	2.43	1	EMPTY
ENSMUSG00000013766	chr17:35076902-35078804	Ly6g6e	lymphocyte antigen 6 complex, locus G6E	1	8.4	0.2	FALSE	FALSE	lightsteelblue1	0.2947	1	17	18	85.09	0	EMPTY
ENSMUSG00000013787	chr17:34898469-34914052	Ehmt2	euchromatic histone lysine N-methyltransferase 2	47.3	EMPTY	0.5	FALSE	FALSE	midnightblue	EMPTY	0.0009	10	10	8.03	1	0.07
ENSMUSG00000013822	chr9:22112989-22117148	Elof1	elongation factor 1 homolog (ELF1, S. cerevisiae)	441.7	3768	3.1	FALSE	FALSE	turquoise	0.0035	0.3708	0	2	1.55	0	EMPTY
ENSMUSG00000013833	chr10:79894708-79908923	Med16	mediator complex subunit 16	14.6	483.3	0.4	FALSE	TRUE	midnightblue	0	0.0038	10	10	4.85	3	EMPTY
ENSMUSG00000013846	chr15:67102875-67113992	St3gal1	ST3 beta-galactoside alpha-2,3-sialyltransferase 1	3.8	206.2	0.7	FALSE	TRUE	midnightblue	0	0.0102	4	6	7.1	2	2
ENSMUSG00000013878	chr8:26119368-26143871	Rnf170	ring finger protein 170	13.9	465	1	FALSE	FALSE	salmon4	0.0008	0.0548	4	6	2.28	0	EMPTY
ENSMUSG00000013921	chr7:30291672-30308367	Clip3	CAP-GLY domain containing linker protein 3	195	6063.8	0.2	FALSE	FALSE	darkgreen	0.0013	0.0954	14	14	1.8	0	EMPTY
ENSMUSG00000013928	chr7:30280094-30290237	Thap8	THAP domain containing 8	0	6.7	0.7	FALSE	TRUE	brown	0.0015	0.0256	6	6	112.77	0	EMPTY
ENSMUSG00000013936	chr5:122100951-122113472	Myl2	myosin, light polypeptide 2, regulatory, cardiac, slow	3.6	24.1	1.2	FALSE	FALSE	salmon4	0.9537	1	7	6	2.28	0	2
ENSMUSG00000013973	chr1:171329145-171342331	Dedd	death effector domain-containing	48.9	339.5	0.8	FALSE	FALSE	turquoise	0	0.2287	21	22	4.15	1	EMPTY
ENSMUSG00000013974	chr8:3665762-3668905	1810033B17Rik	RIKEN cDNA 1810033B17 gene	0.3	EMPTY	0.1	FALSE	FALSE	EMPTY	EMPTY	EMPTY	EMPTY	EMPTY	EMPTY	EMPTY	EMPTY
ENSMUSG00000013997	chr1:171338008-171345646	Nit1	nitrilase 1	69.9	989.9	1.2	FALSE	FALSE	turquoise	0.0136	0.0795	0	2	1.81	0	EMPTY
ENSMUSG00000014030	chr4:44531145-44711446	Pax5	paired box gene 5	0	EMPTY	0	FALSE	FALSE	EMPTY	EMPTY	EMPTY	EMPTY	EMPTY	EMPTY	EMPTY	2
ENSMUSG00000014039	chr16:97791467-97851850	Prdm15	PR domain containing 15	4.3	249.5	0.4	FALSE	FALSE	darkgreen	0.5523	0.7666	12	14	2.05	0	EMPTY
ENSMUSG00000014074	chr16:32277459-32301434	Rnf168	ring finger protein 168	11.4	443.7	0.9	FALSE	FALSE	midnightblue	0.1948	0.8745	8	10	1.68	2	EMPTY
ENSMUSG00000014075	chr16:32419702-32429099	Tctex1d2	Tctex1 domain containing 2	209.8	1704.5	6.6	FALSE	FALSE	salmon4	0	0.3708	2	2	2.08	1	EMPTY
ENSMUSG00000014104	chr6:41852989-41864413	Sval2	seminal vesicle antigen-like 2	0	EMPTY	0.8	FALSE	FALSE	EMPTY	EMPTY	EMPTY	EMPTY	EMPTY	EMPTY	EMPTY	EMPTY
ENSMUSG00000014158	chr5:114622152-114658421	Trpv4	transient receptor potential cation channel, subfamily V, member 4	0.7	25	0.2	FALSE	FALSE	darkgreen	0.0395	0.8278	16	18	54.91	2	EMPTY
ENSMUSG00000014164	chr13:58004221-58113592	Klhl3	kelch-like 3 (Drosophila)	2.4	97.9	0.2	FALSE	FALSE	darkgreen	0.0002	0.5013	14	14	3.63	0	EMPTY
ENSMUSG00000014195	chr11:100582818-100620168	Dnajc7	DnaJ (Hsp40) homolog, subfamily C, member 7	218.4	4440.9	0.9	FALSE	FALSE	turquoise	0.0001	0.114	20	22	2	0	EMPTY
ENSMUSG00000014198	chr11:100627543-100692455	Zfp385c	zinc finger protein 385C	0.2	4	0	FALSE	FALSE	darkgreen	0.0788	0.7666	18	18	129126	0	EMPTY
ENSMUSG00000014226	chr1:160202367-160212892	Cacybp	calcyclin binding protein	239.4	5071.9	2	FALSE	FALSE	lightcyan	0	0.3708	9	10	4.14	8	2
ENSMUSG00000014243	chr11:62267224-62281375	Zswim7	zinc finger, SWIM-type containing 7	63	451.1	3	FALSE	FALSE	midnightblue	0	0.0548	8	10	3.12	1	0.99
ENSMUSG00000014245	chr11:62458460-62514417	Pigl	phosphatidylinositol glycan anchor biosynthesis, class L	5.6	139.3	0.8	FALSE	FALSE	darkmagenta	0.59	0.7666	0	2	2.12	1	EMPTY
ENSMUSG00000014294	chr18:36742332-36744557	Ndufa2	NADH dehydrogenase (ubiquinone) 1 alpha subcomplex, 2	2392.6	10348.1	4	FALSE	TRUE	midnightblue	0	0.0214	4	6	2.03	1	0.26
ENSMUSG00000014301	chr16:4616464-4624988	Pam16	presequence translocase-asssociated motor 16 homolog (S. cerevisiae)	117.7	598.3	7.7	FALSE	FALSE	midnightblue	0	0.0954	9	10	5.74	0	EMPTY
ENSMUSG00000014303	chr16:4594713-4624924	Glis2	GLIS family zinc finger 2	4.6	169.2	0.5	FALSE	FALSE	brown	0.7398	1	6	6	1.51	2	EMPTY
ENSMUSG00000014313	chr15:35925886-35938246	Cox6c	cytochrome c oxidase, subunit VIc	6254.3	21548.4	3.5	FALSE	TRUE	midnightblue	0	0.031	5	6	2.76	0	0.24
ENSMUSG00000014329	chr10:70922832-71159700	Bicc1	bicaudal C homolog 1 (Drosophila)	1.6	91	0.7	FALSE	FALSE	turquoise	0.1897	1	11	10	4.65	0	EMPTY
ENSMUSG00000014349	chr11:96047432-96065388	Ube2z	ubiquitin-conjugating enzyme E2Z (putative)	23.3	969	0.8	FALSE	FALSE	midnightblue	0.1119	0.1619	8	10	1.46	1	2
ENSMUSG00000014351	chr11:96024545-96030831	Gip	gastric inhibitory polypeptide	0	EMPTY	1	FALSE	FALSE	EMPTY	EMPTY	EMPTY	EMPTY	EMPTY	EMPTY	EMPTY	2
ENSMUSG00000014353	chr2:128818118-128854261	Tmem87b	transmembrane protein 87B	20.9	957.2	1.1	FALSE	FALSE	darkgreen	0.3188	0.5782	12	14	1.36	0	EMPTY
ENSMUSG00000014355	chr2:128610104-128687391	Anapc1	anaphase promoting complex subunit 1	18.3	1617.1	0.8	FALSE	FALSE	turquoise	0	0.3708	20	22	2.17	0	EMPTY
ENSMUSG00000014361	chr2:128698956-128802894	Mertk	c-mer proto-oncogene tyrosine kinase	10.5	432.9	0.5	FALSE	FALSE	sienna3	0.2682	1	15	14	2.72	5	2
ENSMUSG00000014402	chr7:46888949-46919969	Tsg101	tumor susceptibility gene 101	145.4	3013.7	1.8	FALSE	TRUE	midnightblue	0	0.0259	9	10	2.54	0	2
ENSMUSG00000014418	chr7:46760466-46796064	Hps5	Hermansky-Pudlak syndrome 5 homolog (human)	8.5	288	0.8	FALSE	FALSE	turquoise	0.0767	0.0954	22	22	2.72	1	EMPTY
ENSMUSG00000014426	chr17:12227621-12318660	Map3k4	mitogen-activated protein kinase kinase kinase 4	6.9	290.8	1	FALSE	FALSE	midnightblue	0.1935	0.9921	6	6	1.36	0	2
ENSMUSG00000014453	chr14:63372837-63417187	Blk	B lymphoid kinase	0	EMPTY	0.5	FALSE	FALSE	EMPTY	EMPTY	EMPTY	EMPTY	EMPTY	EMPTY	EMPTY	EMPTY
ENSMUSG00000014470	chr8:122466147-122476064	Rnf166	ring finger protein 166	23.6	399.9	0.5	FALSE	TRUE	midnightblue	0	0.0214	8	10	2.79	0	0.99
ENSMUSG00000014496	chr14:31700015-31830415	Ankrd28	ankyrin repeat domain 28	4.8	307.3	0.5	FALSE	FALSE	turquoise	0	0.0661	21	22	4.19	1	0.18
ENSMUSG00000014498	chr10:128377115-128408704	Ankrd52	ankyrin repeat domain 52	1.7	116.8	0.3	FALSE	FALSE	darkgreen	0	1	13	14	9.08	0	EMPTY
ENSMUSG00000014503	chr18:34409423-34442789	Pkd2l2	polycystic kidney disease 2-like 2	2	219.7	1.5	FALSE	FALSE	turquoise	0.0299	0.3159	0	2	2.65	0	EMPTY
ENSMUSG00000014504	chr18:34330847-34336599	Srp19	signal recognition particle 19	259.2	2251.9	1.6	FALSE	TRUE	midnightblue	0	0.0455	9	10	2.95	0	EMPTY
ENSMUSG00000014529	chr5:3657004-3680325	4930511M11Rik	RIKEN cDNA 4930511M11 gene	0	EMPTY	0.6	FALSE	FALSE	EMPTY	EMPTY	EMPTY	EMPTY	EMPTY	EMPTY	EMPTY	EMPTY
ENSMUSG00000014542	chr6:83644542-83656187	Clec4f	C-type lectin domain family 4, member f	0	EMPTY	0.4	FALSE	FALSE	EMPTY	EMPTY	EMPTY	EMPTY	EMPTY	EMPTY	EMPTY	2
ENSMUSG00000014543	chr6:129831154-129876672	Klra17	killer cell lectin-like receptor, subfamily A, member 17	0	EMPTY	0.7	FALSE	FALSE	EMPTY	EMPTY	EMPTY	EMPTY	EMPTY	EMPTY	EMPTY	EMPTY
ENSMUSG00000014547	chr14:62837690-62956886	Wdfy2	WD repeat and FYVE domain containing 2	1.8	52	0.7	FALSE	FALSE	paleturquoise	0	0.1619	18	18	50.81	0	EMPTY
ENSMUSG00000014550	chr6:92186712-92214925	Zfyve20	zinc finger, FYVE domain containing 20	21.7	1218.1	1	FALSE	FALSE	turquoise	0.4976	0.3708	20	22	1.87	1	EMPTY
ENSMUSG00000014551	chr6:92169525-92184033	Mrps25	mitochondrial ribosomal protein S25	177.3	2308.7	1.6	FALSE	TRUE	turquoise	0	0.0259	0	2	1.91	2	EMPTY
ENSMUSG00000014554	chr6:83480217-83506969	Dguok	deoxyguanosine kinase	60.4	639.7	0.9	FALSE	FALSE	midnightblue	0	0.1619	9	10	2.7	1	EMPTY
ENSMUSG00000014592	chr4:150917322-151861876	Camta1	calmodulin binding transcription activator 1	173.1	5959.6	0.7	FALSE	TRUE	salmon4	0.0001	0.0047	4	6	1.48	0	EMPTY
ENSMUSG00000014599	chr3:107741048-107760469	Csf1	colony stimulating factor 1 (macrophage)	9	292.9	1.2	FALSE	FALSE	greenyellow	0.5538	1	9	10	1.58	0	0.37
ENSMUSG00000014602	chr1:93015456-93101865	Kif1a	kinesin family member 1A	160.8	14884.1	0.5	FALSE	TRUE	lightsteelblue1	0	0.9921	20	22	2.19	0	0.27
ENSMUSG00000014603	chr3:107595031-107605769	Alx3	aristaless-like homeobox 3	0.9	17.3	1.4	FALSE	FALSE	greenyellow	0.3589	0.3482	1	2	11.38	0	0.93
ENSMUSG00000014606	chr11:70644196-70647479	Slc25a11	solute carrier family 25 (mitochondrial carrier oxoglutarate carrier), member 11	254.1	4046.2	1.2	FALSE	FALSE	lightcyan	0.0054	0.1367	13	14	1.8	2	EMPTY
ENSMUSG00000014609	chr11:70614883-70619216	Chrne	cholinergic receptor, nicotinic, epsilon polypeptide	0.5	3.7	1.3	FALSE	FALSE	darkorange	0.6376	0.8278	11	10	16.68	0	EMPTY
ENSMUSG00000014668	chr5:110135840-110171972	Chfr	checkpoint with forkhead and ring finger domains	15.5	592.6	0.6	FALSE	FALSE	blue	0.0062	0.193	14	14	3.14	0	EMPTY
ENSMUSG00000014686	chr7:19852097-19861299	Ceacam16	carcinoembryonic antigen-related cell adhesion molecule 16	0.1	3.2	0.6	FALSE	FALSE	darkgreen	0.2778	1	17	18	109094	0	EMPTY
ENSMUSG00000014725	chr14:68606027-68655842	Adam28	a disintegrin and metallopeptidase domain 28	0	EMPTY	0.6	FALSE	FALSE	EMPTY	EMPTY	EMPTY	EMPTY	EMPTY	EMPTY	EMPTY	2
ENSMUSG00000014747	chr6:83762644-83768326	Ankrd53	ankyrin repeat domain 53	0.1	5.1	0.4	FALSE	FALSE	brown4	0.6326	1	15	14	102662	0	EMPTY
ENSMUSG00000014748	chr6:83768881-83775812	Tex261	testis expressed gene 261	53.4	1653.3	0.9	FALSE	FALSE	darkgreen	0.4839	0.0455	12	14	1.49	4	EMPTY
ENSMUSG00000014763	chr17:15396246-15433580	Fam120b	family with sequence similarity 120B	50.4	2495.8	1.2	FALSE	FALSE	paleturquoise	0	0.1367	21	22	2.62	2	EMPTY
ENSMUSG00000014767	chr17:15499888-15528379	Tbp	TATA box binding protein	43.1	809.4	0.8	FALSE	TRUE	turquoise	0.001	0.0455	22	22	1.93	0	2
ENSMUSG00000014769	chr17:15475721-15498276	Psmb1	proteasome (prosome, macropain) subunit, beta type 1	1395.3	18561.6	2.7	FALSE	TRUE	salmon4	0	0.0122	4	6	2	0	0.05
ENSMUSG00000014771	chr17:15519208-15527301	Pdcd2	programmed cell death 2	31.7	EMPTY	1.4	FALSE	FALSE	EMPTY	EMPTY	EMPTY	EMPTY	EMPTY	EMPTY	EMPTY	EMPTY
ENSMUSG00000014773	chr17:15367354-15376872	Dll1	delta-like 1 (Drosophila)	2.5	43.2	0.7	FALSE	FALSE	brown	0.9605	1	13	14	1.8	2	2
ENSMUSG00000014776	chr8:105276447-105281939	Nol3	nucleolar protein 3 (apoptosis repressor with CARD domain)	13.5	271.5	1.2	FALSE	TRUE	lightcyan	0	0.0047	10	10	19.24	1	EMPTY
ENSMUSG00000014778	chr8:105329163-105347953	Fhod1	formin homology 2 domain containing 1	0.9	33.4	0.3	FALSE	FALSE	lightyellow	0.8524	1	15	14	2.08	0	EMPTY
ENSMUSG00000014782	chr8:105373274-105382862	Plekhg4	pleckstrin homology domain containing, family G (with RhoGef domain) member 4	0.9	18.1	0.2	FALSE	FALSE	blue	0.8937	1	15	14	5.4	0	EMPTY
ENSMUSG00000014786	chr8:105348258-105369881	Slc9a5	solute carrier family 9 (sodium/hydrogen exchanger), member 5	2.8	155.4	0.3	FALSE	FALSE	darkgreen	0.6477	0.193	12	14	1.62	0	EMPTY
ENSMUSG00000014791	chr8:105305601-105310623	Elmo3	engulfment and cell motility 3	2.7	116.3	0.9	FALSE	TRUE	saddlebrown	0.0001	0.0377	14	14	4.58	2	EMPTY
ENSMUSG00000014813	chr14:69029289-69041401	Stc1	stanniocalcin 1	3.7	148	1.3	FALSE	TRUE	lightsteelblue1	0.0379	0.5013	20	22	4.68	3	EMPTY
ENSMUSG00000014837	chr8:105280410-105289528	4931428F04Rik	RIKEN cDNA 4931428F04 gene	17.8	416.1	0.8	FALSE	FALSE	turquoise	0.6309	0.2156	20	22	5.82	0	EMPTY
ENSMUSG00000014846	chr8:105467493-105471526	Tppp3	tubulin polymerization-promoting protein family member 3	374.6	3874.4	2.3	FALSE	FALSE	midnightblue	0	0.0661	9	10	2.61	3	EMPTY
ENSMUSG00000014850	chr13:92211881-92355003	Msh3	mutS homolog 3 (E. coli)	6.9	296.5	0.8	FALSE	FALSE	thistle2	0.5467	0.7666	18	18	1.56	1	EMPTY
ENSMUSG00000014852	chr2:26973416-27009628	Adamts13	a disintegrin-like and metallopeptidase (reprolysin type) with thrombospondin type 1 motif, 13	4	33	1.7	FALSE	FALSE	brown	0.0482	1	7	6	23.41	0	EMPTY
ENSMUSG00000014856	chr8:105326362-105335219	Tmem208	transmembrane protein 208	395.6	2931.9	3.6	FALSE	FALSE	salmon4	0.0029	0.4325	1	2	1.58	0	0.2
ENSMUSG00000014859	chr8:105297663-105305369	E2f4	E2F transcription factor 4	16.2	350.2	0.4	FALSE	FALSE	turquoise	0.7174	0.7666	22	22	1.35	0	EMPTY
ENSMUSG00000014867	chr2:26920040-26933928	Surf4	surfeit gene 4	62.2	2024.3	1	FALSE	TRUE	lightcyan	0	0.0377	12	14	1.79	2	0.98
ENSMUSG00000014873	chr2:26916367-26920183	Surf2	surfeit gene 2	88.9	995.6	1.2	FALSE	TRUE	salmon4	0.0004	0.0214	0	2	2.39	0	0.18
ENSMUSG00000014905	chr12:44205897-44210068	Dnajb9	DnaJ (Hsp40) homolog, subfamily B, member 9	71	1424.9	1.7	FALSE	TRUE	midnightblue	0	0.031	9	10	4.75	1	EMPTY
ENSMUSG00000014907	chr8:66860217-66890564	Naf1	nuclear assembly factor 1 homolog (S. cerevisiae)	5.7	171.3	1.5	FALSE	FALSE	midnightblue	0	0.0795	8	10	5.73	1	EMPTY
ENSMUSG00000014932	chr5:32611171-32687066	Yes1	Yamaguchi sarcoma viral (v-yes) oncogene homolog 1	4.5	205.2	0.9	FALSE	FALSE	salmon4	0.2975	0.9921	4	6	1.83	0	0.22
ENSMUSG00000014956	chr5:32458974-32517433	Ppp1cb	protein phosphatase 1, catalytic subunit, beta isoform	138.2	8326.6	1.1	FALSE	FALSE	brown	0.1564	0.2696	4	6	1.59	1	2
ENSMUSG00000014959	chr2:70661576-70712636	Gorasp2	golgi reassembly stacking protein 2	81.6	1739.8	0.9	FALSE	FALSE	midnightblue	0.0012	0.1619	8	10	1.49	0	0.92
ENSMUSG00000014980	chr1:152370735-152386688	Tsen15	tRNA splicing endonuclease 15 homolog (S. cerevisiae)	66.5	654	1.5	FALSE	TRUE	midnightblue	0	0.0214	9	10	8.19	2	EMPTY
ENSMUSG00000015001	chr15:65876053-65912397	Oc90	otoconin 90	0.1	EMPTY	0.5	FALSE	FALSE	EMPTY	EMPTY	EMPTY	EMPTY	EMPTY	EMPTY	EMPTY	0.21
ENSMUSG00000015002	chr15:65787034-65873816	Efr3a	EFR3 homolog A (S. cerevisiae)	30.5	1659.5	0.4	FALSE	FALSE	salmon4	0.0124	1	4	6	1.71	2	EMPTY
ENSMUSG00000015013	chr8:122611626-122615588	Trappc2l	trafficking protein particle complex 2-like	800.1	6745.9	3	FALSE	FALSE	salmon4	0	0.1367	2	2	1.84	2	0.04
ENSMUSG00000015016	chr8:122775505-122817880	Acsf3	acyl-CoA synthetase family member 3	12.5	304.4	0.9	FALSE	FALSE	darkgreen	0.3411	0.2696	14	14	2.33	2	EMPTY
ENSMUSG00000015023	chr8:110974996-110997800	Ddx19a	DEAD (Asp-Glu-Ala-Asp) box polypeptide 19a	8.3	240.2	0.8	FALSE	TRUE	brown	0.0281	0.031	10	10	2.29	0	0.53
ENSMUSG00000015027	chr8:122578238-122611487	Galns	galactosamine (N-acetyl)-6-sulfate sulfatase	6.4	181.4	1.2	FALSE	FALSE	turquoise	0.0703	0.1367	22	22	5.13	1	EMPTY
ENSMUSG00000015053	chr6:88193891-88207030	Gata2	GATA binding protein 2	1.6	51.5	0.5	FALSE	FALSE	lightcyan	0.4465	0.3708	16	18	3.71	1	2
ENSMUSG00000015083	chr2:25498651-25501719	C8g	complement component 8, gamma polypeptide	5.6	69.3	1.6	FALSE	FALSE	turquoise	0	0.9921	20	22	11.95	1	2
ENSMUSG00000015087	chr2:25583018-25608521	Rabl6	RAB, member of RAS oncogene family-like 6	53.4	1409.4	0.8	FALSE	TRUE	midnightblue	0	0.0069	10	10	2.57	6	EMPTY
ENSMUSG00000015090	chr2:25466709-25470046	Ptgds	prostaglandin D2 synthase (brain)	3516.5	27234.2	0.4	FALSE	FALSE	turquoise	0	0.7666	22	22	7.21	0	EMPTY
ENSMUSG00000015092	chr2:25557847-25562082	Edf1	endothelial differentiation-related factor 1	564.6	3640.5	1.2	FALSE	TRUE	midnightblue	0	0.0214	9	10	14.96	1	2
ENSMUSG00000015093	chr2:25456838-25458776	Clic3	chloride intracellular channel 3	3	22	0.7	FALSE	FALSE	brown4	0.5088	1	7	6	11.99	0	EMPTY
ENSMUSG00000015094	chr2:25399351-25409494	Npdc1	neural proliferation, differentiation and control gene 1	326.1	4061.8	0.6	FALSE	TRUE	midnightblue	0	0.018	10	10	4.46	0	2
ENSMUSG00000015095	chr2:25500750-25505471	Fbxw5	F-box and WD-40 domain protein 5	108.2	2511.7	0.8	FALSE	TRUE	darkgreen	0.0047	0.031	16	18	2.36	1	EMPTY
ENSMUSG00000015112	chr6:6041218-6217118	Slc25a13	solute carrier family 25 (mitochondrial carrier, adenine nucleotide translocator), member 13	2.5	88.4	1	FALSE	FALSE	blue	0.0714	0.0548	20	22	6.86	1	EMPTY
ENSMUSG00000015120	chr17:25261916-25274622	Ube2i	ubiquitin-conjugating enzyme E2I	107.9	1075.3	1.3	FALSE	FALSE	lightcyan	0	0.193	10	10	1.71	0	EMPTY
ENSMUSG00000015127	chr17:25188397-25234443	Unkl	unkempt-like (Drosophila)	6.6	114.6	0.5	FALSE	TRUE	darkgreen	0	0.0377	14	14	7.18	0	EMPTY
ENSMUSG00000015133	chr7:66226912-66388350	Lrrk1	leucine-rich repeat kinase 1	3.1	84.2	0.6	FALSE	FALSE	blue	0.6085	0.8745	18	18	4.43	2	EMPTY
ENSMUSG00000015134	chr7:66390892-66427517	Aldh1a3	aldehyde dehydrogenase family 1, subfamily A3	2.1	32.7	0.9	FALSE	FALSE	brown	0.2831	0.5013	2	2	3.51	0	2
ENSMUSG00000015143	chr12:80167542-80260371	Actn1	actinin, alpha 1	17.5	675.9	0.4	FALSE	TRUE	lightcyan	0.0019	0.0084	12	14	2.28	2	EMPTY
ENSMUSG00000015149	chr7:28766735-28788665	Sirt2	sirtuin 2 (silent mating type information regulation 2, homolog) 2 (S. cerevisiae)	154.4	3130.3	0.7	FALSE	TRUE	darkgreen	0	0.0377	14	14	2.6	1	0.97
ENSMUSG00000015165	chr7:28808541-28822266	Hnrnpl	heterogeneous nuclear ribonucleoprotein L	274.8	2628.4	0.7	FALSE	FALSE	brown	0	0.0548	8	10	3	3	0.73
ENSMUSG00000015176	chr19:46075863-46085528	Nolc1	nucleolar and coiled-body phosphoprotein 1	50.4	2146.4	1.3	FALSE	TRUE	paleturquoise	0	0.0122	20	22	2.76	1	0.37
ENSMUSG00000015189	chr6:4600840-4643381	Casd1	CAS1 domain containing 1	41	1706	1.3	FALSE	FALSE	brown	0.2267	0.3159	6	6	1.41	1	EMPTY
ENSMUSG00000015202	chr10:7119063-7212237	Cnksr3	Cnksr family member 3	1.9	51.9	0.1	FALSE	FALSE	turquoise	0.8021	1	11	10	3.16	1	EMPTY
ENSMUSG00000015214	chrX:71364760-71419196	Mtmr1	myotubularin related protein 1	10.5	493.8	0.6	FALSE	FALSE	blue	0.5026	0.4325	0	2	1.69	0	0.13
ENSMUSG00000015217	chrX:71555918-71560676	Hmgb3	high mobility group box 3	95.9	1494.3	3.9	FALSE	TRUE	midnightblue	0	0.0027	4	6	4.58	0	EMPTY
ENSMUSG00000015224	chr4:96568429-96591578	Cyp2j9	cytochrome P450, family 2, subfamily j, polypeptide 9	72.2	1537.9	1.3	FALSE	TRUE	turquoise	0	0.018	20	22	3.81	3	EMPTY
ENSMUSG00000015242	chr4:52989272-53001162	Nipsnap3a	nipsnap homolog 3A (C. elegans)	0	EMPTY	0.8	FALSE	FALSE	EMPTY	EMPTY	EMPTY	EMPTY	EMPTY	EMPTY	EMPTY	EMPTY
ENSMUSG00000015243	chr4:53030787-53159895	Abca1	ATP-binding cassette, sub-family A (ABC1), member 1	7.6	815.6	0.8	FALSE	TRUE	darkmagenta	0	0.0377	1	2	3.28	5	EMPTY
ENSMUSG00000015247	chr4:53011880-53022060	Nipsnap3b	nipsnap homolog 3B (C. elegans)	44.5	686.5	2.7	FALSE	FALSE	lightcyan	0.0007	0.0548	10	10	2.9	0	EMPTY
ENSMUSG00000015289	chrX:74351276-74353618	Lage3	L antigen family, member 3	184.5	1248.8	3.4	FALSE	FALSE	salmon4	0.0017	0.5782	0	2	1.93	0	EMPTY
ENSMUSG00000015290	chrX:74365718-74373218	Ubl4	ubiquitin-like 4	191.1	3328.1	1.2	FALSE	TRUE	turquoise	0	0.0149	21	22	1.99	0	2
ENSMUSG00000015291	chrX:74304998-74311862	Gdi1	guanosine diphosphate (GDP) dissociation inhibitor 1	1457.8	35147.6	0.8	FALSE	TRUE	turquoise	0	0.0377	21	22	4.08	0	EMPTY
ENSMUSG00000015305	chr10:8722219-8886070	Sash1	SAM and SH3 domain containing 1	10.2	811.7	1	FALSE	TRUE	midnightblue	0	0.018	6	6	3.55	6	0.37
ENSMUSG00000015312	chr10:80930091-80932204	Gadd45b	growth arrest and DNA-damage-inducible 45 beta	8.1	120.6	0.6	FALSE	TRUE	lightcyan	0	0.018	12	14	23.42	2	2
ENSMUSG00000015314	chr1:171917537-171943868	Slamf6	SLAM family member 6	0	EMPTY	0.5	FALSE	FALSE	EMPTY	EMPTY	EMPTY	EMPTY	EMPTY	EMPTY	EMPTY	EMPTY
ENSMUSG00000015316	chr1:171767127-171801184	Slamf1	signaling lymphocytic activation molecule family member 1	1.8	47.3	12.6	FALSE	FALSE	salmon4	0.3954	1	2	2	4.94	0	EMPTY
ENSMUSG00000015335	chr2:30090944-30093648	Zdhhc12	zinc finger, DHHC domain containing 12	21.6	239.1	2.1	FALSE	FALSE	darkgreen	0.1303	0.2287	16	18	3.36	0	EMPTY
ENSMUSG00000015337	chr2:30171493-30174069	Endog	endonuclease G	13.7	99	1	FALSE	FALSE	midnightblue	0	0.2696	8	10	5.03	1	EMPTY
ENSMUSG00000015340	chrX:9435252-9487771	Cybb	cytochrome b-245, beta polypeptide	0.6	22	0.6	FALSE	FALSE	turquoise	0.3997	0.1817	22	22	13.15	0	2
ENSMUSG00000015341	chr8:23241353-23257074	Golga7	golgi autoantigen, golgin subfamily a, 7	104	1809.5	1.3	FALSE	FALSE	midnightblue	0	0.1367	9	10	2.53	0	2
ENSMUSG00000015342	chrX:9272756-9313250	Xk	Kell blood group precursor (McLeod phenotype) homolog	4.3	225.8	0.6	FALSE	FALSE	turquoise	0.6775	1	15	14	1.45	2	EMPTY
ENSMUSG00000015354	chr9:95637601-95698096	Pcolce2	procollagen C-endopeptidase enhancer 2	1.7	63.4	0.6	FALSE	FALSE	brown	0.7692	1	5	6	2.35	2	EMPTY
ENSMUSG00000015355	chr1:171682009-171705258	Cd48	CD48 antigen	3.5	36.8	2.2	FALSE	FALSE	brown	0.338	0.5461	4	6	11.13	0	2
ENSMUSG00000015357	chr9:65294260-65330658	Clpx	caseinolytic peptidase X (E.coli)	26.7	817.4	1.2	FALSE	TRUE	midnightblue	0.0001	0.0057	10	10	2.18	7	EMPTY
ENSMUSG00000015363	chr15:89075124-89087077	Trabd	TraB domain containing	17.5	435.9	0.7	FALSE	TRUE	saddlebrown	0	0.0377	12	14	6.53	4	2
ENSMUSG00000015365	chr15:88982909-89055152	Mov10l1	Moloney leukemia virus 10-like 1	0	EMPTY	0.6	FALSE	FALSE	EMPTY	EMPTY	EMPTY	EMPTY	EMPTY	EMPTY	EMPTY	EMPTY
ENSMUSG00000015396	chr13:43785107-43803130	Cd83	CD83 antigen	25.5	553.7	1.4	FALSE	FALSE	lightcyan	0	0.2696	12	14	4.15	0	EMPTY
ENSMUSG00000015401	chrX:164088830-164118860	Tmem27	transmembrane protein 27	0.8	9.6	1.5	FALSE	FALSE	brown4	0.0028	1	5	6	341046	1	EMPTY
ENSMUSG00000015405	chrX:164139332-164188420	Ace2	angiotensin I converting enzyme (peptidyl-dipeptidase A) 2	1.1	37	0.8	FALSE	FALSE	turquoise	0.9323	1	9	10	2.58	1	EMPTY
ENSMUSG00000015437	chr14:56258856-56262260	Gzmb	granzyme B	0	EMPTY	0.2	FALSE	FALSE	EMPTY	EMPTY	EMPTY	EMPTY	EMPTY	EMPTY	EMPTY	2
ENSMUSG00000015441	chr14:56205266-56211407	Gzmf	granzyme F	0	EMPTY	1	FALSE	FALSE	EMPTY	EMPTY	EMPTY	EMPTY	EMPTY	EMPTY	EMPTY	2
ENSMUSG00000015443	chr14:56165797-56174596	Gzmn	granzyme N	0	EMPTY	0.9	FALSE	FALSE	EMPTY	EMPTY	EMPTY	EMPTY	EMPTY	EMPTY	EMPTY	EMPTY
ENSMUSG00000015451	chr17:34809092-34823464	C4a	complement component 4A (Rodgers blood group)	4.3	27.1	0.4	FALSE	FALSE	brown	0.5073	1	11	10	3.92	0	EMPTY
ENSMUSG00000015452	chr17:34597862-34600934	Ager	advanced glycosylation end product-specific receptor	1.4	23	1.8	FALSE	FALSE	blue	0.0002	0.0954	16	18	647382	0	2
ENSMUSG00000015461	chr17:34647146-34655074	Atf6b	activating transcription factor 6 beta	17.8	499.4	0.3	FALSE	TRUE	darkgreen	0	0.0102	12	14	11.64	1	EMPTY
ENSMUSG00000015468	chr17:34564268-34588503	Notch4	notch 4	1.7	51.9	0.4	FALSE	FALSE	brown	0.0284	0.2287	10	10	7.13	2	2
ENSMUSG00000015474	chr17:34616662-34628510	Ppt2	palmitoyl-protein thioesterase 2	43.3	714.6	0.7	FALSE	FALSE	darkgreen	0.1808	0.0548	14	14	1.8	1	0.63
ENSMUSG00000015476	chr17:34629533-34633126	Prrt1	proline-rich transmembrane protein 1	39	769.9	0.2	FALSE	TRUE	midnightblue	0	0.0259	10	10	4.59	0	2
ENSMUSG00000015478	chr17:34601091-34603690	Rnf5	ring finger protein 5	248.3	2503.1	1.4	FALSE	FALSE	midnightblue	0.0552	0.3159	10	10	2.21	1	0.66
ENSMUSG00000015484	chr1:156075966-156205026	Fam163a	family with sequence similarity 163, member A	2	78.6	0.2	FALSE	FALSE	paleturquoise	0.7839	0.3159	20	22	2.48	1	EMPTY
ENSMUSG00000015488	chr2:27009926-27021089	Cacfd1	calcium channel flower domain containing 1	33.1	647.6	0.7	FALSE	FALSE	salmon4	0.3759	0.5782	2	2	1.44	0	EMPTY
ENSMUSG00000015501	chr10:13966379-14151376	Hivep2	human immunodeficiency virus type I enhancer binding protein 2	15.6	1590.5	0.2	FALSE	TRUE	lightsteelblue1	0	0.0795	20	22	4.01	3	2
ENSMUSG00000015519	chr10:28972288-28986303	2310057J18Rik	RIKEN cDNA 2310057J18 gene	0	EMPTY	0.7	FALSE	FALSE	EMPTY	EMPTY	EMPTY	EMPTY	EMPTY	EMPTY	EMPTY	EMPTY
ENSMUSG00000015522	chr3:95434388-95497240	Arnt	aryl hydrocarbon receptor nuclear translocator	9.4	349.9	0.3	FALSE	FALSE	blue	0.0008	1	13	14	3.25	3	EMPTY
ENSMUSG00000015533	chr13:114835916-114932041	Itga2	integrin alpha 2	0	4.3	1.3	FALSE	FALSE	darkred	0.0553	0.1085	0	2	138548	0	2
ENSMUSG00000015536	chr13:114818244-114829006	Mocs2	molybdenum cofactor synthesis 2	335.7	3431.4	2.2	FALSE	FALSE	salmon4	0.0056	0.1619	0	2	1.8	2	EMPTY
ENSMUSG00000015542	chr11:115182832-115187859	Nat9	N-acetyltransferase 9 (GCN5-related, putative)	52.6	587.7	1.4	FALSE	FALSE	turquoise	0.0026	0.1619	20	22	1.96	0	EMPTY
ENSMUSG00000015568	chr8:68880491-68907448	Lpl	lipoprotein lipase	17.3	503.8	1.5	FALSE	TRUE	lightsteelblue1	0	0.3159	20	22	21.71	1	2
ENSMUSG00000015575	chr17:26676396-26699644	Atp6v0e	ATPase, H+ transporting, lysosomal V0 subunit E	546.5	3776.4	4.2	FALSE	TRUE	midnightblue	0	0.0122	6	6	1.97	0	0.12
ENSMUSG00000015579	chr17:26838664-26841565	Nkx2-5	NK2 transcription factor related, locus 5 (Drosophila)	0	EMPTY	0.3	FALSE	FALSE	EMPTY	EMPTY	EMPTY	EMPTY	EMPTY	EMPTY	EMPTY	2
ENSMUSG00000015597	chr17:46383731-46420920	Zfp318	zinc finger protein 318	14.1	866.1	0.7	FALSE	FALSE	brown	0.1804	0.4325	4	6	1.69	0	EMPTY
ENSMUSG00000015599	chr17:46442448-46487675	Ttbk1	tau tubulin kinase 1	4.9	364.6	0.3	FALSE	TRUE	midnightblue	0	0.0069	10	10	3.77	0	EMPTY
ENSMUSG00000015605	chr17:46546839-46556162	Srf	serum response factor	6.9	297.9	0.3	FALSE	TRUE	midnightblue	0.0002	0.0455	12	14	2.71	1	EMPTY
ENSMUSG00000015619	chr2:9857078-9890034	Gata3	GATA binding protein 3	0.1	2.2	0	FALSE	FALSE	orange	0.3622	1	5	6	74172.4	0	0.27
ENSMUSG00000015627	chr2:180325133-180334699	Gata5	GATA binding protein 5	0	EMPTY	0.8	FALSE	FALSE	EMPTY	EMPTY	EMPTY	EMPTY	EMPTY	EMPTY	EMPTY	0.52
ENSMUSG00000015647	chr2:180176373-180225859	Lama5	laminin, alpha 5	5.1	75.7	1.2	FALSE	FALSE	lightcyan	0.0896	0.0455	13	14	3.15	3	2
ENSMUSG00000015652	chr5:5736317-5749326	Steap1	six transmembrane epithelial antigen of the prostate 1	2.7	31.8	1.5	FALSE	FALSE	brown4	0.0695	0.1817	4	6	41.77	0	EMPTY
ENSMUSG00000015653	chr5:5664831-5694578	Steap2	six transmembrane epithelial antigen of prostate 2	4.3	279.9	0.2	FALSE	FALSE	turquoise	0.0611	0.2287	2	2	3.73	1	EMPTY
ENSMUSG00000015656	chr9:40800984-40805200	Hspa8	heat shock protein 8	1422	10648.5	0.7	FALSE	TRUE	paleturquoise	0.0002	0.0214	20	22	5.56	0	EMPTY
ENSMUSG00000015659	chr17:6042196-6079741	Serac1	serine active site containing 1	6.7	267	0.6	FALSE	FALSE	blue	0.0081	0.3159	16	18	3.97	2	0.17
ENSMUSG00000015665	chrX:100572251-100578205	Awat1	acyl-CoA wax alcohol acyltransferase 1	0	EMPTY	1.1	FALSE	FALSE	EMPTY	EMPTY	EMPTY	EMPTY	EMPTY	EMPTY	EMPTY	EMPTY
ENSMUSG00000015668	chrX:100622883-100626568	Pdzd11	PDZ domain containing 11	225.2	2923.7	2.5	FALSE	TRUE	turquoise	0.0007	0.0259	0	2	1.87	2	2
ENSMUSG00000015671	chr13:14613242-14625671	Psma2	proteasome (prosome, macropain) subunit, alpha type 2	673.4	7093.6	2.2	FALSE	FALSE	salmon4	0	0.0548	4	6	2.04	0	0.22
ENSMUSG00000015672	chr13:14610301-14613037	Mrpl32	mitochondrial ribosomal protein L32	248.4	1961.5	3.2	FALSE	TRUE	midnightblue	0	0.0149	4	6	2.14	1	EMPTY
ENSMUSG00000015697	chr3:95323525-95357202	Setdb1	SET domain, bifurcated 1	9.9	504.1	0.6	FALSE	FALSE	darkgreen	0.3237	1	17	18	1.99	0	2
ENSMUSG00000015702	chr3:95296096-95307176	Anxa9	annexin A9	0.4	10.7	1.2	FALSE	FALSE	greenyellow	0.9942	1	11	10	2.67	1	EMPTY
ENSMUSG00000015709	chr7:84246281-84409959	Arnt2	aryl hydrocarbon receptor nuclear translocator 2	59.5	3797.6	0.9	FALSE	FALSE	turquoise	0.0016	1	15	14	1.56	0	2
ENSMUSG00000015711	chr3:95253674-95282076	Prune	prune homolog (Drosophila)	28.7	927.8	1	FALSE	TRUE	turquoise	0	0.031	20	22	5.68	2	2
ENSMUSG00000015721	chr7:23385889-23441922	Nlrp5	NLR family, pyrin domain containing 5	0	EMPTY	0.6	FALSE	FALSE	EMPTY	EMPTY	EMPTY	EMPTY	EMPTY	EMPTY	EMPTY	EMPTY
ENSMUSG00000015733	chr6:17636234-17666972	Capza2	capping protein (actin filament) muscle Z-line, alpha 2	398.6	10864.2	1.1	FALSE	TRUE	turquoise	0	0.031	21	22	2.03	0	0.05
ENSMUSG00000015745	chr3:95988429-95996001	Plekho1	pleckstrin homology domain containing, family O member 1	24.2	258	0.3	FALSE	FALSE	midnightblue	0	0.1619	12	14	4.28	0	EMPTY
ENSMUSG00000015747	chr3:95999832-96058466	Vps45	vacuolar protein sorting 45 (yeast)	107.4	1663.7	2.4	FALSE	TRUE	turquoise	0	0.0032	22	22	2.35	2	0.98
ENSMUSG00000015748	chr3:95830124-95855885	Prpf3	PRP3 pre-mRNA processing factor 3 homolog (yeast)	38.3	775.3	0.9	FALSE	TRUE	turquoise	0	0.031	22	22	2.81	0	EMPTY
ENSMUSG00000015749	chr3:95929246-95947390	Anp32e	acidic (leucine-rich) nuclear phosphoprotein 32 family, member E	98.2	3170.1	0.7	FALSE	FALSE	paleturquoise	0.0056	0.0548	18	18	1.75	1	EMPTY
ENSMUSG00000015750	chr3:95893969-95898288	Aph1a	anterior pharynx defective 1a homolog (C. elegans)	4.7	145.8	0.7	FALSE	TRUE	midnightblue	0	0.0069	8	10	3.38	0	0.64
ENSMUSG00000015755	chr10:7905653-7956230	Tab2	TGF-beta activated kinase 1/MAP3K7 binding protein 2	42.6	1918.4	0.7	FALSE	TRUE	darkmagenta	0	0.0057	2	2	1.9	2	EMPTY
ENSMUSG00000015757	chr10:7792891-7823135	Ppil4	peptidylprolyl isomerase (cyclophilin)-like 4	57.4	2092.8	1.4	FALSE	FALSE	turquoise	0	0.0954	0	2	1.74	0	EMPTY
ENSMUSG00000015766	chr6:137477245-137654876	Eps8	epidermal growth factor receptor pathway substrate 8	21.6	757	0.6	FALSE	FALSE	blue	0.2923	1	11	10	1.63	2	2
ENSMUSG00000015776	chr2:26905262-26910677	Med22	mediator complex subunit 22	79.9	1351.7	1.7	FALSE	FALSE	darkgreen	0.0613	0.2287	14	14	1.71	0	2
ENSMUSG00000015787	chr2:26842503-26864979	Abo	ABO blood group (transferase A, alpha 1-3-N-acetylgalactosaminyltransferase, transferase B, alpha 1-3-galactosyltransferase)	0	EMPTY	0.8	FALSE	FALSE	EMPTY	EMPTY	EMPTY	EMPTY	EMPTY	EMPTY	EMPTY	EMPTY
ENSMUSG00000015790	chr2:26913383-26916530	Surf1	surfeit gene 1	314.5	3187	1.7	FALSE	FALSE	salmon4	0.0088	0.0795	0	2	1.48	0	2
ENSMUSG00000015804	chr5:45520221-45529276	Med28	mediator of RNA polymerase II transcription, subunit 28 homolog (yeast)	663.6	4949.4	3.1	FALSE	FALSE	midnightblue	0	0.0548	9	10	14.06	2	2
ENSMUSG00000015806	chr5:45434032-45450235	Qdpr	quinoid dihydropteridine reductase	261.3	3569.9	1	FALSE	FALSE	lightcyan	0	0.0954	10	10	5.13	1	0.21
ENSMUSG00000015812	chr14:67745229-67749435	Gnrh1	gonadotropin releasing hormone 1	8.6	58.2	3	FALSE	FALSE	brown	0.1225	1	20	22	18.44	2	0.98
ENSMUSG00000015829	chr1:159737510-159924397	Tnr	tenascin R	6.1	306.2	0.4	FALSE	TRUE	lightsteelblue1	0	0.1367	18	18	34.56	0	EMPTY
ENSMUSG00000015837	chr11:50199366-50210827	Sqstm1	sequestosome 1	536.1	7130.3	1.1	FALSE	TRUE	midnightblue	0	0.0057	8	10	2.3	4	0.99
ENSMUSG00000015839	chr2:75675513-75704641	Nfe2l2	nuclear factor, erythroid derived 2, like 2	24.6	614.6	1.3	FALSE	FALSE	turquoise	0.5855	0.9921	0	2	1.65	5	2
ENSMUSG00000015843	chr1:167598384-167639623	Rxrg	retinoid X receptor gamma	15.1	321.9	1.1	FALSE	FALSE	ivory	0.0033	0.2696	18	18	7.39	3	2
ENSMUSG00000015846	chr2:27676440-27762957	Rxra	retinoid X receptor alpha	9.8	472.6	0.9	FALSE	TRUE	darkgreen	0.0001	0.018	12	14	2.63	1	EMPTY
ENSMUSG00000015850	chr3:95676201-95687917	Adamtsl4	ADAMTS-like 4	3.2	82.6	0.3	FALSE	FALSE	blue	0.2334	0.1619	12	14	4.41	5	EMPTY
ENSMUSG00000015852	chr3:87250758-87263738	Fcrls	Fc receptor-like S, scavenger receptor	9.8	220.8	1	FALSE	TRUE	turquoise	0.0041	0.0455	22	22	2.51	0	EMPTY
ENSMUSG00000015854	chr3:87357881-87371074	Cd5l	CD5 antigen-like	0	EMPTY	0.7	FALSE	FALSE	EMPTY	EMPTY	EMPTY	EMPTY	EMPTY	EMPTY	EMPTY	0.46
ENSMUSG00000015869	chr11:116470845-116494202	Prpsap1	phosphoribosyl pyrophosphate synthetase-associated protein 1	46.4	738.9	0.9	FALSE	FALSE	violet	0.3828	0.9921	4	6	1.53	2	0.76
ENSMUSG00000015879	chr5:45529706-45639501	Fam184b	family with sequence similarity 184, member B	1.3	58.8	0.3	FALSE	FALSE	darkgreen	0.3038	0.1619	14	14	4.84	0	EMPTY
ENSMUSG00000015880	chr5:45669922-45700544	Ncapg	non-SMC condensin I complex, subunit G	0.3	9.6	1.3	FALSE	FALSE	paleturquoise	0.2095	0.7666	18	18	148443	0	EMPTY
ENSMUSG00000015882	chr5:45697181-45857615	Lcorl	ligand dependent nuclear receptor corepressor-like	27.1	1312.5	3.2	FALSE	TRUE	darkmagenta	0.0028	0.031	2	2	2.03	0	EMPTY
ENSMUSG00000015889	chr10:93453396-93484896	Lta4h	leukotriene A4 hydrolase	48.2	1203.1	1.4	FALSE	FALSE	darkgreen	0.5627	0.8745	13	14	1.67	1	0.18
ENSMUSG00000015890	chr10:93523338-93540033	Amdhd1	amidohydrolase domain containing 1	0.2	5.9	0.9	FALSE	FALSE	lightyellow	0.3466	1	13	14	186993	1	EMPTY
ENSMUSG00000015932	chr2:143915320-143943324	Dstn	destrin	402.3	7655	1.4	FALSE	FALSE	turquoise	0	0.0795	22	22	1.99	2	2
ENSMUSG00000015937	chr13:56073619-56136361	H2afy	H2A histone family, member Y	145.6	2708.2	1.2	FALSE	TRUE	midnightblue	0	0.0027	4	6	1.81	3	0.77
ENSMUSG00000015942	chr5:134184019-134224355	Gtf2ird2	GTF2I repeat domain containing 2	7.5	276.1	0.8	FALSE	FALSE	white	0.7805	1	11	10	1.51	0	EMPTY
ENSMUSG00000015943	chr3:96196588-96219709	Bola1	bolA-like 1 (E. coli)	143	1003.2	4.4	FALSE	FALSE	midnightblue	0	0.0661	9	10	24.53	2	EMPTY
ENSMUSG00000015944	chr5:134099711-134144343	Gatsl2	GATS protein-like 2	37.7	2859	0.8	FALSE	FALSE	darkgreen	0.2087	0.9921	14	14	1.6	0	EMPTY
ENSMUSG00000015947	chr3:96282909-96293969	Fcgr1	Fc receptor, IgG, high affinity I	3	85.7	1	FALSE	FALSE	turquoise	0.0871	0.2287	22	22	2.79	0	EMPTY
ENSMUSG00000015950	chr5:134220053-134229625	Ncf1	neutrophil cytosolic factor 1	2	53.6	0.5	FALSE	FALSE	lightcyan	0.2159	0.5013	10	10	2.78	0	2
ENSMUSG00000015957	chr7:98835112-98855195	Wnt11	wingless-related MMTV integration site 11	0.1	EMPTY	1.6	FALSE	FALSE	darkorange	EMPTY	0.7225	20	22	28901.5	0	2
ENSMUSG00000015961	chr1:177762962-177796511	Adss	adenylosuccinate synthetase, non muscle	33.6	948	0.9	FALSE	FALSE	lightcyan	0.0001	0.3159	12	14	2.02	1	EMPTY
ENSMUSG00000015962	chr1:177729814-177753324	1700016C15Rik	RIKEN cDNA 1700016C15 gene	0	EMPTY	0.2	FALSE	FALSE	turquoise	EMPTY	0.8745	21	22	40088.1	1	EMPTY
ENSMUSG00000015966	chr14:29996141-30008896	Il17rb	interleukin 17 receptor B	0.9	24.1	1.2	FALSE	FALSE	darkred	0.8573	1	11	10	4.38	1	EMPTY
ENSMUSG00000015968	chr14:30039949-30491156	Cacna1d	calcium channel, voltage-dependent, L type, alpha 1D subunit	9	738.2	0.7	FALSE	FALSE	brown	0.1126	1	21	22	1.71	3	EMPTY
ENSMUSG00000015970	chr14:30009023-30040466	Chdh	choline dehydrogenase	1	37.8	0.4	FALSE	FALSE	brown	0.9893	1	9	10	1.45	0	EMPTY
ENSMUSG00000015971	chr14:29978337-29993221	Actr8	ARP8 actin-related protein 8	77.4	1747	1.3	FALSE	FALSE	darkgreen	0.7224	1	17	18	1.5	0	EMPTY
ENSMUSG00000015980	chr7:139212988-139242979	Lrrc27	leucine rich repeat containing 27	28.8	503.4	1.9	FALSE	FALSE	turquoise	0	0.1367	21	22	3.92	1	EMPTY
ENSMUSG00000015981	chr7:139103638-139213307	Stk32c	serine/threonine kinase 32C	16.9	327.9	0.5	FALSE	FALSE	brown	0	0.0795	10	10	9.51	0	EMPTY
ENSMUSG00000015994	chr8:25998729-26015601	Fnta	farnesyltransferase, CAAX box, alpha	57	1098.2	1.2	FALSE	FALSE	midnightblue	0.4834	1	7	6	1.32	0	0.06
ENSMUSG00000016018	chr13:112867780-112927380	Skiv2l2	superkiller viralicidic activity 2-like 2 (S. cerevisiae)	51.1	2018.4	1.1	FALSE	TRUE	turquoise	0	0.018	21	22	4.06	1	EMPTY
ENSMUSG00000016024	chr2:158306493-158332852	Lbp	lipopolysaccharide binding protein	3.3	85.1	1.5	FALSE	FALSE	brown4	0.0287	0.9921	6	6	23.1	2	0.61
ENSMUSG00000016028	chr15:85898758-86033777	Celsr1	cadherin, EGF LAG seven-pass G-type receptor 1 (flamingo homolog, Drosophila)	0.2	34.6	0.8	FALSE	FALSE	darkgreen	0.383	0.5782	12	14	2.72	1	2
ENSMUSG00000016087	chr9:32422208-32541389	Fli1	Friend leukemia integration 1	7.2	226	1.8	FALSE	FALSE	violet	0.0001	1	11	10	3.54	0	2
ENSMUSG00000016128	chr5:151037628-151233836	Stard13	StAR-related lipid transfer (START) domain containing 13	3	146.7	0.6	FALSE	FALSE	sienna3	0.3632	0.0795	18	18	4.09	2	EMPTY
ENSMUSG00000016150	chrX:42527866-43429126	Tenm1	teneurin transmembrane protein 1	5.7	373.8	0.5	FALSE	FALSE	turquoise	0.0826	0.5013	21	22	2.46	1	2
ENSMUSG00000016179	chr1:193346346-193370297	Camk1g	calcium/calmodulin-dependent protein kinase I gamma	32.6	820.2	1.1	FALSE	FALSE	paleturquoise	0.0322	0.8745	18	18	3.17	0	EMPTY
ENSMUSG00000016181	chr1:193104403-193130251	Diexf	digestive organ expansion factor homolog (zebrafish)	3.8	230.1	0.7	FALSE	FALSE	brown	0.7529	1	18	18	1.84	0	EMPTY
ENSMUSG00000016194	chr1:193221630-193264054	Hsd11b1	hydroxysteroid 11-beta dehydrogenase 1	26.4	393.9	0.4	FALSE	FALSE	turquoise	0.1134	0.114	22	22	2.52	3	2
ENSMUSG00000016200	chr1:192897307-193035698	Syt14	synaptotagmin XIV	4.2	142.1	1.1	FALSE	FALSE	greenyellow	0.9489	0.9921	9	10	1.65	3	EMPTY
ENSMUSG00000016206	chr17:37270220-37274484	H2-M3	histocompatibility 2, M region locus 3	6.5	102.1	1.7	FALSE	TRUE	salmon4	0.0016	0.0214	0	2	7.24	0	0.45
ENSMUSG00000016239	chrX:36328353-36362341	Lonrf3	LON peptidase N-terminal domain and ring finger 3	1.1	37.2	0.8	FALSE	FALSE	darkred	0.5545	1	13	14	3.62	10	EMPTY
ENSMUSG00000016252	chr2:174461072-174464105	Atp5e	ATP synthase, H+ transporting, mitochondrial F1 complex, epsilon subunit	5146.8	13387.8	5.7	FALSE	FALSE	midnightblue	0	0.1619	5	6	2.51	0	2
ENSMUSG00000016255	chr2:174450695-174457882	Tubb1	tubulin, beta 1 class VI	0.1	EMPTY	0.1	FALSE	FALSE	EMPTY	EMPTY	EMPTY	EMPTY	EMPTY	EMPTY	EMPTY	EMPTY
ENSMUSG00000016256	chr2:174427493-174439039	Ctsz	cathepsin Z	80.2	1120.9	1.1	FALSE	FALSE	darkgreen	0.2192	0.0954	16	18	2.36	3	2
ENSMUSG00000016257	chr2:174465067-174473081	Slmo2	slowmo homolog 2 (Drosophila)	109.2	1537.9	1.1	FALSE	FALSE	midnightblue	0.3115	1	5	6	1.35	2	0.42
ENSMUSG00000016262	chr1:192844431-192855752	Sertad4	SERTA domain containing 4	10.7	330.9	1.1	FALSE	FALSE	brown	0.3018	0.5782	4	6	2.16	2	EMPTY
ENSMUSG00000016283	chr17:37480851-37483552	H2-M2	histocompatibility 2, M region locus 2	0.6	EMPTY	5.2	FALSE	FALSE	EMPTY	EMPTY	EMPTY	EMPTY	EMPTY	EMPTY	EMPTY	0.84
ENSMUSG00000016308	chrX:36874358-36884215	Ube2a	ubiquitin-conjugating enzyme E2A	97.9	1773.2	1.8	FALSE	FALSE	lightcyan	0	0.0954	10	10	6.21	1	2
ENSMUSG00000016319	chrX:36795651-36798807	Slc25a5	solute carrier family 25 (mitochondrial carrier, adenine nucleotide translocator), member 5	2047.7	23715.4	2.2	FALSE	FALSE	turquoise	0	0.0795	0	2	2.28	0	EMPTY
ENSMUSG00000016327	chrX:38316184-38336769	Atp1b4	ATPase, (Na+)/K+ transporting, beta 4 polypeptide	0	EMPTY	3.8	FALSE	FALSE	EMPTY	EMPTY	EMPTY	EMPTY	EMPTY	EMPTY	EMPTY	EMPTY
ENSMUSG00000016344	chr2:181187247-181188771	Ppdpf	pancreatic progenitor cell differentiation and proliferation factor homolog (zebrafish)RIKEN cDNA 2700038C09 gene	105.1	1074.2	1.4	FALSE	TRUE	midnightblue	0	0.0214	9	10	17.64	0	EMPTY
ENSMUSG00000016346	chr2:181075579-181135291	Kcnq2	potassium voltage-gated channel, subfamily Q, member 2	41.2	2828.2	0.4	FALSE	TRUE	lightsteelblue1	0	0.0795	20	22	2.64	1	EMPTY
ENSMUSG00000016349	chr2:181147653-181157014	Eef1a2	eukaryotic translation elongation factor 1 alpha 2	73.6	1670.4	0.3	FALSE	FALSE	midnightblue	0.0006	0.114	12	14	2.18	1	2
ENSMUSG00000016356	chr2:180986535-181017540	Col20a1	collagen, type XX, alpha 1	0.5	19.7	0.2	FALSE	FALSE	brown	0.0007	1	4	6	10.29	0	EMPTY
ENSMUSG00000016382	chrX:75785654-75875182	Pls3	plastin 3 (T-isoform)	84.2	2697.3	0.7	FALSE	FALSE	turquoise	0	0.0661	21	22	4.1	0	2
ENSMUSG00000016386	chr2:106693269-106868356	Mpped2	metallophosphoesterase domain containing 2	20.7	479	0.8	FALSE	TRUE	midnightblue	0	0.0032	4	6	2.61	0	EMPTY
ENSMUSG00000016409	chrX:37126795-37150746	Nkap	NFKB activating protein	16.4	745.4	1.5	FALSE	TRUE	lightcyan	0.0483	0.0455	10	10	2.17	0	EMPTY
ENSMUSG00000016427	chrX:37187588-37191163	Ndufa1	NADH dehydrogenase (ubiquinone) 1 alpha subcomplex, 1	3717.7	10608	2.9	FALSE	TRUE	midnightblue	0	0.0214	5	6	2.32	0	EMPTY
ENSMUSG00000016458	chr2:105126529-105173616	Wt1	Wilms tumor 1 homolog	0.1	4.7	1.1	FALSE	FALSE	midnightblue	0.1412	0.0911	6	6	11.92	0	0.66
ENSMUSG00000016477	chr13:29906575-29985668	E2f3	E2F transcription factor 3	6.3	174.1	0.4	FALSE	FALSE	lightsteelblue1	0.05	1	11	10	4.11	0	2
ENSMUSG00000016481	chr1:195103789-195131570	Cr1l	complement component (3b/4b) receptor 1-like	38.1	726.7	2.5	FALSE	FALSE	salmon4	0.0078	0.0954	0	2	2.08	0	EMPTY
ENSMUSG00000016487	chr6:146888487-147032025	Ppfibp1	PTPRF interacting protein, binding protein 1 (liprin beta 1)	10.9	503.5	0.8	FALSE	FALSE	blue	0.0127	1	13	14	2.37	4	EMPTY
ENSMUSG00000016493	chr1:195041285-195092248	Cd46	CD46 antigen, complement regulatory protein	1.3	32.3	0.4	FALSE	FALSE	blue	0.0005	0.3708	18	18	11.31	0	2
ENSMUSG00000016494	chr1:194938821-194961292	Cd34	CD34 antigen	21.3	550.7	0.6	FALSE	FALSE	darkgreen	0.0112	0.114	16	18	3.14	2	2
ENSMUSG00000016496	chr19:29367455-29388095	Cd274	CD274 antigen	2.7	109.3	1.3	FALSE	TRUE	turquoise	0.0228	0.018	22	22	8.63	1	EMPTY
ENSMUSG00000016498	chr19:29410919-29471157	Pdcd1lg2	programmed cell death 1 ligand 2	0	EMPTY	0.7	FALSE	FALSE	EMPTY	EMPTY	EMPTY	EMPTY	EMPTY	EMPTY	EMPTY	EMPTY
ENSMUSG00000016503	chr5:146948657-146955614	Gtf3a	general transcription factor III A	13.5	40.4	0.8	FALSE	FALSE	midnightblue	0.0289	0.114	8	10	5.79	1	EMPTY
ENSMUSG00000016510	chr5:146951573-146963800	Mtif3	mitochondrial translational initiation factor 3	75.9	898.3	2.1	FALSE	TRUE	lightcyan	0	0.0455	13	14	3.17	0	EMPTY
ENSMUSG00000016520	chr5:147016655-147076586	Lnx2	ligand of numb-protein X 2	1.3	51.8	0.3	FALSE	TRUE	midnightblue	0.002	0.0149	12	14	4.15	1	EMPTY
ENSMUSG00000016524	chr1:130932658-130940073	Il19	interleukin 19	0	EMPTY	0.6	FALSE	FALSE	EMPTY	EMPTY	EMPTY	EMPTY	EMPTY	EMPTY	EMPTY	EMPTY
ENSMUSG00000016526	chr1:131128441-131138234	Dyrk3	dual-specificity tyrosine-(Y)-phosphorylation regulated kinase 3	8.3	168	1.5	FALSE	FALSE	brown	0.1689	1	7	6	1.96	0	EMPTY
ENSMUSG00000016528	chr1:131053704-131097543	Mapkapk2	MAP kinase-activated protein kinase 2	8.9	236.7	0.6	FALSE	FALSE	midnightblue	0.0002	0.0548	8	10	4.85	4	0.52
ENSMUSG00000016529	chr1:131019845-131024974	Il10	interleukin 10	0	EMPTY	0.8	FALSE	FALSE	EMPTY	EMPTY	EMPTY	EMPTY	EMPTY	EMPTY	EMPTY	0.9
ENSMUSG00000016534	chrX:38401357-38456454	Lamp2	lysosomal-associated membrane protein 2	122.7	3019.2	1.4	FALSE	FALSE	turquoise	0	0.114	0	2	2.27	0	EMPTY
ENSMUSG00000016541	chr15:85336381-85463836	Atxn10	ataxin 10	345.3	9132.3	1.3	FALSE	TRUE	lightcyan	0	0.0102	12	14	3.07	0	0.11
ENSMUSG00000016552	chr15:77940522-77956722	Foxred2	FAD-dependent oxidoreductase domain containing 2	9.7	349.6	0.9	FALSE	FALSE	darkgreen	0.7047	1	11	10	1.83	2	EMPTY
ENSMUSG00000016554	chr15:77958998-77970824	Eif3d	eukaryotic translation initiation factor 3, subunit D	198.4	3287.4	1.6	FALSE	FALSE	turquoise	0	0.0954	21	22	2.46	1	0.2
ENSMUSG00000016559	chr11:116021912-116027962	H3f3b	H3 histone, family 3B	1237.9	20611.1	2.1	FALSE	FALSE	midnightblue	0.2699	0.3708	2	2	2.05	0	0.06
ENSMUSG00000016619	chr15:84923428-84942955	Nup50	nucleoporin 50	19.7	996.1	1.3	FALSE	TRUE	salmon4	0.0001	0.0069	2	2	1.97	0	EMPTY
ENSMUSG00000016624	chr15:84785381-84856049	Phf21b	PHD finger protein 21B	5.4	155.7	0.3	FALSE	FALSE	midnightblue	0.0002	0.114	10	10	4.67	0	EMPTY
ENSMUSG00000016626	chr7:107166990-107198102	Nlrp14	NLR family, pyrin domain containing 14	0	EMPTY	1	FALSE	FALSE	EMPTY	EMPTY	EMPTY	EMPTY	EMPTY	EMPTY	EMPTY	EMPTY
ENSMUSG00000016637	chr15:78159465-78174108	Ift27	intraflagellar transport 27	120.7	1307.3	2.8	FALSE	FALSE	salmon4	0.2975	1	9	10	1.61	1	EMPTY
ENSMUSG00000016664	chr15:83375607-83464606	Pacsin2	protein kinase C and casein kinase substrate in neurons 2	17.3	682.3	0.5	FALSE	TRUE	turquoise	0.0124	0.018	22	22	1.85	3	EMPTY
ENSMUSG00000016756	chr13:24327420-24477285	Cmah	cytidine monophospho-N-acetylneuraminic acid hydroxylase	0.1	2	1.8	FALSE	FALSE	yellowgreen	0.2375	1	13	14	92505.1	5	2
ENSMUSG00000016757	chr15:83575119-83595157	Ttll12	tubulin tyrosine ligase-like family, member 12	12.1	406.5	0.9	FALSE	FALSE	blue	0.0632	0.6669	9	10	2.16	1	EMPTY
ENSMUSG00000016758	chr15:83526862-83544635	Bik	BCL2-interacting killer	0.2	EMPTY	0.2	FALSE	FALSE	EMPTY	EMPTY	EMPTY	EMPTY	EMPTY	EMPTY	EMPTY	2
ENSMUSG00000016763	chr15:83602583-83725021	Scube1	signal peptide, CUB domain, EGF-like 1	1.2	87.5	0.1	FALSE	FALSE	turquoise	0.0326	0.2287	21	22	4.44	0	EMPTY
ENSMUSG00000016831	chr14:52279146-52296391	Tox4	TOX high mobility group box family member 4	68.9	2257.6	1.3	FALSE	FALSE	turquoise	0	0.3159	21	22	3.03	0	EMPTY
ENSMUSG00000016833	chr5:100798627-100804471	Mrps18c	mitochondrial ribosomal protein S18C	747.7	3464.3	4.6	FALSE	TRUE	midnightblue	0	0.0455	5	6	2.54	1	EMPTY
ENSMUSG00000016918	chr1:12692430-12860371	Sulf1	sulfatase 1	7	351	0.6	FALSE	FALSE	turquoise	0.0012	0.114	0	2	4.33	4	EMPTY
ENSMUSG00000016921	chr2:162931528-162937121	Srsf6	serine/arginine-rich splicing factor 6	30.2	1078.1	0.5	FALSE	FALSE	brown	0.0018	0.2287	4	6	3.11	2	EMPTY
ENSMUSG00000016933	chr2:160731300-160775760	Plcg1	phospholipase C, gamma 1	20.5	1018.6	0.7	FALSE	FALSE	turquoise	0	0.2287	21	22	4.63	2	EMPTY
ENSMUSG00000016940	chr11:115420128-115431274	Kctd2	potassium channel tetramerisation domain containing 2	47	836.1	1.1	FALSE	TRUE	midnightblue	0.0052	0.0377	8	10	2.19	0	EMPTY
ENSMUSG00000016942	chr15:78439668-78468634	Tmprss6	transmembrane serine protease 6	0.3	11.7	0.6	FALSE	TRUE	darkgreen	0.0204	0.0377	14	14	476185	0	EMPTY
ENSMUSG00000016946	chr17:24047734-24073485	Kctd5	potassium channel tetramerisation domain containing 5	14.3	349.2	1.2	FALSE	FALSE	midnightblue	0.1515	0.5013	9	10	1.78	0	EMPTY
ENSMUSG00000016982	chr13:21981181-21988734	Pom121l2	POM121 membrane glycoprotein-like 2 (rat)	0	EMPTY	0.5	FALSE	FALSE	EMPTY	EMPTY	EMPTY	EMPTY	EMPTY	EMPTY	EMPTY	EMPTY
ENSMUSG00000016984	chr11:17938756-17953875	Etaa1	Ewing's tumor-associated antigen 1	4	181.9	1	FALSE	TRUE	midnightblue	0.0022	0.0069	4	6	6.32	1	2
ENSMUSG00000016995	chr2:164389393-164405160	Matn4	matrilin 4	1.8	45.2	0.6	FALSE	FALSE	saddlebrown	0	0.114	12	14	17.43	0	2
ENSMUSG00000016998	chr2:164275952-164278459	Svs4	seminal vesicle secretory protein 4	0	EMPTY	0.6	FALSE	FALSE	EMPTY	EMPTY	EMPTY	EMPTY	EMPTY	EMPTY	EMPTY	2
ENSMUSG00000017000	chr2:164316751-164318453	Svs6	seminal vesicle secretory protein 6	0	EMPTY	0.6	FALSE	FALSE	EMPTY	EMPTY	EMPTY	EMPTY	EMPTY	EMPTY	EMPTY	2
ENSMUSG00000017002	chr2:164354070-164389095	Slpi	secretory leukocyte peptidase inhibitor	2.4	21.3	1.1	FALSE	FALSE	turquoise	0.231	0.6669	0	2	21.51	1	2
ENSMUSG00000017003	chr2:164289268-164291500	Svs3a	seminal vesicle secretory protein 3A	0	EMPTY	1	FALSE	FALSE	EMPTY	EMPTY	EMPTY	EMPTY	EMPTY	EMPTY	EMPTY	EMPTY
ENSMUSG00000017004	chr2:164332740-164334396	Svs5	seminal vesicle secretory protein 5	0	EMPTY	1	FALSE	FALSE	EMPTY	EMPTY	EMPTY	EMPTY	EMPTY	EMPTY	EMPTY	2
ENSMUSG00000017007	chr2:164403141-164415448	Rbpjl	recombination signal binding protein for immunoglobulin kappa J region-like	0.3	15	0.6	FALSE	FALSE	lightyellow	0.5813	0.8745	9	10	12.77	1	2
ENSMUSG00000017009	chr2:164424247-164443887	Sdc4	syndecan 4	448	10754.1	2.8	FALSE	FALSE	turquoise	0.0013	0.193	20	22	1.71	6	0.13
ENSMUSG00000017049	chr8:21969775-21974041	Ccdc70	coiled-coil domain containing 70	0	EMPTY	1	FALSE	FALSE	EMPTY	EMPTY	EMPTY	EMPTY	EMPTY	EMPTY	EMPTY	EMPTY
ENSMUSG00000017057	chrX:36112110-36171259	Il13ra1	interleukin 13 receptor, alpha 1	5.4	212.6	1.7	FALSE	FALSE	brown	0.6804	0.9921	2	2	2.08	3	0.6
ENSMUSG00000017064	chr13:28142484-28151611	Prl5a1	prolactin family 5, subfamily a, member 1	0	EMPTY	0.8	FALSE	FALSE	EMPTY	EMPTY	EMPTY	EMPTY	EMPTY	EMPTY	EMPTY	EMPTY
ENSMUSG00000017119	chr11:101552149-101581951	Nbr1	neighbor of Brca1 gene 1	123.8	4628.6	0.9	FALSE	FALSE	turquoise	0.0001	0.3159	21	22	1.85	1	0.09
ENSMUSG00000017132	chr11:118132019-118248592	Cyth1	cytohesin 1	12.5	423	0.3	FALSE	FALSE	lightcyan	0	0.0548	12	14	2.93	3	2
ENSMUSG00000017144	chr2:51130438-51149111	Rnd3	Rho family GTPase 3	42.1	1227.4	2.5	FALSE	TRUE	turquoise	0	0.0214	22	22	4.03	1	EMPTY
ENSMUSG00000017146	chr11:101488764-101551955	Brca1	breast cancer 1	0.8	63	1	FALSE	FALSE	darkorange	0.2976	1	15	14	3.63	0	2
ENSMUSG00000017165	chr11:100334407-100336996	Gast	gastrin	35	214.2	54.8	TRUE	FALSE	salmon4	0.0042	0.0548	4	6	2.51	0	0.66
ENSMUSG00000017167	chr11:101170523-101190724	Cntnap1	contactin associated protein-like 1	8.4	491.4	0.2	FALSE	FALSE	darkgreen	0	0.1619	14	14	3.61	1	0.93
ENSMUSG00000017188	chr11:101277968-101279114	Coa3	cytochrome C oxidase assembly factor 3	1017.7	7561.4	2.1	FALSE	TRUE	salmon4	0.0009	0.031	0	2	1.83	0	0.03
ENSMUSG00000017195	chr11:98551097-98558665	Zpbp2	zona pellucida binding protein 2	0.2	EMPTY	0.7	FALSE	FALSE	EMPTY	EMPTY	EMPTY	EMPTY	EMPTY	EMPTY	EMPTY	EMPTY
ENSMUSG00000017204	chr11:98664351-98677708	Gsdma	gasdermin A	0.7	26.3	5.7	FALSE	FALSE	salmon4	0.6235	1	2	2	5.84	0	EMPTY
ENSMUSG00000017210	chr11:98704591-98729435	Med24	mediator complex subunit 24	43.1	1474	0.6	FALSE	FALSE	paleturquoise	0.0003	0.0954	16	18	2.59	3	2
ENSMUSG00000017211	chr11:98646759-98657964	Gsdma2	gasdermin A2	0.1	EMPTY	0.6	FALSE	FALSE	EMPTY	EMPTY	EMPTY	EMPTY	EMPTY	EMPTY	EMPTY	EMPTY
ENSMUSG00000017221	chr11:98682554-98695979	Psmd3	proteasome (prosome, macropain) 26S subunit, non-ATPase, 3	37.2	861.6	0.7	FALSE	TRUE	midnightblue	0	0.018	9	10	5.12	0	2
ENSMUSG00000017264	chr4:148558429-148582401	Exosc10	exosome component 10	38.3	1119.9	0.9	FALSE	TRUE	paleturquoise	0	0.0214	18	18	2.7	1	2
ENSMUSG00000017288	chr11:76046226-76179647	Vps53	vacuolar protein sorting 53 (yeast)	318.6	5396.6	1.7	FALSE	FALSE	turquoise	0	0.0661	21	22	2.19	0	0.23
ENSMUSG00000017291	chr11:77529162-77607815	Taok1	TAO kinase 1	42	5239.3	1.2	FALSE	FALSE	turquoise	0	0.0954	0	2	2.14	0	EMPTY
ENSMUSG00000017299	chr2:164745983-164768607	Dnttip1	deoxynucleotidyltransferase, terminal, interacting protein 1	17.8	340.5	0.8	FALSE	TRUE	brown	0	0.0047	6	6	3.3	2	EMPTY
ENSMUSG00000017300	chr2:164777161-164779967	Tnnc2	troponin C2, fast	29	EMPTY	22.7	FALSE	FALSE	lightyellow	EMPTY	1	11	10	3.26001e+06	0	EMPTY
ENSMUSG00000017307	chr2:164792768-164804882	Acot8	acyl-CoA thioesterase 8	55.9	554.5	1	FALSE	FALSE	darkgreen	0.0332	0.2696	16	18	2.32	0	0.75
ENSMUSG00000017309	chr11:102041509-102055620	Cd300lg	CD300 antigen like family member G	0.1	3.5	0.3	FALSE	FALSE	greenyellow	0.4126	1	22	22	102110	4	EMPTY
ENSMUSG00000017310	chr2:164698501-164702453	Spint4	serine protease inhibitor, Kunitz type 4	0	EMPTY	0.8	FALSE	FALSE	EMPTY	EMPTY	EMPTY	EMPTY	EMPTY	EMPTY	EMPTY	EMPTY
ENSMUSG00000017311	chr11:102106676-102107832	Pyy	peptide YY	0	EMPTY	0.2	FALSE	FALSE	EMPTY	EMPTY	EMPTY	EMPTY	EMPTY	EMPTY	EMPTY	EMPTY
ENSMUSG00000017314	chr11:102057015-102088515	Mpp2	membrane protein, palmitoylated 2 (MAGUK p55 subfamily member 2)	53.7	2129.7	0.6	FALSE	TRUE	darkgreen	0	0.0102	14	14	2.72	2	EMPTY
ENSMUSG00000017316	chr11:102099930-102101319	Ppy	pancreatic polypeptide	0	EMPTY	0.8	FALSE	FALSE	EMPTY	EMPTY	EMPTY	EMPTY	EMPTY	EMPTY	EMPTY	0.81
ENSMUSG00000017344	chr11:78499091-78502324	Vtn	vitronectin	132.2	2169.5	0.8	FALSE	FALSE	turquoise	0	0.3159	21	22	4.04	0	2
ENSMUSG00000017376	chr11:78567168-78697373	Nlk	nemo like kinase	56.9	1026.2	1	FALSE	FALSE	brown	0.1224	0.8745	12	14	1.58	1	2
ENSMUSG00000017386	chr11:78158499-78165589	Traf4	TNF receptor associated factor 4	4.8	109.2	0.8	FALSE	FALSE	midnightblue	0.3152	0.8745	6	6	3.36	0	0.92
ENSMUSG00000017390	chr11:78322968-78327781	Aldoc	aldolase C, fructose-bisphosphate	2246.3	42572.4	0.5	FALSE	TRUE	turquoise	0	0.0149	22	22	3.44	2	EMPTY
ENSMUSG00000017400	chr11:98036623-98053462	Stac2	SH3 and cysteine rich domain 2	8.6	274.7	0.1	FALSE	TRUE	lightsteelblue1	0	0.0661	16	18	13.75	0	EMPTY
ENSMUSG00000017404	chr11:98026710-98030492	Rpl19	ribosomal protein L19	919.6	8514.4	4.4	FALSE	TRUE	midnightblue	0	0.0149	4	6	3.31	0	EMPTY
ENSMUSG00000017405	chr11:78166106-78176675	Nek8	NIMA (never in mitosis gene a)-related expressed kinase 8	3.5	56	0.9	FALSE	FALSE	midnightblue	0.5313	0.2287	10	10	3.53	1	EMPTY
ENSMUSG00000017412	chr2:52428320-52676831	Cacnb4	calcium channel, voltage-dependent, beta 4 subunit	158.9	2259.8	0.6	FALSE	TRUE	lightsteelblue1	0	0.1367	21	22	2.68	1	EMPTY
ENSMUSG00000017417	chr11:97923238-97986444	Plxdc1	plexin domain containing 1	16.7	524.8	0.5	FALSE	FALSE	turquoise	0.0902	0.0455	22	22	2.69	1	EMPTY
ENSMUSG00000017418	chr2:15049395-15082456	Arl5b	ADP-ribosylation factor-like 5B	7	359.1	0.8	FALSE	FALSE	blue	0.1783	0.5782	14	14	1.73	2	EMPTY
ENSMUSG00000017421	chr11:80383279-80405733	Zfp207	zinc finger protein 207	192.3	4854.2	0.7	FALSE	TRUE	turquoise	0	0.0057	20	22	2.17	2	0.17
ENSMUSG00000017428	chr11:80428615-80473248	Psmd11	proteasome (prosome, macropain) 26S subunit, non-ATPase, 11	171.2	2621.4	1.6	FALSE	FALSE	turquoise	0	0.1619	1	2	2.15	3	0.16
ENSMUSG00000017446	chr11:118428203-118449963	C1qtnf1	C1q and tumor necrosis factor related protein 1	2.7	63	0.7	FALSE	FALSE	turquoise	0.0264	0.0795	0	2	5.55	2	2
ENSMUSG00000017453	chr11:77880615-77894096	Pipox	pipecolic acid oxidase	6.4	122.1	1.6	FALSE	FALSE	turquoise	0.2292	0.1619	22	22	4.97	1	0.76
ENSMUSG00000017466	chr11:118301069-118355740	Timp2	tissue inhibitor of metalloproteinase 2	111.8	4318.5	0.9	FALSE	TRUE	turquoise	0	0.0149	0	2	1.99	3	2
ENSMUSG00000017478	chr8:122376609-122417360	Zc3h18	zinc finger CCCH-type containing 18	7.7	301	0.5	FALSE	FALSE	midnightblue	0	0.0661	12	14	4.2	0	EMPTY
ENSMUSG00000017485	chr14:16365179-16430787	Top2b	topoisomerase (DNA) II beta	33.8	1805	0.8	FALSE	TRUE	brown	0.0462	0.0377	2	2	1.7	1	0.44
ENSMUSG00000017491	chr14:16430842-16575472	Rarb	retinoic acid receptor, beta	15.4	487.3	1.2	FALSE	FALSE	blue	0.7112	0.9921	18	18	1.75	5	EMPTY
ENSMUSG00000017493	chr11:99041244-99054392	Igfbp4	insulin-like growth factor binding protein 4	7.9	211.2	0.1	FALSE	FALSE	lightcyan	0.0223	0.0661	12	14	3.74	2	2
ENSMUSG00000017499	chr11:98907801-98923940	Cdc6	cell division cycle 6	0.6	15.5	1.8	FALSE	FALSE	darkorange	0.7026	1	21	22	7.51	0	2
ENSMUSG00000017548	chr11:79993106-80034123	Suz12	suppressor of zeste 12 homolog (Drosophila)	16.9	742.6	1.1	FALSE	FALSE	darkmagenta	0.098	0.0377	4	6	1.66	0	EMPTY
ENSMUSG00000017550	chr11:80089400-80135794	Atad5	ATPase family, AAA domain containing 5	2.5	168	1.2	FALSE	FALSE	midnightblue	0.163	0.0548	6	6	2.48	1	EMPTY
ENSMUSG00000017561	chr11:80046493-80080991	Crlf3	cytokine receptor-like factor 3	12.5	289.1	1	FALSE	TRUE	midnightblue	0.0295	0.0102	8	10	1.63	1	EMPTY
ENSMUSG00000017588	chr11:99345565-99351104	Krt27	keratin 27	0.2	4.6	1.2	FALSE	TRUE	lightsteelblue1	0.0222	0.2979	14	14	135489	0	2
ENSMUSG00000017607	chr11:99065678-99089306	Tns4	tensin 4	0.3	7.1	0.5	FALSE	FALSE	turquoise	0.2886	1	13	14	165705	0	EMPTY
ENSMUSG00000017615	chr11:78522850-78536332	Tnfaip1	tumor necrosis factor, alpha-induced protein 1 (endothelial)	65.2	2512.7	1.4	FALSE	FALSE	paleturquoise	0.0006	0.0548	18	18	1.65	1	EMPTY
ENSMUSG00000017631	chr11:76416734-76622314	Abr	active BCR-related gene	80.1	3832	0.5	FALSE	FALSE	lightsteelblue1	0.0753	0.6669	14	14	1.35	1	EMPTY
ENSMUSG00000017639	chr11:79591212-79698023	Rab11fip4	RAB11 family interacting protein 4 (class II)	46	3421.4	0.4	FALSE	TRUE	turquoise	0	0.0214	21	22	3.93	1	EMPTY
ENSMUSG00000017652	chr2:165055627-165072948	Cd40	CD40 antigen	1.4	18.9	0.8	FALSE	FALSE	salmon4	0.5209	1	13	14	7.46	1	0.34
ENSMUSG00000017664	chr2:165276554-165287869	Slc35c2	solute carrier family 35, member C2	87.3	1521.2	1	FALSE	TRUE	darkgreen	0.0313	0.0214	14	14	1.91	2	0.06
ENSMUSG00000017667	chr2:165374264-165388259	Zfp334	zinc finger protein 334	12.6	1074	1.5	FALSE	TRUE	turquoise	0.0005	0.0122	22	22	2.69	2	EMPTY
ENSMUSG00000017670	chr2:165288031-165326479	Elmo2	engulfment and cell motility 2	121.3	3809.4	0.7	FALSE	FALSE	paleturquoise	0	0.0548	18	18	3.63	5	EMPTY
ENSMUSG00000017677	chr11:79239372-79254671	Wsb1	WD repeat and SOCS box-containing 1	55.2	1253.1	0.6	FALSE	FALSE	brown	0.1294	1	5	6	2.13	5	0.07
ENSMUSG00000017679	chr2:163602314-163619013	Ttpal	tocopherol (alpha) transfer protein-like	26	1129.7	0.9	FALSE	FALSE	turquoise	0	0.0548	21	22	3.5	1	EMPTY
ENSMUSG00000017686	chr11:80209019-80267907	Rhot1	ras homolog gene family, member T1	25.5	822.9	0.7	FALSE	FALSE	brown	0.613	0.8745	1	2	1.7	0	2
ENSMUSG00000017688	chr3:3508030-3659775	Hnf4g	hepatocyte nuclear factor 4, gamma	0.1	2.3	1.8	FALSE	FALSE	paleturquoise	0.5653	1	19	18	62540.3	0	2
ENSMUSG00000017692	chr11:80300912-80355955	Rhbdl3	rhomboid, veinlet-like 3 (Drosophila)	7.6	293.2	0.6	FALSE	FALSE	turquoise	0.0467	0.2696	22	22	2.18	2	2
ENSMUSG00000017697	chr2:163726584-163750239	Ada	adenosine deaminase	0.6	13.7	0.9	FALSE	FALSE	darkred	0.0521	0.114	0	2	9.12	0	EMPTY
ENSMUSG00000017707	chr2:163623272-163645131	Serinc3	serine incorporator 3	34.5	1312.5	0.7	FALSE	FALSE	brown	0	0.193	8	10	2.4	6	0.18
ENSMUSG00000017713	chr11:117867952-117873481	Tha1	threonine aldolase 1	3.3	67	0.8	FALSE	FALSE	lightcyan	0.0261	0.1367	10	10	8.15	0	0.74
ENSMUSG00000017715	chr11:117986292-118024011	Pgs1	phosphatidylglycerophosphate synthase 1	19.8	497.5	0.5	FALSE	FALSE	midnightblue	0.0001	0.1619	6	6	2.44	0	EMPTY
ENSMUSG00000017716	chr11:117849251-117855743	Birc5	baculoviral IAP repeat-containing 5	1.6	15.1	1.2	FALSE	FALSE	brown4	0.8243	1	11	10	4.4	0	0.77
ENSMUSG00000017720	chr2:164470301-164473724	Trp53tg5	transformation related protein 53 target 5	0	EMPTY	0.7	FALSE	FALSE	EMPTY	EMPTY	EMPTY	EMPTY	EMPTY	EMPTY	EMPTY	EMPTY
ENSMUSG00000017721	chr2:164497520-164508301	Pigt	phosphatidylinositol glycan anchor biosynthesis, class T	39.4	966.5	0.8	FALSE	TRUE	darkgreen	0	0.0084	13	14	7.75	1	2
ENSMUSG00000017723	chr2:164562413-164568510	Wfdc2	WAP four-disulfide core domain 2	3.7	21.7	0.5	FALSE	FALSE	brown4	0.1371	0.9921	6	6	302.56	1	2
ENSMUSG00000017724	chr11:101769742-101785371	Etv4	ets variant gene 4 (E1A enhancer binding protein, E1AF)	3.7	82.4	0.3	FALSE	FALSE	brown	0.5823	1	13	14	2.42	0	2
ENSMUSG00000017733	chr2:164588343-164593594	Eppin	epididymal peptidase inhibitor	0	EMPTY	3.4	FALSE	FALSE	EMPTY	EMPTY	EMPTY	EMPTY	EMPTY	EMPTY	EMPTY	EMPTY
ENSMUSG00000017737	chr2:164940780-164955850	Mmp9	matrix metallopeptidase 9	0.5	8.5	0.7	FALSE	FALSE	ivory	0.8109	1	17	18	11.11	4	0.99
ENSMUSG00000017740	chr2:164960816-164999727	Slc12a5	solute carrier family 12, member 5	61.3	1970.1	0.3	FALSE	FALSE	midnightblue	0	0.0548	6	6	2.58	0	2
ENSMUSG00000017747	chr11:100766032-100770957	Ghdc	GH3 domain containing	7.7	199.7	1	FALSE	FALSE	blue	0.041	0.0954	14	14	2.69	1	EMPTY
ENSMUSG00000017754	chr2:164839518-164857711	Pltp	phospholipid transfer protein	85.6	1277	1.6	FALSE	TRUE	darkgreen	0.0322	0.031	16	18	2.63	2	2
ENSMUSG00000017756	chr13:73763697-73816743	Slc12a7	solute carrier family 12, member 7	23.9	1338.9	7.4	FALSE	FALSE	paleturquoise	0.0015	0.3159	20	22	2.37	4	2
ENSMUSG00000017760	chr2:164832873-164841032	Ctsa	cathepsin A	169.9	4559.5	0.9	FALSE	FALSE	turquoise	0	0.1619	21	22	3.2	2	0.37
ENSMUSG00000017764	chr2:164822686-164826871	Zswim1	zinc finger, SWIM domain containing 1	49.9	1268.2	1.4	FALSE	FALSE	darkgreen	0.3825	0.0954	16	18	2.56	1	0.29
ENSMUSG00000017765	chr8:105943590-105966115	Slc12a4	solute carrier family 12, member 4	7.4	267.2	0.6	FALSE	FALSE	darkgreen	0.0053	0.0548	12	14	3.33	3	0.94
ENSMUSG00000017767	chr2:164826389-164828537	Spata25	spermatogenesis associated 25	0.1	EMPTY	1.6	FALSE	FALSE	EMPTY	EMPTY	EMPTY	EMPTY	EMPTY	EMPTY	EMPTY	EMPTY
ENSMUSG00000017774	chr11:75650504-75673910	Myo1c	myosin IC	5.4	269.4	0.5	FALSE	FALSE	saddlebrown	0.0027	0.0548	16	18	3.15	3	0.43
ENSMUSG00000017776	chr11:75679259-75706908	Crk	v-crk sarcoma virus CT10 oncogene homolog (avian)	32.6	1292.5	0.5	FALSE	FALSE	salmon4	0.0001	1	9	10	1.65	0	2
ENSMUSG00000017778	chr13:86044816-86046904	Cox7c	cytochrome c oxidase, subunit VIIc	2595.8	9478.8	24.1	FALSE	TRUE	midnightblue	0	0.0214	5	6	3.07	0	EMPTY
ENSMUSG00000017781	chr11:75588097-75628804	Pitpna	phosphatidylinositol transfer protein, alpha	82.2	2850.1	0.4	FALSE	FALSE	salmon4	0	0.0795	4	6	1.8	1	EMPTY
ENSMUSG00000017801	chr11:101087277-101092207	Mlx	MAX-like protein X	135	1344.2	1.7	FALSE	TRUE	turquoise	0	0.031	22	22	1.79	1	2
ENSMUSG00000017802	chr11:101096322-101119893	Fam134c	family with sequence similarity 134, member C	11.8	400.3	0.5	FALSE	TRUE	turquoise	0	0.0122	21	22	2.64	1	EMPTY
ENSMUSG00000017817	chr2:163336242-163397993	Jph2	junctophilin 2	0.4	19	1.3	FALSE	FALSE	greenyellow	0.9022	1	9	10	2.66	0	EMPTY
ENSMUSG00000017830	chr11:100694884-100704271	Dhx58	DEXH (Asp-Glu-X-His) box polypeptide 58	3.9	68.5	0.6	FALSE	FALSE	blue	0.0008	0.0954	18	18	12.79	1	EMPTY
ENSMUSG00000017831	chr17:53479234-53507671	Rab5a	RAB5A, member RAS oncogene family	30.8	730.4	0.7	FALSE	TRUE	midnightblue	0.002	0.0455	5	6	2.06	0	0.17
ENSMUSG00000017832	chr11:100713850-100714575	Hspb9	heat shock protein, alpha-crystallin-related, B9	0.2	EMPTY	0.2	FALSE	FALSE	EMPTY	EMPTY	EMPTY	EMPTY	EMPTY	EMPTY	EMPTY	EMPTY
ENSMUSG00000017837	chr11:100619244-100627607	Nkiras2	NFKB inhibitor interacting Ras-like protein 2	25.8	542.7	1.3	FALSE	FALSE	darkgreen	0.0016	0.0548	16	18	2.95	3	2
ENSMUSG00000017843	chr12:110485739-110583061	Ppp2r5c	protein phosphatase 2, regulatory subunit B (B56), gamma isoform	64.4	3267.1	0.8	FALSE	FALSE	turquoise	0	0.0795	22	22	1.78	1	EMPTY
ENSMUSG00000017858	chr2:163017354-163046141	Ift52	intraflagellar transport 52	107	2582.6	2.4	FALSE	FALSE	turquoise	0	0.0954	21	22	3.21	1	EMPTY
ENSMUSG00000017861	chr2:163054687-163084688	Mybl2	myeloblastosis oncogene-like 2	0.2	6.8	0.5	FALSE	FALSE	thistle2	0.6397	0.6669	20	22	16.85	0	2
ENSMUSG00000017868	chr2:162987330-163014127	Sgk2	serum/glucocorticoid regulated kinase 2	1.1	36.2	1.1	FALSE	FALSE	turquoise	0	0.053	20	22	992822	3	EMPTY
ENSMUSG00000017897	chr2:165595032-165771727	Eya2	eyes absent 2 homolog (Drosophila)	9.3	EMPTY	1.1	FALSE	FALSE	turquoise	EMPTY	1	11	10	2.31	1	2
ENSMUSG00000017922	chr13:27196659-27203749	Prl3c1	prolactin family 3, subfamily c, member 1	0	EMPTY	1	FALSE	FALSE	EMPTY	EMPTY	EMPTY	EMPTY	EMPTY	EMPTY	EMPTY	2
ENSMUSG00000017929	chr2:167298444-167349183	B4galt5	UDP-Gal:betaGlcNAc beta 1,4-galactosyltransferase, polypeptide 5	14.8	631.5	0.4	FALSE	FALSE	midnightblue	0.0675	0.0548	12	14	1.67	2	EMPTY
ENSMUSG00000017943	chr2:163438476-163455324	Gdap1l1	ganglioside-induced differentiation-associated protein 1-like 1	120.2	2432.7	1	FALSE	TRUE	lightcyan	0	0.0149	13	14	4.7	0	EMPTY
ENSMUSG00000017950	chr2:163506808-163572910	Hnf4a	hepatic nuclear factor 4, alpha	0	EMPTY	0.1	FALSE	FALSE	EMPTY	EMPTY	EMPTY	EMPTY	EMPTY	EMPTY	EMPTY	2
ENSMUSG00000017969	chr2:167191805-167240604	Ptgis	prostaglandin I2 (prostacyclin) synthase	2.7	68.6	0.7	FALSE	FALSE	yellowgreen	0	0.5013	14	14	15.53	3	2
ENSMUSG00000017978	chr6:23262773-23839421	Cadps2	Ca2+-dependent activator protein for secretion 2	143.9	5121.3	1.5	FALSE	TRUE	darkmagenta	0	0.0012	2	2	3.01	0	EMPTY
ENSMUSG00000017999	chr2:167015193-167034947	Ddx27	DEAD (Asp-Glu-Ala-Asp) box polypeptide 27	15.5	459.8	0.4	FALSE	FALSE	darkgreen	0.2138	0.1367	12	14	2.59	0	EMPTY
ENSMUSG00000018001	chr5:143622447-143710250	Cyth3	cytohesin 3	12.1	449.2	0.4	FALSE	FALSE	brown	0.3976	1	17	18	1.69	1	EMPTY
ENSMUSG00000018008	chr15:78597047-78622019	Cyth4	cytohesin 4	6.4	204.5	1	FALSE	FALSE	turquoise	0.1457	0.2287	22	22	5.51	0	EMPTY
ENSMUSG00000018012	chr11:120721470-120723969	Rac3	RAS-related C3 botulinum substrate 3	7.2	79.2	1	FALSE	FALSE	midnightblue	0.0011	0.3159	8	10	3.96	1	2
ENSMUSG00000018040	chr15:83113433-83122801	Rrp7a	ribosomal RNA processing 7 homolog A (S. cerevisiae)	86	1896	1.2	FALSE	FALSE	darkgreen	0.2264	0.3159	14	14	1.83	0	EMPTY
ENSMUSG00000018042	chr15:83153494-83172592	Cyb5r3	cytochrome b5 reductase 3	95.1	2346.1	1.6	FALSE	TRUE	darkgreen	0.002	0.0377	14	14	3.18	1	2
ENSMUSG00000018068	chr11:86210681-86257575	Ints2	integrator complex subunit 2	13.1	581.7	1.1	FALSE	FALSE	turquoise	0.0008	0.0661	22	22	3.08	3	EMPTY
ENSMUSG00000018076	chr5:118560719-118765435	Med13l	mediator complex subunit 13-like	19.1	1931.3	0.6	FALSE	FALSE	brown	0.4857	1	4	6	1.43	0	EMPTY
ENSMUSG00000018102	chr13:23684199-23692488	Hist1h2bc	histone cluster 1, H2bc	245.1	1441.1	2	FALSE	FALSE	midnightblue	0	0.0954	9	10	45.59	4	0.1
ENSMUSG00000018126	chr15:79258195-79285537	Baiap2l2	BAI1-associated protein 2-like 2	0.8	7	0.3	FALSE	FALSE	darkgreen	0.0664	0.0455	16	18	173611	0	EMPTY
ENSMUSG00000018143	chr5:139791513-139802653	Mafk	v-maf musculoaponeurotic fibrosarcoma oncogene family, protein K (avian)	6.3	174.1	1.1	FALSE	FALSE	saddlebrown	0	0.3708	9	10	5.23	2	2
ENSMUSG00000018160	chr11:98152154-98193293	Med1	mediator complex subunit 1	23.2	1245.2	0.9	FALSE	FALSE	turquoise	0.7463	0.9921	20	22	1.3	0	EMPTY
ENSMUSG00000018166	chr10:128567523-128589652	Erbb3	v-erb-b2 erythroblastic leukemia viral oncogene homolog 3 (avian)	1.5	96.7	0.5	FALSE	TRUE	blue	0.0323	0.031	18	18	5.27	2	EMPTY
ENSMUSG00000018167	chr11:98358368-98381112	Stard3	START domain containing 3	34.1	775.2	0.8	FALSE	TRUE	darkgreen	0.0068	0.0214	14	14	2.32	1	2
ENSMUSG00000018168	chr11:98464902-98546031	Ikzf3	IKAROS family zinc finger 3	0.5	5.9	0.5	FALSE	FALSE	darkgreen	0.2518	0.9921	16	18	120502	1	EMPTY
ENSMUSG00000018169	chr15:78755882-78773475	Mfng	MFNG O-fucosylpeptide 3-beta-N-acetylglucosaminyltransferase	4	78	1.6	FALSE	FALSE	turquoise	0.8742	0.5782	22	22	2.63	2	2
ENSMUSG00000018171	chr11:86583865-86683836	Vmp1	vacuole membrane protein 1	218.4	3893.6	1.2	FALSE	TRUE	turquoise	0	0.031	21	22	2.75	3	0.1
ENSMUSG00000018189	chr1:143777278-143807466	Uchl5	ubiquitin carboxyl-terminal esterase L5	66.6	1499.2	1.4	FALSE	TRUE	midnightblue	0	0.0149	10	10	2.47	0	0.56
ENSMUSG00000018196	chr1:143739029-143749676	Glrx2	glutaredoxin 2 (thioltransferase)	80.9	754.3	0.7	FALSE	FALSE	midnightblue	0	0.0548	8	10	2.71	1	EMPTY
ENSMUSG00000018199	chr1:143750790-143777068	Trove2	TROVE domain family, member 2	30.1	2460.9	1.6	FALSE	FALSE	blue	0.0816	0.1619	20	22	1.82	0	2
ENSMUSG00000018209	chr2:164070322-164155524	Stk4	serine/threonine kinase 4	17.5	890.8	0.8	FALSE	FALSE	paleturquoise	0.0151	0.3159	18	18	1.97	2	EMPTY
ENSMUSG00000018211	chr2:164214454-164221660	Wfdc15b	WAP four-disulfide core domain 15B	0	EMPTY	0.4	FALSE	FALSE	brown4	EMPTY	1	7	6	38352.5	0	EMPTY
ENSMUSG00000018217	chr11:63128982-63159547	Pmp22	peripheral myelin protein 22	46.8	676.7	0.8	FALSE	TRUE	turquoise	0.031	0.0377	22	22	2.79	1	0.21
ENSMUSG00000018238	chr11:53431023-53437904	Gdf9	growth differentiation factor 9	3	60.1	1.9	FALSE	FALSE	paleturquoise	0.7729	0.5461	18	18	2.92	0	EMPTY
ENSMUSG00000018239	chr11:53324679-53333301	Zcchc10	zinc finger, CCHC domain containing 10	39.9	569.6	2.8	FALSE	FALSE	turquoise	0.0413	0.5782	22	22	1.6	2	0.33
ENSMUSG00000018259	chr13:27345683-27354216	Prl8a2	prolactin family 8, subfamily a, member 2	0	EMPTY	0.3	FALSE	FALSE	EMPTY	EMPTY	EMPTY	EMPTY	EMPTY	EMPTY	EMPTY	2
ENSMUSG00000018263	chr5:119834663-119885218	Tbx5	T-box 5	0	EMPTY	0.8	FALSE	FALSE	EMPTY	EMPTY	EMPTY	EMPTY	EMPTY	EMPTY	EMPTY	EMPTY
ENSMUSG00000018286	chr11:70525367-70527858	Psmb6	proteasome (prosome, macropain) subunit, beta type 6	1614.3	11501	2.8	FALSE	TRUE	salmon4	0.0015	0.0259	1	2	1.73	1	0.28
ENSMUSG00000018287	chr11:70663771-70669416	Spag7	sperm associated antigen 7	620.4	6905.6	3.3	FALSE	FALSE	salmon4	0.0884	0.193	1	2	1.54	0	0.08
ENSMUSG00000018293	chr11:70651850-70654644	Pfn1	profilin 1	409.3	3010.2	0.7	FALSE	TRUE	midnightblue	0	0.0455	10	10	6.46	0	EMPTY
ENSMUSG00000018322	chr2:164053540-164071169	Tomm34	translocase of outer mitochondrial membrane 34	123.9	2373.9	1.2	FALSE	FALSE	darkgreen	0.2876	0.193	16	18	1.73	3	0.67
ENSMUSG00000018326	chr2:163994960-164018588	Ywhab	tyrosine 3-monooxygenase/tryptophan 5-monooxygenase activation protein, beta polypeptide	320.8	9824.9	0.8	FALSE	TRUE	midnightblue	0	0.0102	5	6	1.56	4	0.34
ENSMUSG00000018334	chr11:79013440-79146407	Ksr1	kinase suppressor of ras 1	3.4	198.7	0.3	FALSE	TRUE	lightsteelblue1	0.0253	1	9	10	3.58	1	EMPTY
ENSMUSG00000018339	chr11:54902453-54910377	Gpx3	glutathione peroxidase 3	622.9	9704.8	4.9	FALSE	TRUE	lightcyan	0.0002	0.018	10	10	11.67	2	2
ENSMUSG00000018340	chr11:54979108-55033445	Anxa6	annexin A6	97.1	2973	0.7	FALSE	TRUE	turquoise	0	0.0149	21	22	6.6	1	2
ENSMUSG00000018341	chr6:67291318-67376188	Il12rb2	interleukin 12 receptor, beta 2	1.7	70.2	0.5	FALSE	FALSE	turquoise	0.0439	0.3708	20	22	3.06	0	0.89
ENSMUSG00000018347	chr11:65807175-65829239	Zkscan6	zinc finger with KRAB and SCAN domains 6	11	279.9	1	FALSE	FALSE	turquoise	0.0042	0.0661	21	22	4.31	0	2
ENSMUSG00000018362	chr11:106988629-106999541	Kpna2	karyopherin (importin) alpha 2	9.7	200.5	2.5	FALSE	FALSE	turquoise	0	0.114	21	22	3.56	0	EMPTY
ENSMUSG00000018363	chr11:106820066-106920715	Smurf2	SMAD specific E3 ubiquitin protein ligase 2	13	724.1	0.9	FALSE	FALSE	violet	0.2973	0.193	0	2	1.69	0	EMPTY
ENSMUSG00000018377	chr11:88068279-88084729	Vezf1	vascular endothelial zinc finger 1	31.5	1399.6	1.3	FALSE	TRUE	midnightblue	0	0.0377	6	6	2.17	0	EMPTY
ENSMUSG00000018378	chr11:88099146-88194140	Cuedc1	CUE domain containing 1	37	818.9	1.4	FALSE	TRUE	midnightblue	0	0.0057	8	10	3.47	1	2
ENSMUSG00000018379	chr11:88047373-88053755	Srsf1	serine/arginine-rich splicing factor 1	71	1736	0.3	FALSE	FALSE	brown	0.0017	0.0661	5	6	2.41	1	0.22
ENSMUSG00000018381	chr11:95830074-95842476	Abi3	ABI gene family, member 3	4.6	34.7	0.5	FALSE	FALSE	blue	0.0011	0.3159	12	14	11.15	1	EMPTY
ENSMUSG00000018387	chr11:53457205-53467766	Shroom1	shroom family member 1	1.2	41.7	0.4	FALSE	FALSE	darkgreen	0.8851	1	13	14	2.8	1	EMPTY
ENSMUSG00000018395	chr11:53567379-53601967	Kif3a	kinesin family member 3A	210.8	6012.2	1.1	FALSE	FALSE	darkgreen	0.5661	1	15	14	1.42	1	2
ENSMUSG00000018398	chr11:53519257-53549565	2008-09-01	septin 8	66.1	2049.8	0.3	FALSE	FALSE	brown	0.1602	1	11	10	1.34	1	EMPTY
ENSMUSG00000018401	chr11:87592162-87616302	Mtmr4	myotubularin related protein 4	22.8	1362.4	0.6	FALSE	TRUE	lightsteelblue1	0.0009	0.6669	20	22	2.04	2	EMPTY
ENSMUSG00000018405	chr11:84813061-84819515	Mrm1	mitochondrial rRNA methyltransferase 1 homolog (S. cerevisiae)	6.3	140.1	0.3	FALSE	FALSE	brown	0.2644	0.8745	6	6	2.43	0	EMPTY
ENSMUSG00000018411	chr11:104231390-104332090	Mapt	microtubule-associated protein tau	197.9	7148.8	0.5	FALSE	FALSE	paleturquoise	0.1358	0.3159	20	22	1.56	2	EMPTY
ENSMUSG00000018412	chr11:104333229-104468861	Kansl1	KAT8 regulatory NSL complex subunit 1	26.7	1449.5	0.5	FALSE	TRUE	saddlebrown	0	0.0214	13	14	2.64	0	EMPTY
ENSMUSG00000018415	chr11:60417145-60450927	Gid4	GID complex subunit 4, VID24 homolog (S. cerevisiae)	18.6	821.4	0.5	FALSE	FALSE	paleturquoise	0.0812	0.4325	18	18	1.86	1	EMPTY
ENSMUSG00000018417	chr1:51749765-51916071	Myo1b	myosin IB	8.8	361.4	0.5	FALSE	FALSE	lightsteelblue1	0.3805	1	17	18	1.85	2	2
ENSMUSG00000018425	chr11:86768846-86807696	Dhx40	DEAH (Asp-Glu-Ala-His) box polypeptide 40	17.8	725.7	1.5	FALSE	FALSE	blue	0.2512	0.4325	21	22	1.54	2	EMPTY
ENSMUSG00000018427	chr11:86936425-86993707	Ypel2	yippee-like 2 (Drosophila)	14.8	741.5	0.5	FALSE	FALSE	darkgreen	0.0001	0.0954	18	18	2.6	7	EMPTY
ENSMUSG00000018428	chr11:88830792-88864586	Akap1	A kinase (PRKA) anchor protein 1	12.2	476.4	0.4	FALSE	FALSE	darkgreen	0.3059	1	15	14	2.09	3	EMPTY
ENSMUSG00000018433	chr11:107166663-107189381	Nol11	nucleolar protein 11	46.5	1290.9	2.2	FALSE	FALSE	turquoise	0	0.114	22	22	4.03	0	EMPTY
ENSMUSG00000018442	chr11:71007164-71019841	Derl2	Der1-like domain family, member 2	62.3	1345.2	2.7	FALSE	TRUE	saddlebrown	0	0.0214	17	18	2.12	1	EMPTY
ENSMUSG00000018446	chr11:70977836-70983026	C1qbp	complement component 1, q subcomponent binding protein	78.9	576.3	1.1	FALSE	TRUE	midnightblue	0	0.0259	6	6	3.33	0	EMPTY
ENSMUSG00000018449	chr11:70970213-70977833	Rpain	RPA interacting protein	181.2	1254.2	2	FALSE	FALSE	violet	0.0706	0.1619	4	6	1.69	1	EMPTY
ENSMUSG00000018451	chr11:71031941-71033513	6330403K07Rik	RIKEN cDNA 6330403K07 gene	729.7	10208	2	FALSE	TRUE	midnightblue	0	0.018	9	10	2.83	0	0.82
ENSMUSG00000018459	chr2:165405028-165473230	Slc13a3	solute carrier family 13 (sodium-dependent dicarboxylate transporter), member 3	25.4	627.6	0.6	FALSE	TRUE	paleturquoise	0.0001	0.0038	20	22	2.85	3	EMPTY
ENSMUSG00000018470	chr11:69326258-69333042	Kcnab3	potassium voltage-gated channel, shaker-related subfamily, beta member 3	11.2	270.5	0.1	FALSE	FALSE	darkgreen	0.0119	0.2287	16	18	8.26	0	0.74
ENSMUSG00000018474	chr11:69343273-69369406	Chd3	chromodomain helicase DNA binding protein 3	92.3	3212.9	0.6	FALSE	TRUE	midnightblue	0	0.0377	10	10	2.38	1	EMPTY
ENSMUSG00000018476	chr11:69398508-69413675	Kdm6b	KDM1 lysine (K)-specific demethylase 6B	15	974.2	0.7	FALSE	TRUE	midnightblue	0	0.0377	9	10	13.08	2	EMPTY
ENSMUSG00000018479	chr11:85170404-85181145	1700125H20Rik	RIKEN cDNA 1700125H20 gene	2.5	21.7	11.3	FALSE	FALSE	brown	0.0001	0.0661	8	10	57.42	0	EMPTY
ENSMUSG00000018481	chr11:85187262-85235130	Appbp2	amyloid beta precursor protein (cytoplasmic tail) binding protein 2	41.4	2866.8	1.1	FALSE	FALSE	turquoise	0	0.1367	0	2	1.83	0	EMPTY
ENSMUSG00000018486	chr11:103727364-103749821	Wnt9b	wingless-type MMTV integration site 9B	0.1	3.2	0	FALSE	FALSE	lightsteelblue1	0.2137	0.1367	20	22	108523	0	EMPTY
ENSMUSG00000018500	chr11:62248984-62266453	Adora2b	adenosine A2b receptor	12.1	213.5	3.2	FALSE	FALSE	lightcyan	0	0.0954	10	10	5.24	1	EMPTY
ENSMUSG00000018501	chr11:62316426-62458541	Ncor1	nuclear receptor co-repressor 1	117.3	3814	0.4	FALSE	FALSE	turquoise	0.0006	0.5782	22	22	1.69	1	EMPTY
ENSMUSG00000018507	chr11:62574486-62600515	Trpv2	transient receptor potential cation channel, subfamily V, member 2	61.4	1580.1	2.4	FALSE	FALSE	turquoise	0	0.1367	21	22	3.59	0	0.45
ENSMUSG00000018509	chr11:62524946-62539261	Cenpv	centromere protein V	32.2	265.7	1.1	FALSE	FALSE	midnightblue	0.0284	0.9921	8	10	1.89	0	EMPTY
ENSMUSG00000018537	chr11:97688823-97700497	Pcgf2	polycomb group ring finger 2	32.8	355.5	0.7	FALSE	FALSE	midnightblue	0	0.1367	10	10	2.5	1	EMPTY
ENSMUSG00000018541	chr11:97745481-97766556	Cwc25	CWC25 spliceosome-associated protein homolog (S. cerevisiae)	16	525.1	1.1	FALSE	FALSE	turquoise	0.4361	1	11	10	1.61	0	EMPTY
ENSMUSG00000018543	chr11:97771481-97775918	1700001P01Rik	RIKEN cDNA 1700001P01 gene	0.4	4.9	0.1	FALSE	TRUE	darkred	0.0021	0.0443	0	2	196834	0	EMPTY
ENSMUSG00000018547	chr11:97715157-97744704	Pip4k2b	phosphatidylinositol-5-phosphate 4-kinase, type II, beta	6.8	363	0.5	FALSE	TRUE	midnightblue	0.0002	0.0122	4	6	2.7	1	EMPTY
ENSMUSG00000018548	chr11:87127077-87220683	Trim37	tripartite motif-containing 37	54.5	3232.6	0.4	FALSE	FALSE	lightsteelblue1	0.3621	0.9921	18	18	1.3	2	0.58
ENSMUSG00000018554	chr11:69935796-69941605	Ybx2	Y box protein 2	0.5	EMPTY	0.2	FALSE	FALSE	lightyellow	EMPTY	1	13	14	12.46	0	2
ENSMUSG00000018559	chr11:69981156-69990601	Ctdnep1	CTD nuclear envelope phosphatase 1	69.3	717.8	0.8	FALSE	TRUE	midnightblue	0	0.0214	6	6	2.1	0	EMPTY
ENSMUSG00000018565	chr11:69968222-69982517	Elp5	elongator acetyltransferase complex subunit 5	305.6	3758.2	1.7	FALSE	TRUE	turquoise	0.0295	0.0214	0	2	1.51	1	EMPTY
ENSMUSG00000018566	chr11:69942539-69948188	Slc2a4	solute carrier family 2 (facilitated glucose transporter), member 4	4.3	97.3	1.2	FALSE	FALSE	turquoise	0.0885	0.1817	22	22	5.75	1	2
ENSMUSG00000018567	chr11:69991143-69994951	Gabarap	gamma-aminobutyric acid receptor associated protein	1053.9	10141.7	1.4	FALSE	FALSE	midnightblue	0	0.1619	6	6	1.85	0	0.28
ENSMUSG00000018569	chr11:69964779-69967885	Cldn7	claudin 7	0.3	3.5	0.5	FALSE	FALSE	brown4	0.6249	1	5	6	8.93	1	2
ENSMUSG00000018570	chr11:69897352-69900987	2810408A11Rik	RIKEN cDNA 2810408A11 gene	0.3	3.9	1.1	FALSE	FALSE	orange	0.9112	1	15	14	6.69	1	EMPTY
ENSMUSG00000018572	chr11:69995777-70000009	Phf23	PHD finger protein 23	51.5	886.8	0.9	FALSE	TRUE	lightcyan	0	0.0038	10	10	2.05	0	0.61
ENSMUSG00000018574	chr11:70010183-70015411	Acadvl	acyl-Coenzyme A dehydrogenase, very long chain	131.7	1925.2	1.6	FALSE	TRUE	paleturquoise	0.0006	0.0259	17	18	2.58	1	EMPTY
ENSMUSG00000018583	chr11:55469685-55504838	G3bp1	Ras-GTPase-activating protein SH3-domain binding protein 1	32.2	2247.5	1.4	FALSE	FALSE	saddlebrown	0.4119	1	13	14	1.34	0	EMPTY
ENSMUSG00000018585	chr11:55446641-55461239	Atox1	ATX1 (antioxidant protein 1) homolog 1 (yeast)	1014.8	4124.7	3.3	FALSE	FALSE	salmon4	0	0.0548	2	2	1.75	0	0.21
ENSMUSG00000018589	chrX:165129017-165327393	Glra2	glycine receptor, alpha 2 subunit	5.1	163.6	1.7	FALSE	FALSE	turquoise	0.7063	0.6669	22	22	1.83	0	EMPTY
ENSMUSG00000018593	chr11:55394500-55420080	Sparc	secreted acidic cysteine rich glycoprotein	2625.9	49590.9	1.8	FALSE	FALSE	turquoise	0.0574	1	11	10	1.58	1	2
ENSMUSG00000018595	chrX:136757674-136780141	Glra4	glycine receptor, alpha 4 subunit	6.3	122.4	9.4	TRUE	FALSE	turquoise	0.7336	0.193	0	2	2.76	0	EMPTY
ENSMUSG00000018604	chr5:119670669-119684724	Tbx3	T-box 3	0.8	38.7	0.5	FALSE	FALSE	midnightblue	0.0444	0.0661	12	14	3.11	0	2
ENSMUSG00000018620	chr9:7628231-7674968	Mmp20	matrix metallopeptidase 20 (enamelysin)	0	EMPTY	0.3	FALSE	FALSE	EMPTY	EMPTY	EMPTY	EMPTY	EMPTY	EMPTY	EMPTY	EMPTY
ENSMUSG00000018623	chr9:7692090-7699585	Mmp7	matrix metallopeptidase 7	0	EMPTY	1.1	FALSE	FALSE	EMPTY	EMPTY	EMPTY	EMPTY	EMPTY	EMPTY	EMPTY	2
ENSMUSG00000018634	chr11:104132855-104175523	Crhr1	corticotropin releasing hormone receptor 1	5.1	134.5	0.1	FALSE	FALSE	brown	0.1362	0.9921	9	10	2.22	0	2
ENSMUSG00000018648	chr11:84048041-84069261	Dusp14	dual specificity phosphatase 14	72.3	940.9	0.8	FALSE	TRUE	lightsteelblue1	0.001	0.6669	21	22	4.14	1	EMPTY
ENSMUSG00000018651	chr11:84078920-84129600	Tada2a	transcriptional adaptor 2A	34.1	844.7	0.9	FALSE	FALSE	paleturquoise	0.3723	1	17	18	1.47	0	EMPTY
ENSMUSG00000018654	chr11:11685003-11772926	Ikzf1	IKAROS family zinc finger 1	0.7	34.9	0.8	FALSE	FALSE	turquoise	0.6794	0.9921	2	2	2.72	0	2
ENSMUSG00000018656	chr6:42584866-42597692	Fam115e	family with sequence similarity 115, member E	0.1	EMPTY	0.1	FALSE	FALSE	EMPTY	EMPTY	EMPTY	EMPTY	EMPTY	EMPTY	EMPTY	EMPTY
ENSMUSG00000018659	chr11:96937825-96943986	Pnpo	pyridoxine 5'-phosphate oxidase	149.8	2814.9	1.8	FALSE	FALSE	turquoise	0	0.0661	0	2	3.39	2	0.27
ENSMUSG00000018661	chr11:113649169-113667054	Cog1	component of oligomeric golgi complex 1	21.2	346.3	0.5	FALSE	FALSE	lightcyan	0.7078	1	9	10	1.47	0	EMPTY
ENSMUSG00000018666	chr11:96789127-96808640	Cbx1	chromobox 1	81.2	1828.9	1.1	FALSE	FALSE	brown	0	0.1619	9	10	7.83	1	0.3
ENSMUSG00000018669	chr11:96907426-96916496	Cdk5rap3	CDK5 regulatory subunit associated protein 3	79.8	1658.3	2.1	FALSE	FALSE	paleturquoise	0.0054	0.4325	18	18	2.78	2	0.68
ENSMUSG00000018672	chr11:96849870-96861203	Copz2	coatomer protein complex, subunit zeta 2	7.7	62.2	0.8	FALSE	FALSE	violet	0.2763	0.5013	4	6	5.06	1	2
ENSMUSG00000018677	chr11:102402985-102407946	Slc25a39	solute carrier family 25, member 39	134.8	2171.9	0.9	FALSE	FALSE	midnightblue	0.0126	0.0548	10	10	2.32	1	0.89
ENSMUSG00000018678	chr11:96953340-96982959	Sp2	Sp2 transcription factor	8.9	278.5	0.6	FALSE	TRUE	lightcyan	0	0.031	10	10	3.69	0	EMPTY
ENSMUSG00000018697	chr11:84422855-84513522	Aatf	apoptosis antagonizing transcription factor	24.4	478.4	1.1	FALSE	FALSE	lightcyan	0	0.0548	14	14	3.63	0	EMPTY
ENSMUSG00000018698	chr11:84517977-84526015	Lhx1	LIM homeobox protein 1	92.9	4366.5	3.5	FALSE	FALSE	midnightblue	0.0583	0.0661	6	6	1.63	0	2
ENSMUSG00000018707	chr12:110601452-110666945	Dync1h1	dynein cytoplasmic 1 heavy chain 1	86.1	5370.8	0.2	FALSE	FALSE	turquoise	0	0.2696	21	22	2.77	2	0.45
ENSMUSG00000018727	chr11:113698172-113710017	Cpsf4l	cleavage and polyadenylation specific factor 4-like	0.3	8.5	0.3	FALSE	FALSE	blue	0.3446	1	11	10	16.37	0	EMPTY
ENSMUSG00000018733	chr11:83294642-83302586	Pex12	peroxisomal biogenesis factor 12	16.8	383.6	2.3	FALSE	FALSE	lightcyan	0.2082	0.0954	10	10	1.67	0	EMPTY
ENSMUSG00000018736	chr11:68821434-68871858	Ndel1	nuclear distribution gene E-like homolog 1 (A. nidulans)	66.9	1563.4	0.5	FALSE	FALSE	lightcyan	0	0.0548	10	10	5.85	3	EMPTY
ENSMUSG00000018740	chr11:68968131-68974365	Slc25a35	solute carrier family 25, member 35	8.1	217	0.8	FALSE	FALSE	turquoise	0.0083	0.0954	22	22	2.14	5	EMPTY
ENSMUSG00000018750	chr11:69765912-69784023	Zbtb4	zinc finger and BTB domain containing 4	20.7	1642.4	0.3	FALSE	TRUE	brown	0.0001	0.0102	4	6	1.9	2	EMPTY
ENSMUSG00000018761	chr11:69656697-69662642	Mpdu1	mannose-P-dolichol utilization defect 1	174.7	2030.4	1.2	FALSE	TRUE	turquoise	0	0.031	0	2	2.08	2	0.93
ENSMUSG00000018765	chr11:69632990-69653297	Fxr2	fragile X mental retardation, autosomal homolog 2	30.1	769.8	0.5	FALSE	TRUE	midnightblue	0	0.0057	9	10	2.14	0	EMPTY
ENSMUSG00000018770	chr2:73908447-73911326	Atp5g3	ATP synthase, H+ transporting, mitochondrial F0 complex, subunit C3 (subunit 9)	1694	10300.3	1.3	FALSE	FALSE	midnightblue	0	0.0548	9	10	3.55	0	EMPTY
ENSMUSG00000018774	chr11:69664213-69666153	Cd68	CD68 antigen	33.3	379.3	1.7	FALSE	FALSE	turquoise	0.0002	0.2287	0	2	3.1	1	2
ENSMUSG00000018796	chr8:46471041-46536051	Acsl1	acyl-CoA synthetase long-chain family member 1	18	734.2	0.7	FALSE	TRUE	darkgreen	0.0064	0.0084	16	18	2.07	6	2
ENSMUSG00000018800	chr11:110269369-110337716	Abca5	ATP-binding cassette, sub-family A (ABC1), member 5	13.1	943.3	1.2	FALSE	FALSE	turquoise	0.1465	0.0954	2	2	1.68	1	EMPTY
ENSMUSG00000018809	chr11:75348433-75405705	Smyd4	SET and MYND domain containing 4	28.5	763.8	2.5	FALSE	FALSE	turquoise	0	0.1619	0	2	2.91	1	EMPTY
ENSMUSG00000018819	chr7:142460809-142494867	Lsp1	lymphocyte specific 1	10.3	136.8	2.3	FALSE	FALSE	turquoise	0.0072	0.0795	18	18	3.11	2	2
ENSMUSG00000018820	chr19:42163951-42194590	Zfyve27	zinc finger, FYVE domain containing 27	21.9	1237.3	0.5	FALSE	FALSE	turquoise	0	0.3159	21	22	1.91	1	EMPTY
ENSMUSG00000018821	chr19:42123273-42129059	Avpi1	arginine vasopressin-induced 1	330.4	3061.3	6.4	FALSE	TRUE	midnightblue	0	0.0259	9	10	11.02	3	2
ENSMUSG00000018822	chr19:42197971-42202252	Sfrp5	secreted frizzled-related sequence protein 5	10.7	199.1	3.2	FALSE	TRUE	midnightblue	0	0.0102	9	10	5.35	1	EMPTY
ENSMUSG00000018830	chr16:14194527-14291408	Myh11	myosin, heavy polypeptide 11, smooth muscle	4.7	368.2	0.7	FALSE	FALSE	darkgreen	0.218	0.0954	16	18	2.38	1	2
ENSMUSG00000018844	chr11:82892124-82900801	Fndc8	fibronectin type III domain containing 8	0.2	8.5	0.7	FALSE	TRUE	paleturquoise	0.0221	0.0307	18	18	180796	0	EMPTY
ENSMUSG00000018845	chr11:82910550-82943403	Unc45b	unc-45 homolog B (C. elegans)	1.4	32.6	0.6	FALSE	FALSE	turquoise	0.7408	0.9921	22	22	5.4	0	EMPTY
ENSMUSG00000018846	chr11:35769484-35791285	Pank3	pantothenate kinase 3	11.2	867.3	1	FALSE	FALSE	turquoise	0.2102	0.2696	22	22	1.55	3	EMPTY
ENSMUSG00000018848	chr11:35808381-35834506	Rars	arginyl-tRNA synthetase	89.8	1892.9	1.6	FALSE	FALSE	turquoise	0	0.3159	21	22	2.62	0	0.8
ENSMUSG00000018849	chr11:35838400-35980527	Wwc1	WW, C2 and coiled-coil domain containing 1	15	692.6	0.4	FALSE	FALSE	lightcyan	0	0.1367	13	14	3.29	2	EMPTY
ENSMUSG00000018858	chr11:115403752-115412674	Ict1	immature colon carcinoma transcript 1	278.1	2264.5	1.6	FALSE	FALSE	lightcyan	0	0.0954	9	10	6.36	0	0.85
ENSMUSG00000018861	chr11:115268024-115277050	Fdxr	ferredoxin reductase	15.6	287.5	0.6	FALSE	TRUE	saddlebrown	0	0.0214	16	18	7.27	0	2
ENSMUSG00000018862	chr11:115334731-115346927	Otop3	otopetrin 3	0.1	EMPTY	0.5	FALSE	FALSE	EMPTY	EMPTY	EMPTY	EMPTY	EMPTY	EMPTY	EMPTY	EMPTY
ENSMUSG00000018865	chr15:84076097-84105754	Sult4a1	sulfotransferase family 4A, member 1	192.9	4638.7	0.4	FALSE	TRUE	darkgreen	0	0.0038	13	14	3.8	0	2
ENSMUSG00000018868	chr15:84112621-84123175	Pnpla5	patatin-like phospholipase domain containing 5	0	EMPTY	0.8	FALSE	FALSE	EMPTY	EMPTY	EMPTY	EMPTY	EMPTY	EMPTY	EMPTY	EMPTY
ENSMUSG00000018882	chr11:97315716-97329920	Mrpl45	mitochondrial ribosomal protein L45	98.6	2503.7	2.3	FALSE	TRUE	turquoise	0	0.0377	22	22	1.97	0	EMPTY
ENSMUSG00000018893	chr15:77015489-77050670	Mb	myoglobin	0.8	13.4	2	FALSE	FALSE	turquoise	0.6744	1	13	14	9.41	0	2
ENSMUSG00000018899	chr11:53770014-53778374	Irf1	interferon regulatory factor 1	12.2	233.2	1.5	FALSE	FALSE	darkorange	0.9157	1	11	10	1.7	0	0.55
ENSMUSG00000018900	chr11:53864542-53891660	Slc22a5	solute carrier family 22 (organic cation transporter), member 5	6	174.9	1	FALSE	FALSE	brown	0.0421	1	11	10	2.22	3	0.97
ENSMUSG00000018906	chr11:54100095-54131665	P4ha2	procollagen-proline, 2-oxoglutarate 4-dioxygenase (proline 4-hydroxylase), alpha II polypeptide	29.1	703.8	1.4	FALSE	TRUE	paleturquoise	0	0.0149	20	22	3.74	3	2
ENSMUSG00000018907	chr11:70315610-70322628	Alox12e	arachidonate lipoxygenase, epidermal	0	EMPTY	0.1	FALSE	FALSE	EMPTY	EMPTY	EMPTY	EMPTY	EMPTY	EMPTY	EMPTY	2
ENSMUSG00000018909	chr7:99535466-99606771	Arrb1	arrestin, beta 1	28.4	2091.9	0.5	FALSE	FALSE	darkgreen	0	0.5013	14	14	2.07	5	0.05
ENSMUSG00000018914	chr11:54265303-54267277	Il3	interleukin 3	0	EMPTY	0.5	FALSE	FALSE	EMPTY	EMPTY	EMPTY	EMPTY	EMPTY	EMPTY	EMPTY	0.55
ENSMUSG00000018916	chr11:54247271-54249667	Csf2	colony stimulating factor 2 (granulocyte-macrophage)	0.1	EMPTY	0.7	FALSE	FALSE	EMPTY	EMPTY	EMPTY	EMPTY	EMPTY	EMPTY	EMPTY	2
ENSMUSG00000018919	chr11:70505244-70511178	Tm4sf5	transmembrane 4 superfamily member 5	12.6	79.1	6.3	FALSE	FALSE	white	0.1912	0.114	2	2	2.42	0	2
ENSMUSG00000018920	chr11:70453983-70459984	Cxcl16	chemokine (C-X-C motif) ligand 16	1.7	33.6	0.9	FALSE	FALSE	lightyellow	0.8698	1	9	10	3.26	2	EMPTY
ENSMUSG00000018921	chr11:70392883-70410031	Pelp1	proline, glutamic acid and leucine rich protein 1	10.1	334.7	0.7	FALSE	FALSE	lightcyan	0.0002	0.4325	12	14	3.53	1	EMPTY
ENSMUSG00000018923	chr11:70451919-70453727	Med11	mediator of RNA polymerase II transcription, subunit 11 homolog (S. cerevisiae)	47.5	411.8	2.2	FALSE	FALSE	midnightblue	0.002	0.5013	6	6	1.73	1	EMPTY
ENSMUSG00000018924	chr11:70344152-70352031	Alox15	arachidonate 15-lipoxygenase	0.1	EMPTY	0.2	FALSE	FALSE	EMPTY	EMPTY	EMPTY	EMPTY	EMPTY	EMPTY	EMPTY	2
ENSMUSG00000018925	chr11:83511736-83522175	Gm11435	predicted gene 11435	0	7.3	0.8	FALSE	FALSE	blue	0.0225	1	13	14	278410	0	EMPTY
ENSMUSG00000018927	chr11:83587882-83593087	Ccl6	chemokine (C-C motif) ligand 6	4.9	48.5	1.9	FALSE	FALSE	blue	0.0783	1	13	14	8.07	1	2
ENSMUSG00000018930	chr11:83662584-83664683	Ccl4	chemokine (C-C motif) ligand 4	0.5	EMPTY	2.1	FALSE	FALSE	EMPTY	EMPTY	EMPTY	EMPTY	EMPTY	EMPTY	EMPTY	2
ENSMUSG00000018931	chr11:60902246-60914750	Gm16515	predicted gene, Gm16515	5.9	245.3	0.6	FALSE	FALSE	midnightblue	0.0055	0.0661	4	6	2.23	1	EMPTY
ENSMUSG00000018932	chr11:60932033-60952811	Map2k3	mitogen-activated protein kinase kinase 3	9.8	223.8	0.9	FALSE	TRUE	lightcyan	0.0358	0.0455	10	10	2.16	5	EMPTY
ENSMUSG00000018965	chr5:33018816-33027966	Ywhah	tyrosine 3-monooxygenase/tryptophan 5-monooxygenase activation protein, eta polypeptide	606.2	10180.6	0.4	FALSE	FALSE	midnightblue	0	0.0954	12	14	1.99	0	EMPTY
ENSMUSG00000018973	chr11:96365752-96368256	Hoxb1	homeobox B1	0	EMPTY	0.8	FALSE	FALSE	EMPTY	EMPTY	EMPTY	EMPTY	EMPTY	EMPTY	EMPTY	2
ENSMUSG00000018974	chr5:113742446-113771649	Sart3	squamous cell carcinoma antigen recognized by T cells 3	11	431.5	0.7	FALSE	FALSE	midnightblue	0	0.0548	12	14	3.84	0	2
ENSMUSG00000018983	chr4:136172394-136196057	E2f2	E2F transcription factor 2	0.4	17.4	1.1	FALSE	FALSE	lightsteelblue1	0.2407	1	17	18	8.84	2	EMPTY
ENSMUSG00000018986	chr11:83191330-83215154	Slfn3	schlafen 3	0	EMPTY	0.6	FALSE	FALSE	EMPTY	EMPTY	EMPTY	EMPTY	EMPTY	EMPTY	EMPTY	EMPTY
ENSMUSG00000018995	chr7:96951505-97064761	Nars2	asparaginyl-tRNA synthetase 2 (mitochondrial)(putative)	6.2	195.6	1	FALSE	FALSE	lightyellow	0.5656	1	11	10	1.78	1	EMPTY
ENSMUSG00000018999	chr6:34153380-34177111	Slc35b4	solute carrier family 35, member B4	40.6	1470.5	1	FALSE	TRUE	darkgreen	0	0.0214	16	18	3.02	1	EMPTY
ENSMUSG00000019039	chr9:108569892-108572771	Dalrd3	DALR anticodon binding domain containing 3	45.9	790.8	0.8	FALSE	FALSE	lightcyan	0	0.114	12	14	7.31	2	EMPTY
ENSMUSG00000019054	chr5:136953275-136966234	Fis1	fission 1 (mitochondrial outer membrane) homolog (yeast)	1916.1	EMPTY	2.4	FALSE	FALSE	midnightblue	EMPTY	0.0795	10	10	1.91	1	EMPTY
ENSMUSG00000019055	chr4:147909753-147936767	Plod1	procollagen-lysine, 2-oxoglutarate 5-dioxygenase 1	15.5	512.1	0.7	FALSE	FALSE	darkgreen	0	0.114	17	18	2.85	3	EMPTY
ENSMUSG00000019066	chr9:21907491-21918192	Rab3d	RAB3D, member RAS oncogene family	3.5	134.3	0.4	FALSE	FALSE	darkgreen	0.9258	0.1619	16	18	2.31	1	2
ENSMUSG00000019080	chr15:76701542-76704239	Mfsd3	major facilitator superfamily domain containing 3	8.8	213.2	1.8	FALSE	FALSE	paleturquoise	0.0319	0.0954	20	22	2.22	1	EMPTY
ENSMUSG00000019082	chr7:141429739-141437892	Slc25a22	solute carrier family 25 (mitochondrial carrier, glutamate), member 22	105.2	2497.9	0.2	FALSE	TRUE	darkgreen	0	0.018	13	14	4.32	5	EMPTY
ENSMUSG00000019087	chrX:74297097-74304721	Atp6ap1	ATPase, H+ transporting, lysosomal accessory protein 1	760.5	16701.4	0.8	FALSE	FALSE	turquoise	0	0.0795	21	22	3.02	3	0.16
ENSMUSG00000019088	chrX:74273217-74282337	Dnase1l1	deoxyribonuclease 1-like 1	11.8	110.5	2.2	FALSE	FALSE	blue	0.7348	0.6669	22	22	2.55	1	EMPTY
ENSMUSG00000019102	chr11:61207537-61218421	Aldh3a1	aldehyde dehydrogenase family 3, subfamily A1	0.5	10.3	0.3	FALSE	FALSE	turquoise	0.0016	0.4726	22	22	295562	1	2
ENSMUSG00000019122	chr11:83572919-83578636	Ccl9	chemokine (C-C motif) ligand 9	0.7	13.4	1.4	FALSE	FALSE	turquoise	0.0509	0.0661	22	22	72.32	0	2
ENSMUSG00000019124	chr6:54505890-54566489	Scrn1	secernin 1	125.3	6194.4	1.1	FALSE	TRUE	darkgreen	0	0.0214	17	18	2.01	1	EMPTY
ENSMUSG00000019132	chr13:24801657-24814013	BC005537	cDNA sequence BC005537	76.4	2819.5	0.8	FALSE	TRUE	brown	0	0.0032	4	6	3.48	1	0.21
ENSMUSG00000019139	chr8:70594481-70597288	Isyna1	myo-inositol 1-phosphate synthase A1	51.6	1058.8	1	FALSE	TRUE	lightcyan	0	0.0214	12	14	5.72	0	EMPTY
ENSMUSG00000019143	chr18:36783008-36792562	Hars2	histidyl-tRNA synthetase 2, mitochondrial (putative)	22.6	555.5	0.9	FALSE	TRUE	blue	0	0.0377	13	14	4.58	1	EMPTY
ENSMUSG00000019146	chr15:77991748-78120028	Cacng2	calcium channel, voltage-dependent, gamma subunit 2	22.4	1255.3	0.4	FALSE	TRUE	midnightblue	0	0.0259	8	10	2.18	0	2
ENSMUSG00000019158	chr7:16452779-16455489	Tmem160	transmembrane protein 160	24.9	213.1	0.7	FALSE	FALSE	midnightblue	0	0.0661	9	10	6.25	2	0.11
ENSMUSG00000019173	chr11:100715009-100738215	Rab5c	RAB5C, member RAS oncogene family	38	733.1	0.5	FALSE	FALSE	midnightblue	0.0008	1	11	10	2.46	0	2
ENSMUSG00000019178	chr5:135747220-135778385	Styxl1	serine/threonine/tyrosine interacting-like 1	1.3	29.6	8	FALSE	FALSE	brown	0.5422	1	2	2	5.29	0	EMPTY
ENSMUSG00000019179	chr5:135778480-135790398	Mdh2	malate dehydrogenase 2, NAD (mitochondrial)	1015.2	14385.7	0.9	FALSE	TRUE	lightcyan	0.0004	0.031	13	14	4.35	1	0.16
ENSMUSG00000019188	chr2:152669461-152708670	H13	histocompatibility 13	45.5	954.8	1	FALSE	TRUE	midnightblue	0	0.0102	9	10	2.6	1	2
ENSMUSG00000019189	chr11:44518964-44565520	Rnf145	ring finger protein 145	34.7	1261.4	0.8	FALSE	TRUE	brown	0	0.0069	4	6	3.1	6	0.15
ENSMUSG00000019194	chr7:31116525-31126945	Scn1b	sodium channel, voltage-gated, type I, beta	38.3	602.8	0.1	FALSE	TRUE	midnightblue	0	0.0084	10	10	5.05	2	2
ENSMUSG00000019210	chr6:120795245-120822685	Atp6v1e1	ATPase, H+ transporting, lysosomal V1 subunit E1	1232.9	18269.4	0.9	FALSE	FALSE	turquoise	0	0.0661	1	2	1.72	1	0.63
ENSMUSG00000019214	chr17:25718926-25727419	Chtf18	CTF18, chromosome transmission fidelity factor 18	1.1	28.7	0.5	FALSE	FALSE	brown	0.2031	1	7	6	11.75	0	EMPTY
ENSMUSG00000019230	chr1:138825186-138848576	Lhx9	LIM homeobox protein 9	2	64.2	0.3	FALSE	FALSE	thistle2	0.1735	0.5461	20	22	92.23	0	EMPTY
ENSMUSG00000019235	chr12:85135596-85151264	Rps6kl1	ribosomal protein S6 kinase-like 1	23.8	659.9	0.9	FALSE	FALSE	darkgreen	0.0138	0.0954	14	14	3.62	0	EMPTY
[truncated: 27,822 more rows]
