# Supplementary material for: Temporal transcriptomics suggest that twin-peaking genes reset the clock
Source: eLife. 2015 Nov 2;4:e10518. doi: 10.7554/eLife.10518 (PMC4718813; doi:10.7554/eLife.10518)
Supplement: Supplementary file 5. — DOI: http://dx.doi.org/10.7554/eLife.10518.015 [file elife-10518-supp5.xls]

## Sheet: LincRNA_3187
chr9	intergenic	exon	91164922	91165223	.	+	.	exon_number "1"; exon_status "m"; oId "WT2-B-2.79038.1"; gene_id "NONCO10004"; tss_id "TSS3079634"; transcript_id "TCONS_05977320"; class_code ".";
chr9	intergenic	exon	91166687	91166715	.	+	.	exon_number "2"; exon_status "m"; oId "WT2-B-2.79038.1"; gene_id "NONCO10004"; tss_id "TSS3079634"; transcript_id "TCONS_05977320"; class_code ".";
chr9	intergenic	exon	91252401	91254379	.	+	.	exon_number "1"; exon_status "m"; oId "WT18-C-2.53668.3"; gene_id "NONCO10005"; tss_id "TSS3079676"; transcript_id "TCONS_05890430"; class_code ".";
chr9	intergenic	exon	91261769	91261827	.	+	.	exon_number "2"; exon_status "m"; oId "WT18-C-2.53668.3"; gene_id "NONCO10005"; tss_id "TSS3079676"; transcript_id "TCONS_05890430"; class_code ".";
chr9	intergenic	exon	91252417	91254379	.	+	.	exon_number "1"; exon_status "m"; oId "WT18-C-3.53180.1"; gene_id "NONCO10005"; tss_id "TSS3079676"; transcript_id "TCONS_05941273"; class_code ".";
chr9	intergenic	exon	91261337	91261607	.	+	.	exon_number "2"; exon_status "m"; oId "WT18-C-3.53180.1"; gene_id "NONCO10005"; tss_id "TSS3079676"; transcript_id "TCONS_05941273"; class_code ".";
chr9	intergenic	exon	91351201	91351251	.	+	.	exon_number "1"; exon_status "m"; oId "WT2-C-3.149160.1"; gene_id "NONCO10007"; tss_id "TSS3079711"; transcript_id "TCONS_05761969"; class_code ".";
chr9	intergenic	exon	91351863	91352715	.	+	.	exon_number "2"; exon_status "m"; oId "WT2-C-3.149160.1"; gene_id "NONCO10007"; tss_id "TSS3079711"; transcript_id "TCONS_05761969"; class_code ".";
chr1	intergenic	exon	39026261	39026311	.	-	.	exon_number "1"; exon_status "m"; oId "WT22-A-1.1847.1"; gene_id "NONCO1002"; tss_id "TSS51859"; transcript_id "TCONS_00059907"; class_code ".";
chr1	intergenic	exon	39027314	39027605	.	-	.	exon_number "2"; exon_status "m"; oId "WT22-A-1.1847.1"; gene_id "NONCO1002"; tss_id "TSS51859"; transcript_id "TCONS_00059907"; class_code ".";
chr9	intergenic	exon	96660723	96660738	.	+	.	exon_number "1"; exon_status "m"; oId "WT22-B-3.85679.1"; gene_id "NONCO10027"; tss_id "TSS3081060"; transcript_id "TCONS_06043793"; class_code ".";
chr9	intergenic	exon	96661191	96662056	.	+	.	exon_number "2"; exon_status "m"; oId "WT22-B-3.85679.1"; gene_id "NONCO10027"; tss_id "TSS3081060"; transcript_id "TCONS_06043793"; class_code ".";
chr9	intergenic	exon	96805323	96805448	.	+	.	exon_number "1"; exon_status "m"; oId "WT14-B-3.115906.1"; gene_id "NONCO10031"; tss_id "TSS3081188"; transcript_id "TCONS_05767384"; class_code ".";
chr9	intergenic	exon	96809739	96809835	.	+	.	exon_number "2"; exon_status "m"; oId "WT14-B-3.115906.1"; gene_id "NONCO10031"; tss_id "TSS3081188"; transcript_id "TCONS_05767384"; class_code ".";
chr9	intergenic	exon	96805296	96805448	.	+	.	exon_number "1"; exon_status "m"; oId "WT10-C-3.54908.1"; gene_id "NONCO10031"; tss_id "TSS3081188"; transcript_id "TCONS_05781380"; class_code ".";
chr9	intergenic	exon	96816907	96817045	.	+	.	exon_number "2"; exon_status "m"; oId "WT10-C-3.54908.1"; gene_id "NONCO10031"; tss_id "TSS3081188"; transcript_id "TCONS_05781380"; class_code ".";
chr9	intergenic	exon	96810185	96810632	.	+	.	exon_number "1"; exon_status "m"; oId "WT10-C-3.54908.2"; gene_id "NONCO10031"; tss_id "TSS3081191"; transcript_id "TCONS_05785422"; class_code ".";
chr9	intergenic	exon	96816907	96817045	.	+	.	exon_number "2"; exon_status "m"; oId "WT10-C-3.54908.2"; gene_id "NONCO10031"; tss_id "TSS3081191"; transcript_id "TCONS_05785422"; class_code ".";
chr9	intergenic	exon	97275755	97275915	.	+	.	exon_number "1"; exon_status "m"; oId "WT22-B-3.85472.1"; gene_id "NONCO10037"; tss_id "TSS3081266"; transcript_id "TCONS_05872716"; class_code ".";
chr9	intergenic	exon	97281466	97281780	.	+	.	exon_number "2"; exon_status "m"; oId "WT22-B-3.85472.1"; gene_id "NONCO10037"; tss_id "TSS3081266"; transcript_id "TCONS_05872716"; class_code ".";
chr9	intergenic	exon	97275744	97275915	.	+	.	exon_number "1"; exon_status "m"; oId "WT2-A-3.94758.1"; gene_id "NONCO10037"; tss_id "TSS3081266"; transcript_id "TCONS_05959075"; class_code ".";
chr9	intergenic	exon	97278709	97278943	.	+	.	exon_number "2"; exon_status "m"; oId "WT2-A-3.94758.1"; gene_id "NONCO10037"; tss_id "TSS3081266"; transcript_id "TCONS_05959075"; class_code ".";
chr9	intergenic	exon	97281471	97281852	.	+	.	exon_number "3"; exon_status "m"; oId "WT2-A-3.94758.1"; gene_id "NONCO10037"; tss_id "TSS3081266"; transcript_id "TCONS_05959075"; class_code ".";
chr9	intergenic	exon	97275820	97275915	.	+	.	exon_number "1"; exon_status "m"; oId "WT2-C-2.149536.1"; gene_id "NONCO10037"; tss_id "TSS3081267"; transcript_id "TCONS_05999339"; class_code ".";
chr9	intergenic	exon	97281471	97281762	.	+	.	exon_number "2"; exon_status "m"; oId "WT2-C-2.149536.1"; gene_id "NONCO10037"; tss_id "TSS3081267"; transcript_id "TCONS_05999339"; class_code ".";
chr9	intergenic	exon	102424020	102424224	.	+	.	exon_number "1"; exon_status "m"; oId "WT10-B-3.49626.1"; gene_id "NONCO10067"; tss_id "TSS3082749"; transcript_id "TCONS_05762118"; class_code ".";
chr9	intergenic	exon	102451315	102451500	.	+	.	exon_number "2"; exon_status "m"; oId "WT10-B-3.49626.1"; gene_id "NONCO10067"; tss_id "TSS3082749"; transcript_id "TCONS_05762118"; class_code ".";
chr9	intergenic	exon	102479497	102479703	.	+	.	exon_number "3"; exon_status "m"; oId "WT10-B-3.49626.1"; gene_id "NONCO10067"; tss_id "TSS3082749"; transcript_id "TCONS_05762118"; class_code ".";
chr9	intergenic	exon	102423860	102424224	.	+	.	exon_number "1"; exon_status "m"; oId "WT2-A-2.95136.1"; gene_id "NONCO10067"; tss_id "TSS3082748"; transcript_id "TCONS_05772058"; class_code ".";
chr9	intergenic	exon	102451315	102451451	.	+	.	exon_number "2"; exon_status "m"; oId "WT2-A-2.95136.1"; gene_id "NONCO10067"; tss_id "TSS3082748"; transcript_id "TCONS_05772058"; class_code ".";
chr9	intergenic	exon	106794330	106794740	.	+	.	exon_number "1"; exon_status "m"; oId "WT2-C-3.151116.1"; gene_id "NONCO10095"; tss_id "TSS3083890"; transcript_id "TCONS_05988878"; class_code ".";
chr9	intergenic	exon	106794950	106795093	.	+	.	exon_number "2"; exon_status "m"; oId "WT2-C-3.151116.1"; gene_id "NONCO10095"; tss_id "TSS3083890"; transcript_id "TCONS_05988878"; class_code ".";
chr9	intergenic	exon	109805505	109805795	.	+	.	exon_number "1"; exon_status "m"; oId "WT18-C-1.52624.1"; gene_id "NONCO10127"; tss_id "TSS3086307"; transcript_id "TCONS_05941492"; class_code ".";
chr9	intergenic	exon	109806592	109806722	.	+	.	exon_number "2"; exon_status "m"; oId "WT18-C-1.52624.1"; gene_id "NONCO10127"; tss_id "TSS3086307"; transcript_id "TCONS_05941492"; class_code ".";
chr9	intergenic	exon	109805513	109805794	.	+	.	exon_number "1"; exon_status "m"; oId "WT18-C-2.54538.2"; gene_id "NONCO10127"; tss_id "TSS3086307"; transcript_id "TCONS_05945062"; class_code ".";
chr9	intergenic	exon	109806591	109806658	.	+	.	exon_number "2"; exon_status "m"; oId "WT18-C-2.54538.2"; gene_id "NONCO10127"; tss_id "TSS3086307"; transcript_id "TCONS_05945062"; class_code ".";
chr1	intergenic	exon	42706909	42707258	.	-	.	exon_number "1"; exon_status "m"; oId "WT2-C-3.4166.1"; gene_id "NONCO1015"; tss_id "TSS52035"; transcript_id "TCONS_00039034"; class_code ".";
chr1	intergenic	exon	42708357	42708418	.	-	.	exon_number "2"; exon_status "m"; oId "WT2-C-3.4166.1"; gene_id "NONCO1015"; tss_id "TSS52035"; transcript_id "TCONS_00039034"; class_code ".";
chr1	intergenic	exon	42712203	42712305	.	-	.	exon_number "3"; exon_status "m"; oId "WT2-C-3.4166.1"; gene_id "NONCO1015"; tss_id "TSS52035"; transcript_id "TCONS_00039034"; class_code ".";
chr1	intergenic	exon	42713355	42713483	.	-	.	exon_number "4"; exon_status "m"; oId "WT2-C-3.4166.1"; gene_id "NONCO1015"; tss_id "TSS52035"; transcript_id "TCONS_00039034"; class_code ".";
chr1	intergenic	exon	42713659	42713673	.	-	.	exon_number "5"; exon_status "m"; oId "WT2-C-3.4166.1"; gene_id "NONCO1015"; tss_id "TSS52035"; transcript_id "TCONS_00039034"; class_code ".";
chr1	intergenic	exon	42707061	42708418	.	-	.	exon_number "1"; exon_status "m"; oId "WT2-C-1.3919.2"; gene_id "NONCO1015"; tss_id "TSS52035"; transcript_id "TCONS_00043764"; class_code ".";
chr1	intergenic	exon	42712203	42712305	.	-	.	exon_number "2"; exon_status "m"; oId "WT2-C-1.3919.2"; gene_id "NONCO1015"; tss_id "TSS52035"; transcript_id "TCONS_00043764"; class_code ".";
chr1	intergenic	exon	42713355	42713483	.	-	.	exon_number "3"; exon_status "m"; oId "WT2-C-1.3919.2"; gene_id "NONCO1015"; tss_id "TSS52035"; transcript_id "TCONS_00043764"; class_code ".";
chr1	intergenic	exon	42713659	42713673	.	-	.	exon_number "4"; exon_status "m"; oId "WT2-C-1.3919.2"; gene_id "NONCO1015"; tss_id "TSS52035"; transcript_id "TCONS_00043764"; class_code ".";
chr1	intergenic	exon	42712906	42713483	.	-	.	exon_number "1"; exon_status "m"; oId "WT18-B-2.6091.5"; gene_id "NONCO1015"; tss_id "TSS52035"; transcript_id "TCONS_00186129"; class_code ".";
chr1	intergenic	exon	42713659	42713758	.	-	.	exon_number "2"; exon_status "m"; oId "WT18-B-2.6091.5"; gene_id "NONCO1015"; tss_id "TSS52035"; transcript_id "TCONS_00186129"; class_code ".";
chr1	intergenic	exon	42707061	42707258	.	-	.	exon_number "1"; exon_status "m"; oId "WT22-A-2.2725.3"; gene_id "NONCO1015"; tss_id "TSS52038"; transcript_id "TCONS_00356902"; class_code ".";
chr1	intergenic	exon	42708357	42708418	.	-	.	exon_number "2"; exon_status "m"; oId "WT22-A-2.2725.3"; gene_id "NONCO1015"; tss_id "TSS52038"; transcript_id "TCONS_00356902"; class_code ".";
chr1	intergenic	exon	42712203	42712305	.	-	.	exon_number "3"; exon_status "m"; oId "WT22-A-2.2725.3"; gene_id "NONCO1015"; tss_id "TSS52038"; transcript_id "TCONS_00356902"; class_code ".";
chr1	intergenic	exon	42713355	42713483	.	-	.	exon_number "4"; exon_status "m"; oId "WT22-A-2.2725.3"; gene_id "NONCO1015"; tss_id "TSS52038"; transcript_id "TCONS_00356902"; class_code ".";
chr1	intergenic	exon	42714232	42714415	.	-	.	exon_number "5"; exon_status "m"; oId "WT22-A-2.2725.3"; gene_id "NONCO1015"; tss_id "TSS52038"; transcript_id "TCONS_00356902"; class_code ".";
chr1	intergenic	exon	42714394	42714432	.	-	.	exon_number "1"; exon_status "m"; oId "WT6-A-1.1041.1"; gene_id "NONCO1015"; tss_id "TSS52044"; transcript_id "TCONS_00419973"; class_code ".";
chr1	intergenic	exon	42714683	42715460	.	-	.	exon_number "2"; exon_status "m"; oId "WT6-A-1.1041.1"; gene_id "NONCO1015"; tss_id "TSS52044"; transcript_id "TCONS_00419973"; class_code ".";
chr1	intergenic	exon	42707061	42707258	.	-	.	exon_number "1"; exon_status "m"; oId "WT6-A-2.1050.1"; gene_id "NONCO1015"; tss_id "TSS52035"; transcript_id "TCONS_00422574"; class_code ".";
chr1	intergenic	exon	42708357	42708418	.	-	.	exon_number "2"; exon_status "m"; oId "WT6-A-2.1050.1"; gene_id "NONCO1015"; tss_id "TSS52035"; transcript_id "TCONS_00422574"; class_code ".";
chr1	intergenic	exon	42712203	42712307	.	-	.	exon_number "3"; exon_status "m"; oId "WT6-A-2.1050.1"; gene_id "NONCO1015"; tss_id "TSS52035"; transcript_id "TCONS_00422574"; class_code ".";
chr1	intergenic	exon	42713357	42713483	.	-	.	exon_number "4"; exon_status "m"; oId "WT6-A-2.1050.1"; gene_id "NONCO1015"; tss_id "TSS52035"; transcript_id "TCONS_00422574"; class_code ".";
chr1	intergenic	exon	42713659	42713754	.	-	.	exon_number "5"; exon_status "m"; oId "WT6-A-2.1050.1"; gene_id "NONCO1015"; tss_id "TSS52035"; transcript_id "TCONS_00422574"; class_code ".";
chr9	intergenic	exon	113719261	113719445	.	+	.	exon_number "1"; exon_status "m"; oId "WT18-A-3.123526.1"; gene_id "NONCO10151"; tss_id "TSS3087619"; transcript_id "TCONS_05754101"; class_code ".";
chr9	intergenic	exon	113735741	113735842	.	+	.	exon_number "2"; exon_status "m"; oId "WT18-A-3.123526.1"; gene_id "NONCO10151"; tss_id "TSS3087619"; transcript_id "TCONS_05754101"; class_code ".";
chr9	intergenic	exon	113738615	113738910	.	+	.	exon_number "3"; exon_status "m"; oId "WT18-A-3.123526.1"; gene_id "NONCO10151"; tss_id "TSS3087619"; transcript_id "TCONS_05754101"; class_code ".";
chr9	intergenic	exon	113719261	113719445	.	+	.	exon_number "1"; exon_status "m"; oId "WT18-A-2.120897.1"; gene_id "NONCO10151"; tss_id "TSS3087619"; transcript_id "TCONS_05762400"; class_code ".";
chr9	intergenic	exon	113738615	113738784	.	+	.	exon_number "2"; exon_status "m"; oId "WT18-A-2.120897.1"; gene_id "NONCO10151"; tss_id "TSS3087619"; transcript_id "TCONS_05762400"; class_code ".";
chr9	intergenic	exon	113719269	113719445	.	+	.	exon_number "1"; exon_status "m"; oId "WT10-A-3.72018.2"; gene_id "NONCO10151"; tss_id "TSS3087619"; transcript_id "TCONS_05767692"; class_code ".";
chr9	intergenic	exon	113727615	113727688	.	+	.	exon_number "2"; exon_status "m"; oId "WT10-A-3.72018.2"; gene_id "NONCO10151"; tss_id "TSS3087619"; transcript_id "TCONS_05767692"; class_code ".";
chr9	intergenic	exon	113719412	113719445	.	+	.	exon_number "1"; exon_status "m"; oId "WT10-B-1.50589.1"; gene_id "NONCO10151"; tss_id "TSS3087620"; transcript_id "TCONS_05772256"; class_code ".";
chr9	intergenic	exon	113720919	113721049	.	+	.	exon_number "2"; exon_status "m"; oId "WT10-B-1.50589.1"; gene_id "NONCO10151"; tss_id "TSS3087620"; transcript_id "TCONS_05772256"; class_code ".";
chr9	intergenic	exon	113735743	113735842	.	+	.	exon_number "3"; exon_status "m"; oId "WT10-B-1.50589.1"; gene_id "NONCO10151"; tss_id "TSS3087620"; transcript_id "TCONS_05772256"; class_code ".";
chr9	intergenic	exon	113738615	113738678	.	+	.	exon_number "4"; exon_status "m"; oId "WT10-B-1.50589.1"; gene_id "NONCO10151"; tss_id "TSS3087620"; transcript_id "TCONS_05772256"; class_code ".";
chr9	intergenic	exon	113719289	113719445	.	+	.	exon_number "1"; exon_status "m"; oId "WT22-A-1.101431.1"; gene_id "NONCO10151"; tss_id "TSS3087619"; transcript_id "TCONS_05775812"; class_code ".";
chr9	intergenic	exon	113720919	113721083	.	+	.	exon_number "2"; exon_status "m"; oId "WT22-A-1.101431.1"; gene_id "NONCO10151"; tss_id "TSS3087619"; transcript_id "TCONS_05775812"; class_code ".";
chr9	intergenic	exon	113720930	113721047	.	+	.	exon_number "1"; exon_status "m"; oId "WT2-B-1.82854.1"; gene_id "NONCO10151"; tss_id "TSS3087623"; transcript_id "TCONS_05839786"; class_code ".";
chr9	intergenic	exon	113726954	113727056	.	+	.	exon_number "2"; exon_status "m"; oId "WT2-B-1.82854.1"; gene_id "NONCO10151"; tss_id "TSS3087623"; transcript_id "TCONS_05839786"; class_code ".";
chr9	intergenic	exon	113727615	113727647	.	+	.	exon_number "3"; exon_status "m"; oId "WT2-B-1.82854.1"; gene_id "NONCO10151"; tss_id "TSS3087623"; transcript_id "TCONS_05839786"; class_code ".";
chr9	intergenic	exon	113719288	113719445	.	+	.	exon_number "1"; exon_status "m"; oId "WT6-C-1.47184.1"; gene_id "NONCO10151"; tss_id "TSS3087619"; transcript_id "TCONS_05851325"; class_code ".";
chr9	intergenic	exon	113727615	113727708	.	+	.	exon_number "2"; exon_status "m"; oId "WT6-C-1.47184.1"; gene_id "NONCO10151"; tss_id "TSS3087619"; transcript_id "TCONS_05851325"; class_code ".";
chr9	intergenic	exon	113727816	113728081	.	+	.	exon_number "3"; exon_status "m"; oId "WT6-C-1.47184.1"; gene_id "NONCO10151"; tss_id "TSS3087619"; transcript_id "TCONS_05851325"; class_code ".";
chr9	intergenic	exon	113727012	113727056	.	+	.	exon_number "1"; exon_status "m"; oId "WT14-C-2.156697.2"; gene_id "NONCO10151"; tss_id "TSS3087635"; transcript_id "TCONS_05851327"; class_code ".";
chr9	intergenic	exon	113727615	113727708	.	+	.	exon_number "2"; exon_status "m"; oId "WT14-C-2.156697.2"; gene_id "NONCO10151"; tss_id "TSS3087635"; transcript_id "TCONS_05851327"; class_code ".";
chr9	intergenic	exon	113727816	113727942	.	+	.	exon_number "3"; exon_status "m"; oId "WT14-C-2.156697.2"; gene_id "NONCO10151"; tss_id "TSS3087635"; transcript_id "TCONS_05851327"; class_code ".";
chr9	intergenic	exon	113719261	113719446	.	+	.	exon_number "1"; exon_status "m"; oId "WT18-A-3.123526.2"; gene_id "NONCO10151"; tss_id "TSS3087619"; transcript_id "TCONS_05890839"; class_code ".";
chr9	intergenic	exon	113735742	113735842	.	+	.	exon_number "2"; exon_status "m"; oId "WT18-A-3.123526.2"; gene_id "NONCO10151"; tss_id "TSS3087619"; transcript_id "TCONS_05890839"; class_code ".";
chr9	intergenic	exon	113738615	113738910	.	+	.	exon_number "3"; exon_status "m"; oId "WT18-A-3.123526.2"; gene_id "NONCO10151"; tss_id "TSS3087619"; transcript_id "TCONS_05890839"; class_code ".";
chr9	intergenic	exon	113719289	113719445	.	+	.	exon_number "1"; exon_status "m"; oId "WT2-A-2.96314.1"; gene_id "NONCO10151"; tss_id "TSS3087619"; transcript_id "TCONS_05959426"; class_code ".";
chr9	intergenic	exon	113726954	113727058	.	+	.	exon_number "2"; exon_status "m"; oId "WT2-A-2.96314.1"; gene_id "NONCO10151"; tss_id "TSS3087619"; transcript_id "TCONS_05959426"; class_code ".";
chr1	intergenic	exon	42744063	42744221	.	-	.	exon_number "1"; exon_status "m"; oId "WT22-C-1.2475.1"; gene_id "NONCO1016"; tss_id "TSS52046"; transcript_id "TCONS_00394342"; class_code ".";
chr1	intergenic	exon	42744396	42744783	.	-	.	exon_number "2"; exon_status "m"; oId "WT22-C-1.2475.1"; gene_id "NONCO1016"; tss_id "TSS52046"; transcript_id "TCONS_00394342"; class_code ".";
chr9	intergenic	exon	121871560	121871709	.	+	.	exon_number "1"; exon_status "m"; oId "WT6-A-2.45195.1"; gene_id "NONCO10205"; tss_id "TSS3090436"; transcript_id "TCONS_06075539"; class_code ".";
chr9	intergenic	exon	121876177	121876354	.	+	.	exon_number "2"; exon_status "m"; oId "WT6-A-2.45195.1"; gene_id "NONCO10205"; tss_id "TSS3090436"; transcript_id "TCONS_06075539"; class_code ".";
chr9	intergenic	exon	122572497	122572764	.	+	.	exon_number "1"; exon_status "m"; oId "WT10-B-3.50552.3"; gene_id "NONCO10210"; tss_id "TSS3090654"; transcript_id "TCONS_05754468"; class_code ".";
chr9	intergenic	exon	122576934	122576982	.	+	.	exon_number "2"; exon_status "m"; oId "WT10-B-3.50552.3"; gene_id "NONCO10210"; tss_id "TSS3090654"; transcript_id "TCONS_05754468"; class_code ".";
chr9	intergenic	exon	122673078	122673178	.	+	.	exon_number "3"; exon_status "m"; oId "WT10-B-3.50552.3"; gene_id "NONCO10210"; tss_id "TSS3090654"; transcript_id "TCONS_05754468"; class_code ".";
chr9	intergenic	exon	122677289	122679596	.	+	.	exon_number "4"; exon_status "m"; oId "WT10-B-3.50552.3"; gene_id "NONCO10210"; tss_id "TSS3090654"; transcript_id "TCONS_05754468"; class_code ".";
chr9	intergenic	exon	122572501	122572764	.	+	.	exon_number "1"; exon_status "m"; oId "ENSMUST00000181107"; gene_id "NONCO10210"; tss_id "TSS3090654"; transcript_id "TCONS_05754469"; class_code ".";
chr9	intergenic	exon	122576934	122580647	.	+	.	exon_number "2"; exon_status "m"; oId "ENSMUST00000181107"; gene_id "NONCO10210"; tss_id "TSS3090654"; transcript_id "TCONS_05754469"; class_code ".";
chr9	intergenic	exon	122572502	122572764	.	+	.	exon_number "1"; exon_status "m"; oId "ENSMUST00000181719"; gene_id "NONCO10210"; tss_id "TSS3090654"; transcript_id "TCONS_05754470"; class_code ".";
chr9	intergenic	exon	122576934	122576982	.	+	.	exon_number "2"; exon_status "m"; oId "ENSMUST00000181719"; gene_id "NONCO10210"; tss_id "TSS3090654"; transcript_id "TCONS_05754470"; class_code ".";
chr9	intergenic	exon	122654373	122654518	.	+	.	exon_number "3"; exon_status "m"; oId "ENSMUST00000181719"; gene_id "NONCO10210"; tss_id "TSS3090654"; transcript_id "TCONS_05754470"; class_code ".";
chr9	intergenic	exon	122673078	122673178	.	+	.	exon_number "4"; exon_status "m"; oId "ENSMUST00000181719"; gene_id "NONCO10210"; tss_id "TSS3090654"; transcript_id "TCONS_05754470"; class_code ".";
chr9	intergenic	exon	122677289	122679596	.	+	.	exon_number "5"; exon_status "m"; oId "ENSMUST00000181719"; gene_id "NONCO10210"; tss_id "TSS3090654"; transcript_id "TCONS_05754470"; class_code ".";
chr9	intergenic	exon	122572497	122572764	.	+	.	exon_number "1"; exon_status "m"; oId "WT10-C-1.56178.3"; gene_id "NONCO10210"; tss_id "TSS3090654"; transcript_id "TCONS_05781743"; class_code ".";
chr9	intergenic	exon	122576934	122576982	.	+	.	exon_number "2"; exon_status "m"; oId "WT10-C-1.56178.3"; gene_id "NONCO10210"; tss_id "TSS3090654"; transcript_id "TCONS_05781743"; class_code ".";
chr9	intergenic	exon	122619152	122619271	.	+	.	exon_number "3"; exon_status "m"; oId "WT10-C-1.56178.3"; gene_id "NONCO10210"; tss_id "TSS3090654"; transcript_id "TCONS_05781743"; class_code ".";
chr9	intergenic	exon	122654373	122654518	.	+	.	exon_number "4"; exon_status "m"; oId "WT10-C-1.56178.3"; gene_id "NONCO10210"; tss_id "TSS3090654"; transcript_id "TCONS_05781743"; class_code ".";
chr9	intergenic	exon	122673078	122673178	.	+	.	exon_number "5"; exon_status "m"; oId "WT10-C-1.56178.3"; gene_id "NONCO10210"; tss_id "TSS3090654"; transcript_id "TCONS_05781743"; class_code ".";
chr9	intergenic	exon	122677289	122679596	.	+	.	exon_number "6"; exon_status "m"; oId "WT10-C-1.56178.3"; gene_id "NONCO10210"; tss_id "TSS3090654"; transcript_id "TCONS_05781743"; class_code ".";
chr9	intergenic	exon	122572497	122572764	.	+	.	exon_number "1"; exon_status "m"; oId "WT14-C-2.158179.2"; gene_id "NONCO10210"; tss_id "TSS3090654"; transcript_id "TCONS_05840033"; class_code ".";
chr9	intergenic	exon	122573241	122573338	.	+	.	exon_number "2"; exon_status "m"; oId "WT14-C-2.158179.2"; gene_id "NONCO10210"; tss_id "TSS3090654"; transcript_id "TCONS_05840033"; class_code ".";
chr9	intergenic	exon	122682959	122683040	.	+	.	exon_number "1"; exon_status "m"; oId "WT6-C-1.47522.2"; gene_id "NONCO10210"; tss_id "TSS3090670"; transcript_id "TCONS_05851594"; class_code ".";
chr9	intergenic	exon	122683222	122683641	.	+	.	exon_number "2"; exon_status "m"; oId "WT6-C-1.47522.2"; gene_id "NONCO10210"; tss_id "TSS3090670"; transcript_id "TCONS_05851594"; class_code ".";
chr9	intergenic	exon	122572497	122572767	.	+	.	exon_number "1"; exon_status "m"; oId "WT18-A-2.121863.3"; gene_id "NONCO10210"; tss_id "TSS3090654"; transcript_id "TCONS_05882387"; class_code ".";
chr9	intergenic	exon	122576934	122580647	.	+	.	exon_number "2"; exon_status "m"; oId "WT18-A-2.121863.3"; gene_id "NONCO10210"; tss_id "TSS3090654"; transcript_id "TCONS_05882387"; class_code ".";
chr9	intergenic	exon	122572497	122572764	.	+	.	exon_number "1"; exon_status "m"; oId "WT18-A-3.124560.3"; gene_id "NONCO10210"; tss_id "TSS3090654"; transcript_id "TCONS_05891015"; class_code ".";
chr9	intergenic	exon	122576934	122576982	.	+	.	exon_number "2"; exon_status "m"; oId "WT18-A-3.124560.3"; gene_id "NONCO10210"; tss_id "TSS3090654"; transcript_id "TCONS_05891015"; class_code ".";
chr9	intergenic	exon	122654373	122654738	.	+	.	exon_number "3"; exon_status "m"; oId "WT18-A-3.124560.3"; gene_id "NONCO10210"; tss_id "TSS3090654"; transcript_id "TCONS_05891015"; class_code ".";
chr9	intergenic	exon	122572497	122572764	.	+	.	exon_number "1"; exon_status "m"; oId "WT18-B-1.200298.2"; gene_id "NONCO10210"; tss_id "TSS3090654"; transcript_id "TCONS_05900440"; class_code ".";
chr9	intergenic	exon	122654373	122654518	.	+	.	exon_number "2"; exon_status "m"; oId "WT18-B-1.200298.2"; gene_id "NONCO10210"; tss_id "TSS3090654"; transcript_id "TCONS_05900440"; class_code ".";
chr9	intergenic	exon	122673078	122673178	.	+	.	exon_number "3"; exon_status "m"; oId "WT18-B-1.200298.2"; gene_id "NONCO10210"; tss_id "TSS3090654"; transcript_id "TCONS_05900440"; class_code ".";
chr9	intergenic	exon	122677289	122679596	.	+	.	exon_number "4"; exon_status "m"; oId "WT18-B-1.200298.2"; gene_id "NONCO10210"; tss_id "TSS3090654"; transcript_id "TCONS_05900440"; class_code ".";
chr9	intergenic	exon	122654229	122654518	.	+	.	exon_number "1"; exon_status "m"; oId "WT2-C-2.153174.4"; gene_id "NONCO10210"; tss_id "TSS3090659"; transcript_id "TCONS_05989304"; class_code ".";
chr9	intergenic	exon	122673078	122673178	.	+	.	exon_number "2"; exon_status "m"; oId "WT2-C-2.153174.4"; gene_id "NONCO10210"; tss_id "TSS3090659"; transcript_id "TCONS_05989304"; class_code ".";
chr9	intergenic	exon	122677289	122679596	.	+	.	exon_number "3"; exon_status "m"; oId "WT2-C-2.153174.4"; gene_id "NONCO10210"; tss_id "TSS3090659"; transcript_id "TCONS_05989304"; class_code ".";
chr9	intergenic	exon	122902726	122903335	.	+	.	exon_number "1"; exon_status "m"; oId "WT22-B-2.87615.1"; gene_id "NONCO10215"; tss_id "TSS3090855"; transcript_id "TCONS_05754489"; class_code ".";
chr9	intergenic	exon	122904151	122904249	.	+	.	exon_number "2"; exon_status "m"; oId "WT22-B-2.87615.1"; gene_id "NONCO10215"; tss_id "TSS3090855"; transcript_id "TCONS_05754489"; class_code ".";
chr9	intergenic	exon	122908694	122911784	.	+	.	exon_number "3"; exon_status "m"; oId "WT22-B-2.87615.1"; gene_id "NONCO10215"; tss_id "TSS3090855"; transcript_id "TCONS_05754489"; class_code ".";
chr9	intergenic	exon	122903070	122903336	.	+	.	exon_number "1"; exon_status "m"; oId "WT22-A-3.112483.3"; gene_id "NONCO10215"; tss_id "TSS3090857"; transcript_id "TCONS_05754490"; class_code ".";
chr9	intergenic	exon	122904152	122904249	.	+	.	exon_number "2"; exon_status "m"; oId "WT22-A-3.112483.3"; gene_id "NONCO10215"; tss_id "TSS3090857"; transcript_id "TCONS_05754490"; class_code ".";
chr9	intergenic	exon	122908694	122910566	.	+	.	exon_number "3"; exon_status "m"; oId "WT22-A-3.112483.3"; gene_id "NONCO10215"; tss_id "TSS3090857"; transcript_id "TCONS_05754490"; class_code ".";
chr9	intergenic	exon	122902726	122903342	.	+	.	exon_number "1"; exon_status "m"; oId "WT22-B-2.87615.2"; gene_id "NONCO10215"; tss_id "TSS3090855"; transcript_id "TCONS_05754491"; class_code ".";
chr9	intergenic	exon	122904151	122904249	.	+	.	exon_number "2"; exon_status "m"; oId "WT22-B-2.87615.2"; gene_id "NONCO10215"; tss_id "TSS3090855"; transcript_id "TCONS_05754491"; class_code ".";
chr9	intergenic	exon	122908694	122911784	.	+	.	exon_number "3"; exon_status "m"; oId "WT22-B-2.87615.2"; gene_id "NONCO10215"; tss_id "TSS3090855"; transcript_id "TCONS_05754491"; class_code ".";
chr9	intergenic	exon	122903219	122903343	.	+	.	exon_number "1"; exon_status "m"; oId "WT2-B-2.81403.1"; gene_id "NONCO10215"; tss_id "TSS3090858"; transcript_id "TCONS_05762561"; class_code ".";
chr9	intergenic	exon	122904152	122904249	.	+	.	exon_number "2"; exon_status "m"; oId "WT2-B-2.81403.1"; gene_id "NONCO10215"; tss_id "TSS3090858"; transcript_id "TCONS_05762561"; class_code ".";
chr9	intergenic	exon	122908694	122914086	.	+	.	exon_number "3"; exon_status "m"; oId "WT2-B-2.81403.1"; gene_id "NONCO10215"; tss_id "TSS3090858"; transcript_id "TCONS_05762561"; class_code ".";
chr9	intergenic	exon	122903251	122903330	.	+	.	exon_number "1"; exon_status "m"; oId "WT10-C-1.56215.1"; gene_id "NONCO10215"; tss_id "TSS3090858"; transcript_id "TCONS_05781755"; class_code ".";
chr9	intergenic	exon	122904151	122904249	.	+	.	exon_number "2"; exon_status "m"; oId "WT10-C-1.56215.1"; gene_id "NONCO10215"; tss_id "TSS3090858"; transcript_id "TCONS_05781755"; class_code ".";
chr9	intergenic	exon	122908694	122909436	.	+	.	exon_number "3"; exon_status "m"; oId "WT10-C-1.56215.1"; gene_id "NONCO10215"; tss_id "TSS3090858"; transcript_id "TCONS_05781755"; class_code ".";
chr9	intergenic	exon	122903218	122903339	.	+	.	exon_number "1"; exon_status "m"; oId "WT14-A-1.79918.1"; gene_id "NONCO10215"; tss_id "TSS3090858"; transcript_id "TCONS_05792950"; class_code ".";
chr9	intergenic	exon	122904155	122904249	.	+	.	exon_number "2"; exon_status "m"; oId "WT14-A-1.79918.1"; gene_id "NONCO10215"; tss_id "TSS3090858"; transcript_id "TCONS_05792950"; class_code ".";
chr9	intergenic	exon	122908694	122910345	.	+	.	exon_number "3"; exon_status "m"; oId "WT14-A-1.79918.1"; gene_id "NONCO10215"; tss_id "TSS3090858"; transcript_id "TCONS_05792950"; class_code ".";
chr9	intergenic	exon	122903244	122903335	.	+	.	exon_number "1"; exon_status "m"; oId "WT18-C-3.54631.1"; gene_id "NONCO10215"; tss_id "TSS3090858"; transcript_id "TCONS_05941651"; class_code ".";
chr9	intergenic	exon	122904151	122904909	.	+	.	exon_number "2"; exon_status "m"; oId "WT18-C-3.54631.1"; gene_id "NONCO10215"; tss_id "TSS3090858"; transcript_id "TCONS_05941651"; class_code ".";
chr9	intergenic	exon	122903249	122903335	.	+	.	exon_number "1"; exon_status "m"; oId "WT2-A-2.96923.1"; gene_id "NONCO10215"; tss_id "TSS3090858"; transcript_id "TCONS_05959574"; class_code ".";
chr9	intergenic	exon	122904151	122904251	.	+	.	exon_number "2"; exon_status "m"; oId "WT2-A-2.96923.1"; gene_id "NONCO10215"; tss_id "TSS3090858"; transcript_id "TCONS_05959574"; class_code ".";
chr9	intergenic	exon	122908696	122910520	.	+	.	exon_number "3"; exon_status "m"; oId "WT2-A-2.96923.1"; gene_id "NONCO10215"; tss_id "TSS3090858"; transcript_id "TCONS_05959574"; class_code ".";
chr9	intergenic	exon	124152650	124152919	.	+	.	exon_number "1"; exon_status "m"; oId "WT2-C-3.153495.1"; gene_id "NONCO10225"; tss_id "TSS3091408"; transcript_id "TCONS_05999932"; class_code ".";
chr9	intergenic	exon	124154948	124155184	.	+	.	exon_number "2"; exon_status "m"; oId "WT2-C-3.153495.1"; gene_id "NONCO10225"; tss_id "TSS3091408"; transcript_id "TCONS_05999932"; class_code ".";
chr9	intergenic	exon	124268503	124269465	.	+	.	exon_number "1"; exon_status "m"; oId "WT14-B-3.118663.1"; gene_id "NONCO10226"; tss_id "TSS3091459"; transcript_id "TCONS_05830528"; class_code ".";
chr9	intergenic	exon	124269712	124269941	.	+	.	exon_number "2"; exon_status "m"; oId "WT14-B-3.118663.1"; gene_id "NONCO10226"; tss_id "TSS3091459"; transcript_id "TCONS_05830528"; class_code ".";
chr9	intergenic	exon	124279902	124280164	.	+	.	exon_number "1"; exon_status "m"; oId "WT10-B-1.51061.1"; gene_id "NONCO10227"; tss_id "TSS3091470"; transcript_id "TCONS_05772411"; class_code ".";
chr9	intergenic	exon	124280813	124280880	.	+	.	exon_number "2"; exon_status "m"; oId "WT10-B-1.51061.1"; gene_id "NONCO10227"; tss_id "TSS3091470"; transcript_id "TCONS_05772411"; class_code ".";
chr9	intergenic	exon	124280028	124280161	.	+	.	exon_number "1"; exon_status "m"; oId "WT6-A-1.45729.1"; gene_id "NONCO10227"; tss_id "TSS3091471"; transcript_id "TCONS_05778697"; class_code ".";
chr9	intergenic	exon	124280813	124282216	.	+	.	exon_number "2"; exon_status "m"; oId "WT6-A-1.45729.1"; gene_id "NONCO10227"; tss_id "TSS3091471"; transcript_id "TCONS_05778697"; class_code ".";
chr1	intergenic	exon	43884115	43884130	.	-	.	exon_number "1"; exon_status "m"; oId "WT10-A-3.1701.1"; gene_id "NONCO1024"; tss_id "TSS52108"; transcript_id "TCONS_00005842"; class_code ".";
chr1	intergenic	exon	43889374	43889736	.	-	.	exon_number "2"; exon_status "m"; oId "WT10-A-3.1701.1"; gene_id "NONCO1024"; tss_id "TSS52108"; transcript_id "TCONS_00005842"; class_code ".";
chr1	intergenic	exon	43884119	43884134	.	-	.	exon_number "1"; exon_status "m"; oId "WT10-B-1.1149.1"; gene_id "NONCO1024"; tss_id "TSS52108"; transcript_id "TCONS_00027314"; class_code ".";
chr1	intergenic	exon	43889378	43889727	.	-	.	exon_number "2"; exon_status "m"; oId "WT10-B-1.1149.1"; gene_id "NONCO1024"; tss_id "TSS52108"; transcript_id "TCONS_00027314"; class_code ".";
chr1	intergenic	exon	43887999	43888166	.	-	.	exon_number "1"; exon_status "m"; oId "WT18-C-2.1283.1"; gene_id "NONCO1024"; tss_id "TSS52110"; transcript_id "TCONS_00251757"; class_code ".";
chr1	intergenic	exon	43888246	43889235	.	-	.	exon_number "2"; exon_status "m"; oId "WT18-C-2.1283.1"; gene_id "NONCO1024"; tss_id "TSS52110"; transcript_id "TCONS_00251757"; class_code ".";
chr1	intergenic	exon	43884797	43884807	.	-	.	exon_number "1"; exon_status "m"; oId "WT22-A-1.2349.1"; gene_id "NONCO1024"; tss_id "TSS52108"; transcript_id "TCONS_00348303"; class_code ".";
chr1	intergenic	exon	43889199	43889727	.	-	.	exon_number "2"; exon_status "m"; oId "WT22-A-1.2349.1"; gene_id "NONCO1024"; tss_id "TSS52108"; transcript_id "TCONS_00348303"; class_code ".";
chr1	intergenic	exon	43888989	43889224	.	-	.	exon_number "1"; exon_status "m"; oId "WT22-A-3.2567.4"; gene_id "NONCO1024"; tss_id "TSS52108"; transcript_id "TCONS_00356906"; class_code ".";
chr1	intergenic	exon	43889417	43889725	.	-	.	exon_number "2"; exon_status "m"; oId "WT22-A-3.2567.4"; gene_id "NONCO1024"; tss_id "TSS52108"; transcript_id "TCONS_00356906"; class_code ".";
chr1	intergenic	exon	43887982	43888174	.	-	.	exon_number "1"; exon_status "m"; oId "WT6-C-3.1280.1"; gene_id "NONCO1024"; tss_id "TSS52108"; transcript_id "TCONS_00434654"; class_code ".";
chr1	intergenic	exon	43889206	43889737	.	-	.	exon_number "2"; exon_status "m"; oId "WT6-C-3.1280.1"; gene_id "NONCO1024"; tss_id "TSS52108"; transcript_id "TCONS_00434654"; class_code ".";
chr1	intergenic	exon	43901502	43901696	.	-	.	exon_number "1"; exon_status "m"; oId "WT6-B-2.1093.1"; gene_id "NONCO1025"; tss_id "TSS52114"; transcript_id "TCONS_00429908"; class_code ".";
chr1	intergenic	exon	43901785	43901826	.	-	.	exon_number "2"; exon_status "m"; oId "WT6-B-2.1093.1"; gene_id "NONCO1025"; tss_id "TSS52114"; transcript_id "TCONS_00429908"; class_code ".";
chr1	intergenic	exon	43899028	43899045	.	-	.	exon_number "1"; exon_status "m"; oId "WT6-C-3.1077.1"; gene_id "NONCO1025"; tss_id "TSS52113"; transcript_id "TCONS_00434656"; class_code ".";
chr1	intergenic	exon	43901740	43901952	.	-	.	exon_number "2"; exon_status "m"; oId "WT6-C-3.1077.1"; gene_id "NONCO1025"; tss_id "TSS52113"; transcript_id "TCONS_00434656"; class_code ".";
chr9	intergenic	exon	7214953	7215973	.	-	.	exon_number "1"; exon_status "m"; oId "WT10-C-3.50633.1"; gene_id "NONCO10252"; tss_id "TSS3092061"; transcript_id "TCONS_05781800"; class_code ".";
chr9	intergenic	exon	7220269	7220882	.	-	.	exon_number "2"; exon_status "m"; oId "WT10-C-3.50633.1"; gene_id "NONCO10252"; tss_id "TSS3092061"; transcript_id "TCONS_05781800"; class_code ".";
chr9	intergenic	exon	13297061	13297316	.	-	.	exon_number "1"; exon_status "m"; oId "WT18-A-3.113252.1"; gene_id "NONCO10265"; tss_id "TSS3092282"; transcript_id "TCONS_05882477"; class_code ".";
chr9	intergenic	exon	13298313	13298560	.	-	.	exon_number "2"; exon_status "m"; oId "WT18-A-3.113252.1"; gene_id "NONCO10265"; tss_id "TSS3092282"; transcript_id "TCONS_05882477"; class_code ".";
chr9	intergenic	exon	13560589	13561047	.	-	.	exon_number "1"; exon_status "m"; oId "WT18-C-1.48457.2"; gene_id "NONCO10267"; tss_id "TSS3092300"; transcript_id "TCONS_05941689"; class_code ".";
chr9	intergenic	exon	13580357	13580533	.	-	.	exon_number "2"; exon_status "m"; oId "WT18-C-1.48457.2"; gene_id "NONCO10267"; tss_id "TSS3092300"; transcript_id "TCONS_05941689"; class_code ".";
chr9	intergenic	exon	13592731	13593027	.	-	.	exon_number "3"; exon_status "m"; oId "WT18-C-1.48457.2"; gene_id "NONCO10267"; tss_id "TSS3092300"; transcript_id "TCONS_05941689"; class_code ".";
chr9	intergenic	exon	13560608	13561047	.	-	.	exon_number "1"; exon_status "m"; oId "WT18-C-2.50378.2"; gene_id "NONCO10267"; tss_id "TSS3092301"; transcript_id "TCONS_05945204"; class_code ".";
chr9	intergenic	exon	13561454	13561653	.	-	.	exon_number "2"; exon_status "m"; oId "WT18-C-2.50378.2"; gene_id "NONCO10267"; tss_id "TSS3092301"; transcript_id "TCONS_05945204"; class_code ".";
chr9	intergenic	exon	13608006	13608170	.	-	.	exon_number "3"; exon_status "m"; oId "WT18-C-2.50378.2"; gene_id "NONCO10267"; tss_id "TSS3092301"; transcript_id "TCONS_05945204"; class_code ".";
chr9	intergenic	exon	13614711	13614752	.	-	.	exon_number "4"; exon_status "m"; oId "WT18-C-2.50378.2"; gene_id "NONCO10267"; tss_id "TSS3092301"; transcript_id "TCONS_05945204"; class_code ".";
chr9	intergenic	exon	13560708	13561047	.	-	.	exon_number "1"; exon_status "m"; oId "WT2-C-2.138629.1"; gene_id "NONCO10267"; tss_id "TSS3092303"; transcript_id "TCONS_05999980"; class_code ".";
chr9	intergenic	exon	13573206	13573250	.	-	.	exon_number "2"; exon_status "m"; oId "WT2-C-2.138629.1"; gene_id "NONCO10267"; tss_id "TSS3092303"; transcript_id "TCONS_05999980"; class_code ".";
chr9	intergenic	exon	13577065	13577224	.	-	.	exon_number "3"; exon_status "m"; oId "WT2-C-2.138629.1"; gene_id "NONCO10267"; tss_id "TSS3092303"; transcript_id "TCONS_05999980"; class_code ".";
chr9	intergenic	exon	13868802	13868974	.	-	.	exon_number "1"; exon_status "m"; oId "WT14-B-3.107674.1"; gene_id "NONCO10271"; tss_id "TSS3092326"; transcript_id "TCONS_05830563"; class_code ".";
chr9	intergenic	exon	13869078	13869245	.	-	.	exon_number "2"; exon_status "m"; oId "WT14-B-3.107674.1"; gene_id "NONCO10271"; tss_id "TSS3092326"; transcript_id "TCONS_05830563"; class_code ".";
chr9	intergenic	exon	14405579	14405673	.	-	.	exon_number "1"; exon_status "m"; oId "WT22-B-1.72635.1"; gene_id "NONCO10274"; tss_id "TSS3092358"; transcript_id "TCONS_06039158"; class_code ".";
chr9	intergenic	exon	14444507	14444653	.	-	.	exon_number "2"; exon_status "m"; oId "WT22-B-1.72635.1"; gene_id "NONCO10274"; tss_id "TSS3092358"; transcript_id "TCONS_06039158"; class_code ".";
chr9	intergenic	exon	16416723	16416744	.	-	.	exon_number "1"; exon_status "m"; oId "WT18-A-2.110794.1"; gene_id "NONCO10281"; tss_id "TSS3092493"; transcript_id "TCONS_05882491"; class_code ".";
chr9	intergenic	exon	16508311	16508560	.	-	.	exon_number "2"; exon_status "m"; oId "WT18-A-2.110794.1"; gene_id "NONCO10281"; tss_id "TSS3092493"; transcript_id "TCONS_05882491"; class_code ".";
chr9	intergenic	exon	16416728	16416751	.	-	.	exon_number "1"; exon_status "m"; oId "WT18-B-1.183192.1"; gene_id "NONCO10281"; tss_id "TSS3092493"; transcript_id "TCONS_05900578"; class_code ".";
chr9	intergenic	exon	16508314	16508592	.	-	.	exon_number "2"; exon_status "m"; oId "WT18-B-1.183192.1"; gene_id "NONCO10281"; tss_id "TSS3092493"; transcript_id "TCONS_05900578"; class_code ".";
chr9	intergenic	exon	17733161	17733417	.	-	.	exon_number "1"; exon_status "m"; oId "WT6-A-2.40974.1"; gene_id "NONCO10286"; tss_id "TSS3092519"; transcript_id "TCONS_05972253"; class_code ".";
chr9	intergenic	exon	17733733	17733939	.	-	.	exon_number "2"; exon_status "m"; oId "WT6-A-2.40974.1"; gene_id "NONCO10286"; tss_id "TSS3092519"; transcript_id "TCONS_05972253"; class_code ".";
chr9	intergenic	exon	20601234	20601881	.	-	.	exon_number "1"; exon_status "m"; oId "WT10-A-2.66111.1"; gene_id "NONCO10292"; tss_id "TSS3092687"; transcript_id "TCONS_05762644"; class_code ".";
chr9	intergenic	exon	20605114	20605404	.	-	.	exon_number "2"; exon_status "m"; oId "WT10-A-2.66111.1"; gene_id "NONCO10292"; tss_id "TSS3092687"; transcript_id "TCONS_05762644"; class_code ".";
chr9	intergenic	exon	20606141	20609016	.	-	.	exon_number "1"; exon_status "m"; oId "WT14-B-3.108280.1"; gene_id "NONCO10293"; tss_id "TSS3092690"; transcript_id "TCONS_05754794"; class_code ".";
chr9	intergenic	exon	20611522	20612598	.	-	.	exon_number "2"; exon_status "m"; oId "WT14-B-3.108280.1"; gene_id "NONCO10293"; tss_id "TSS3092690"; transcript_id "TCONS_05754794"; class_code ".";
chr9	intergenic	exon	20995594	20995621	.	-	.	exon_number "1"; exon_status "m"; oId "WT10-C-3.51253.1"; gene_id "NONCO10298"; tss_id "TSS3092760"; transcript_id "TCONS_05785795"; class_code ".";
chr9	intergenic	exon	20996570	20997538	.	-	.	exon_number "2"; exon_status "m"; oId "WT10-C-3.51253.1"; gene_id "NONCO10298"; tss_id "TSS3092760"; transcript_id "TCONS_05785795"; class_code ".";
chr9	intergenic	exon	21318074	21318484	.	-	.	exon_number "1"; exon_status "m"; oId "WT18-B-2.203601.1"; gene_id "NONCO10306"; tss_id "TSS3092876"; transcript_id "TCONS_05772474"; class_code ".";
chr9	intergenic	exon	21322557	21322637	.	-	.	exon_number "2"; exon_status "m"; oId "WT18-B-2.203601.1"; gene_id "NONCO10306"; tss_id "TSS3092876"; transcript_id "TCONS_05772474"; class_code ".";
chr9	intergenic	exon	21318183	21318484	.	-	.	exon_number "1"; exon_status "m"; oId "WT14-C-2.154426.1"; gene_id "NONCO10306"; tss_id "TSS3092877"; transcript_id "TCONS_05851725"; class_code ".";
chr9	intergenic	exon	21320590	21320673	.	-	.	exon_number "2"; exon_status "m"; oId "WT14-C-2.154426.1"; gene_id "NONCO10306"; tss_id "TSS3092877"; transcript_id "TCONS_05851725"; class_code ".";
chr1	intergenic	exon	44463833	44464120	.	-	.	exon_number "1"; exon_status "m"; oId "WT6-B-2.1267.1"; gene_id "NONCO1033"; tss_id "TSS52161"; transcript_id "TCONS_00043769"; class_code ".";
chr1	intergenic	exon	44464229	44464295	.	-	.	exon_number "2"; exon_status "m"; oId "WT6-B-2.1267.1"; gene_id "NONCO1033"; tss_id "TSS52161"; transcript_id "TCONS_00043769"; class_code ".";
chr9	intergenic	exon	23204399	23204992	.	-	.	exon_number "1"; exon_status "m"; oId "WT2-A-2.88249.1"; gene_id "NONCO10334"; tss_id "TSS3093339"; transcript_id "TCONS_05952480"; class_code ".";
chr9	intergenic	exon	23206511	23206773	.	-	.	exon_number "2"; exon_status "m"; oId "WT2-A-2.88249.1"; gene_id "NONCO10334"; tss_id "TSS3093339"; transcript_id "TCONS_05952480"; class_code ".";
chr9	intergenic	exon	23204349	23204992	.	-	.	exon_number "1"; exon_status "m"; oId "WT22-B-1.73120.1"; gene_id "NONCO10334"; tss_id "TSS3093338"; transcript_id "TCONS_05989451"; class_code ".";
chr9	intergenic	exon	23205478	23205618	.	-	.	exon_number "2"; exon_status "m"; oId "WT22-B-1.73120.1"; gene_id "NONCO10334"; tss_id "TSS3093338"; transcript_id "TCONS_05989451"; class_code ".";
chr9	intergenic	exon	23206327	23206907	.	-	.	exon_number "1"; exon_status "m"; oId "WT22-A-1.93600.1"; gene_id "NONCO10334"; tss_id "TSS3093340"; transcript_id "TCONS_06019274"; class_code ".";
chr9	intergenic	exon	23213390	23213503	.	-	.	exon_number "2"; exon_status "m"; oId "WT22-A-1.93600.1"; gene_id "NONCO10334"; tss_id "TSS3093340"; transcript_id "TCONS_06019274"; class_code ".";
chr9	intergenic	exon	26519498	26519726	.	-	.	exon_number "1"; exon_status "m"; oId "WT2-B-3.74279.1"; gene_id "NONCO10344"; tss_id "TSS3093460"; transcript_id "TCONS_05821921"; class_code ".";
chr9	intergenic	exon	26548134	26548188	.	-	.	exon_number "2"; exon_status "m"; oId "WT2-B-3.74279.1"; gene_id "NONCO10344"; tss_id "TSS3093460"; transcript_id "TCONS_05821921"; class_code ".";
chr9	intergenic	exon	26519631	26519726	.	-	.	exon_number "1"; exon_status "m"; oId "WT14-B-3.108389.2"; gene_id "NONCO10344"; tss_id "TSS3093459"; transcript_id "TCONS_05830617"; class_code ".";
chr9	intergenic	exon	26548134	26548262	.	-	.	exon_number "2"; exon_status "m"; oId "WT14-B-3.108389.2"; gene_id "NONCO10344"; tss_id "TSS3093459"; transcript_id "TCONS_05830617"; class_code ".";
chr9	intergenic	exon	26549504	26549674	.	-	.	exon_number "3"; exon_status "m"; oId "WT14-B-3.108389.2"; gene_id "NONCO10344"; tss_id "TSS3093459"; transcript_id "TCONS_05830617"; class_code ".";
chr9	intergenic	exon	26504051	26504216	.	-	.	exon_number "1"; exon_status "m"; oId "WT2-C-1.142236.1"; gene_id "NONCO10344"; tss_id "TSS3093459"; transcript_id "TCONS_05989454"; class_code ".";
chr9	intergenic	exon	26548134	26548262	.	-	.	exon_number "2"; exon_status "m"; oId "WT2-C-1.142236.1"; gene_id "NONCO10344"; tss_id "TSS3093459"; transcript_id "TCONS_05989454"; class_code ".";
chr9	intergenic	exon	26549504	26549692	.	-	.	exon_number "3"; exon_status "m"; oId "WT2-C-1.142236.1"; gene_id "NONCO10344"; tss_id "TSS3093459"; transcript_id "TCONS_05989454"; class_code ".";
chr9	intergenic	exon	26503865	26504216	.	-	.	exon_number "1"; exon_status "m"; oId "WT22-C-3.108475.1"; gene_id "NONCO10344"; tss_id "TSS3093460"; transcript_id "TCONS_06000021"; class_code ".";
chr9	intergenic	exon	26548134	26548191	.	-	.	exon_number "2"; exon_status "m"; oId "WT22-C-3.108475.1"; gene_id "NONCO10344"; tss_id "TSS3093460"; transcript_id "TCONS_06000021"; class_code ".";
chr1	intergenic	exon	45520092	45520158	.	-	.	exon_number "1"; exon_status "m"; oId "WT14-A-2.2064.2"; gene_id "NONCO1035"; tss_id "TSS52184"; transcript_id "TCONS_00059926"; class_code ".";
chr1	intergenic	exon	45520517	45520752	.	-	.	exon_number "2"; exon_status "m"; oId "WT14-A-2.2064.2"; gene_id "NONCO1035"; tss_id "TSS52184"; transcript_id "TCONS_00059926"; class_code ".";
chr9	intergenic	exon	31243681	31243883	.	-	.	exon_number "1"; exon_status "m"; oId "WT2-A-1.90996.1"; gene_id "NONCO10360"; tss_id "TSS3093674"; transcript_id "TCONS_05952490"; class_code ".";
chr9	intergenic	exon	31244008	31244122	.	-	.	exon_number "2"; exon_status "m"; oId "WT2-A-1.90996.1"; gene_id "NONCO10360"; tss_id "TSS3093674"; transcript_id "TCONS_05952490"; class_code ".";
chr9	intergenic	exon	35305218	35305230	.	-	.	exon_number "1"; exon_status "m"; oId "WT18-A-3.114797.2"; gene_id "NONCO10383"; tss_id "TSS3093868"; transcript_id "TCONS_05891170"; class_code ".";
chr9	intergenic	exon	35305349	35305631	.	-	.	exon_number "2"; exon_status "m"; oId "WT18-A-3.114797.2"; gene_id "NONCO10383"; tss_id "TSS3093868"; transcript_id "TCONS_05891170"; class_code ".";
chr1	intergenic	exon	47658862	47659091	.	-	.	exon_number "1"; exon_status "m"; oId "WT2-C-2.4113.1"; gene_id "NONCO1039"; tss_id "TSS52266"; transcript_id "TCONS_00015348"; class_code ".";
chr1	intergenic	exon	47659583	47659688	.	-	.	exon_number "2"; exon_status "m"; oId "WT2-C-2.4113.1"; gene_id "NONCO1039"; tss_id "TSS52266"; transcript_id "TCONS_00015348"; class_code ".";
chr1	intergenic	exon	47657874	47658060	.	-	.	exon_number "1"; exon_status "m"; oId "WT10-B-1.1254.1"; gene_id "NONCO1039"; tss_id "TSS52265"; transcript_id "TCONS_00027324"; class_code ".";
chr1	intergenic	exon	47658982	47659069	.	-	.	exon_number "2"; exon_status "m"; oId "WT10-B-1.1254.1"; gene_id "NONCO1039"; tss_id "TSS52265"; transcript_id "TCONS_00027324"; class_code ".";
chr9	intergenic	exon	39893599	39893732	.	-	.	exon_number "1"; exon_status "m"; oId "WT10-B-3.46679.2"; gene_id "NONCO10396"; tss_id "TSS3094140"; transcript_id "TCONS_05755133"; class_code ".";
chr9	intergenic	exon	39898576	39898824	.	-	.	exon_number "2"; exon_status "m"; oId "WT10-B-3.46679.2"; gene_id "NONCO10396"; tss_id "TSS3094140"; transcript_id "TCONS_05755133"; class_code ".";
chr9	intergenic	exon	39893599	39893728	.	-	.	exon_number "1"; exon_status "m"; oId "WT10-B-3.46679.1"; gene_id "NONCO10396"; tss_id "TSS3094140"; transcript_id "TCONS_05762710"; class_code ".";
chr9	intergenic	exon	39898576	39898824	.	-	.	exon_number "2"; exon_status "m"; oId "WT10-B-3.46679.1"; gene_id "NONCO10396"; tss_id "TSS3094140"; transcript_id "TCONS_05762710"; class_code ".";
chr9	intergenic	exon	39893599	39893732	.	-	.	exon_number "1"; exon_status "m"; oId "WT10-B-3.46679.3"; gene_id "NONCO10396"; tss_id "TSS3094140"; transcript_id "TCONS_05778770"; class_code ".";
chr9	intergenic	exon	39898577	39898824	.	-	.	exon_number "2"; exon_status "m"; oId "WT10-B-3.46679.3"; gene_id "NONCO10396"; tss_id "TSS3094140"; transcript_id "TCONS_05778770"; class_code ".";
chr9	intergenic	exon	41432443	41432544	.	-	.	exon_number "1"; exon_status "m"; oId "WT14-C-1.140090.1"; gene_id "NONCO10408"; tss_id "TSS3094277"; transcript_id "TCONS_05840315"; class_code ".";
chr9	intergenic	exon	41446839	41447011	.	-	.	exon_number "2"; exon_status "m"; oId "WT14-C-1.140090.1"; gene_id "NONCO10408"; tss_id "TSS3094277"; transcript_id "TCONS_05840315"; class_code ".";
chr9	intergenic	exon	41432380	41432544	.	-	.	exon_number "1"; exon_status "m"; oId "WT22-B-3.80724.1"; gene_id "NONCO10408"; tss_id "TSS3094277"; transcript_id "TCONS_05952511"; class_code ".";
chr9	intergenic	exon	41446740	41446930	.	-	.	exon_number "2"; exon_status "m"; oId "WT22-B-3.80724.1"; gene_id "NONCO10408"; tss_id "TSS3094277"; transcript_id "TCONS_05952511"; class_code ".";
chr9	intergenic	exon	41571742	41571923	.	-	.	exon_number "1"; exon_status "m"; oId "WT18-B-3.196167.1"; gene_id "NONCO10409"; tss_id "TSS3094295"; transcript_id "TCONS_05915877"; class_code ".";
chr9	intergenic	exon	41572281	41572389	.	-	.	exon_number "2"; exon_status "m"; oId "WT18-B-3.196167.1"; gene_id "NONCO10409"; tss_id "TSS3094295"; transcript_id "TCONS_05915877"; class_code ".";
chr9	intergenic	exon	41579409	41579518	.	-	.	exon_number "3"; exon_status "m"; oId "WT18-B-3.196167.1"; gene_id "NONCO10409"; tss_id "TSS3094295"; transcript_id "TCONS_05915877"; class_code ".";
chr9	intergenic	exon	41574004	41574030	.	-	.	exon_number "1"; exon_status "m"; oId "WT22-A-1.94556.1"; gene_id "NONCO10409"; tss_id "TSS3094297"; transcript_id "TCONS_06019300"; class_code ".";
chr9	intergenic	exon	41574716	41574920	.	-	.	exon_number "2"; exon_status "m"; oId "WT22-A-1.94556.1"; gene_id "NONCO10409"; tss_id "TSS3094297"; transcript_id "TCONS_06019300"; class_code ".";
chr9	intergenic	exon	41579193	41579230	.	-	.	exon_number "3"; exon_status "m"; oId "WT22-A-1.94556.1"; gene_id "NONCO10409"; tss_id "TSS3094297"; transcript_id "TCONS_06019300"; class_code ".";
chr1	intergenic	exon	49555447	49555483	.	-	.	exon_number "1"; exon_status "m"; oId "WT6-B-3.1236.1"; gene_id "NONCO1041"; tss_id "TSS52301"; transcript_id "TCONS_00075706"; class_code ".";
chr1	intergenic	exon	49555580	49555980	.	-	.	exon_number "2"; exon_status "m"; oId "WT6-B-3.1236.1"; gene_id "NONCO1041"; tss_id "TSS52301"; transcript_id "TCONS_00075706"; class_code ".";
chr9	intergenic	exon	41582002	41582076	.	-	.	exon_number "1"; exon_status "m"; oId "WT22-C-2.109964.1"; gene_id "NONCO10410"; tss_id "TSS3094301"; transcript_id "TCONS_05830648"; class_code ".";
chr9	intergenic	exon	41582143	41583146	.	-	.	exon_number "2"; exon_status "m"; oId "WT22-C-2.109964.1"; gene_id "NONCO10410"; tss_id "TSS3094301"; transcript_id "TCONS_05830648"; class_code ".";
chr9	intergenic	exon	41700651	41700880	.	-	.	exon_number "1"; exon_status "m"; oId "WT22-C-1.103754.1"; gene_id "NONCO10412"; tss_id "TSS3094312"; transcript_id "TCONS_05772531"; class_code ".";
chr9	intergenic	exon	41736604	41736619	.	-	.	exon_number "2"; exon_status "m"; oId "WT22-C-1.103754.1"; gene_id "NONCO10412"; tss_id "TSS3094312"; transcript_id "TCONS_05772531"; class_code ".";
chr9	intergenic	exon	41700781	41700880	.	-	.	exon_number "1"; exon_status "m"; oId "WT2-A-3.89738.1"; gene_id "NONCO10412"; tss_id "TSS3094312"; transcript_id "TCONS_05966060"; class_code ".";
chr9	intergenic	exon	41710318	41710387	.	-	.	exon_number "2"; exon_status "m"; oId "WT2-A-3.89738.1"; gene_id "NONCO10412"; tss_id "TSS3094312"; transcript_id "TCONS_05966060"; class_code ".";
chr9	intergenic	exon	41728622	41728801	.	-	.	exon_number "3"; exon_status "m"; oId "WT2-A-3.89738.1"; gene_id "NONCO10412"; tss_id "TSS3094312"; transcript_id "TCONS_05966060"; class_code ".";
chr9	intergenic	exon	41736604	41736715	.	-	.	exon_number "4"; exon_status "m"; oId "WT2-A-3.89738.1"; gene_id "NONCO10412"; tss_id "TSS3094312"; transcript_id "TCONS_05966060"; class_code ".";
chr9	intergenic	exon	41694401	41694922	.	-	.	exon_number "1"; exon_status "m"; oId "WT22-B-2.81257.1"; gene_id "NONCO10412"; tss_id "TSS3094311"; transcript_id "TCONS_06044349"; class_code ".";
chr9	intergenic	exon	41700566	41700622	.	-	.	exon_number "2"; exon_status "m"; oId "WT22-B-2.81257.1"; gene_id "NONCO10412"; tss_id "TSS3094311"; transcript_id "TCONS_06044349"; class_code ".";
chr9	intergenic	exon	41700746	41700850	.	-	.	exon_number "1"; exon_status "m"; oId "WT6-B-2.44230.1"; gene_id "NONCO10412"; tss_id "TSS3094314"; transcript_id "TCONS_06083942"; class_code ".";
chr9	intergenic	exon	41736604	41736741	.	-	.	exon_number "2"; exon_status "m"; oId "WT6-B-2.44230.1"; gene_id "NONCO10412"; tss_id "TSS3094314"; transcript_id "TCONS_06083942"; class_code ".";
chr9	intergenic	exon	41737121	41737204	.	-	.	exon_number "3"; exon_status "m"; oId "WT6-B-2.44230.1"; gene_id "NONCO10412"; tss_id "TSS3094314"; transcript_id "TCONS_06083942"; class_code ".";
chr9	intergenic	exon	41886204	41886731	.	-	.	exon_number "1"; exon_status "m"; oId "WT2-C-2.141855.2"; gene_id "NONCO10413"; tss_id "TSS3094319"; transcript_id "TCONS_05755175"; class_code ".";
chr9	intergenic	exon	41887512	41887564	.	-	.	exon_number "2"; exon_status "m"; oId "WT2-C-2.141855.2"; gene_id "NONCO10413"; tss_id "TSS3094319"; transcript_id "TCONS_05755175"; class_code ".";
chr9	intergenic	exon	41890467	41890538	.	-	.	exon_number "3"; exon_status "m"; oId "WT2-C-2.141855.2"; gene_id "NONCO10413"; tss_id "TSS3094319"; transcript_id "TCONS_05755175"; class_code ".";
chr9	intergenic	exon	41886199	41886465	.	-	.	exon_number "1"; exon_status "m"; oId "WT6-A-1.41960.1"; gene_id "NONCO10413"; tss_id "TSS3094318"; transcript_id "TCONS_05762721"; class_code ".";
chr9	intergenic	exon	41887512	41887564	.	-	.	exon_number "2"; exon_status "m"; oId "WT6-A-1.41960.1"; gene_id "NONCO10413"; tss_id "TSS3094318"; transcript_id "TCONS_05762721"; class_code ".";
chr9	intergenic	exon	41890467	41890731	.	-	.	exon_number "3"; exon_status "m"; oId "WT6-A-1.41960.1"; gene_id "NONCO10413"; tss_id "TSS3094318"; transcript_id "TCONS_05762721"; class_code ".";
chr9	intergenic	exon	41886317	41886467	.	-	.	exon_number "1"; exon_status "m"; oId "WT22-A-3.104167.3"; gene_id "NONCO10413"; tss_id "TSS3094319"; transcript_id "TCONS_05772533"; class_code ".";
chr9	intergenic	exon	41887514	41887564	.	-	.	exon_number "2"; exon_status "m"; oId "WT22-A-3.104167.3"; gene_id "NONCO10413"; tss_id "TSS3094319"; transcript_id "TCONS_05772533"; class_code ".";
chr9	intergenic	exon	41890467	41890619	.	-	.	exon_number "3"; exon_status "m"; oId "WT22-A-3.104167.3"; gene_id "NONCO10413"; tss_id "TSS3094319"; transcript_id "TCONS_05772533"; class_code ".";
chr9	intergenic	exon	41886545	41886732	.	-	.	exon_number "1"; exon_status "m"; oId "WT10-B-1.47088.3"; gene_id "NONCO10413"; tss_id "TSS3094319"; transcript_id "TCONS_05772534"; class_code ".";
chr9	intergenic	exon	41887513	41887566	.	-	.	exon_number "2"; exon_status "m"; oId "WT10-B-1.47088.3"; gene_id "NONCO10413"; tss_id "TSS3094319"; transcript_id "TCONS_05772534"; class_code ".";
chr9	intergenic	exon	41890469	41890619	.	-	.	exon_number "3"; exon_status "m"; oId "WT10-B-1.47088.3"; gene_id "NONCO10413"; tss_id "TSS3094319"; transcript_id "TCONS_05772534"; class_code ".";
chr9	intergenic	exon	41887557	41887564	.	-	.	exon_number "1"; exon_status "m"; oId "WT18-B-3.196270.2"; gene_id "NONCO10413"; tss_id "TSS3094318"; transcript_id "TCONS_05830650"; class_code ".";
chr9	intergenic	exon	41890467	41890833	.	-	.	exon_number "2"; exon_status "m"; oId "WT18-B-3.196270.2"; gene_id "NONCO10413"; tss_id "TSS3094318"; transcript_id "TCONS_05830650"; class_code ".";
chr9	intergenic	exon	41887531	41887565	.	-	.	exon_number "1"; exon_status "m"; oId "WT6-A-1.41960.2"; gene_id "NONCO10413"; tss_id "TSS3094319"; transcript_id "TCONS_05830651"; class_code ".";
chr9	intergenic	exon	41890468	41890731	.	-	.	exon_number "2"; exon_status "m"; oId "WT6-A-1.41960.2"; gene_id "NONCO10413"; tss_id "TSS3094319"; transcript_id "TCONS_05830651"; class_code ".";
chr9	intergenic	exon	42183541	42183934	.	-	.	exon_number "1"; exon_status "m"; oId "WT2-C-1.143666.1"; gene_id "NONCO10414"; tss_id "TSS3094358"; transcript_id "TCONS_05840321"; class_code ".";
chr9	intergenic	exon	42186126	42186319	.	-	.	exon_number "2"; exon_status "m"; oId "WT2-C-1.143666.1"; gene_id "NONCO10414"; tss_id "TSS3094358"; transcript_id "TCONS_05840321"; class_code ".";
chr9	intergenic	exon	42186209	42186335	.	-	.	exon_number "1"; exon_status "m"; oId "WT14-C-3.145733.1"; gene_id "NONCO10414"; tss_id "TSS3094360"; transcript_id "TCONS_05851795"; class_code ".";
chr9	intergenic	exon	42205615	42205734	.	-	.	exon_number "2"; exon_status "m"; oId "WT14-C-3.145733.1"; gene_id "NONCO10414"; tss_id "TSS3094360"; transcript_id "TCONS_05851795"; class_code ".";
chr9	intergenic	exon	42210281	42210664	.	-	.	exon_number "3"; exon_status "m"; oId "WT14-C-3.145733.1"; gene_id "NONCO10414"; tss_id "TSS3094360"; transcript_id "TCONS_05851795"; class_code ".";
chr9	intergenic	exon	42186299	42186335	.	-	.	exon_number "1"; exon_status "m"; oId "WT6-A-2.41816.1"; gene_id "NONCO10414"; tss_id "TSS3094361"; transcript_id "TCONS_06075691"; class_code ".";
chr9	intergenic	exon	42193026	42193771	.	-	.	exon_number "2"; exon_status "m"; oId "WT6-A-2.41816.1"; gene_id "NONCO10414"; tss_id "TSS3094361"; transcript_id "TCONS_06075691"; class_code ".";
chr9	intergenic	exon	43507076	43507559	.	-	.	exon_number "1"; exon_status "m"; oId "WT22-A-1.94672.1"; gene_id "NONCO10420"; tss_id "TSS3094509"; transcript_id "TCONS_06019306"; class_code ".";
chr9	intergenic	exon	43512918	43513015	.	-	.	exon_number "2"; exon_status "m"; oId "WT22-A-1.94672.1"; gene_id "NONCO10420"; tss_id "TSS3094509"; transcript_id "TCONS_06019306"; class_code ".";
chr9	intergenic	exon	43513913	43514133	.	-	.	exon_number "3"; exon_status "m"; oId "WT22-A-1.94672.1"; gene_id "NONCO10420"; tss_id "TSS3094509"; transcript_id "TCONS_06019306"; class_code ".";
chr9	intergenic	exon	43514774	43514849	.	-	.	exon_number "4"; exon_status "m"; oId "WT22-A-1.94672.1"; gene_id "NONCO10420"; tss_id "TSS3094509"; transcript_id "TCONS_06019306"; class_code ".";
chr9	intergenic	exon	43515434	43515639	.	-	.	exon_number "1"; exon_status "m"; oId "WT22-A-1.94658.1"; gene_id "NONCO10420"; tss_id "TSS3094505"; transcript_id "TCONS_06019307"; class_code ".";
chr9	intergenic	exon	43516028	43516068	.	-	.	exon_number "2"; exon_status "m"; oId "WT22-A-1.94658.1"; gene_id "NONCO10420"; tss_id "TSS3094505"; transcript_id "TCONS_06019307"; class_code ".";
chr9	intergenic	exon	43520955	43521007	.	-	.	exon_number "3"; exon_status "m"; oId "WT22-A-1.94658.1"; gene_id "NONCO10420"; tss_id "TSS3094505"; transcript_id "TCONS_06019307"; class_code ".";
chr9	intergenic	exon	43505978	43506418	.	-	.	exon_number "1"; exon_status "m"; oId "WT22-A-2.104661.1"; gene_id "NONCO10420"; tss_id "TSS3094506"; transcript_id "TCONS_06025914"; class_code ".";
chr9	intergenic	exon	43507023	43507552	.	-	.	exon_number "2"; exon_status "m"; oId "WT22-A-2.104661.1"; gene_id "NONCO10420"; tss_id "TSS3094506"; transcript_id "TCONS_06025914"; class_code ".";
chr9	intergenic	exon	43505898	43506357	.	-	.	exon_number "1"; exon_status "m"; oId "WT6-B-2.44292.2"; gene_id "NONCO10420"; tss_id "TSS3094505"; transcript_id "TCONS_06081660"; class_code ".";
chr9	intergenic	exon	43517675	43517793	.	-	.	exon_number "2"; exon_status "m"; oId "WT6-B-2.44292.2"; gene_id "NONCO10420"; tss_id "TSS3094505"; transcript_id "TCONS_06081660"; class_code ".";
chr9	intergenic	exon	43520943	43521031	.	-	.	exon_number "3"; exon_status "m"; oId "WT6-B-2.44292.2"; gene_id "NONCO10420"; tss_id "TSS3094505"; transcript_id "TCONS_06081660"; class_code ".";
chr9	intergenic	exon	43932739	43932807	.	-	.	exon_number "1"; exon_status "m"; oId "WT22-C-2.110140.1"; gene_id "NONCO10424"; tss_id "TSS3094539"; transcript_id "TCONS_06062558"; class_code ".";
chr9	intergenic	exon	43940754	43940857	.	-	.	exon_number "2"; exon_status "m"; oId "WT22-C-2.110140.1"; gene_id "NONCO10424"; tss_id "TSS3094539"; transcript_id "TCONS_06062558"; class_code ".";
chr9	intergenic	exon	43944867	43944942	.	-	.	exon_number "3"; exon_status "m"; oId "WT22-C-2.110140.1"; gene_id "NONCO10424"; tss_id "TSS3094539"; transcript_id "TCONS_06062558"; class_code ".";
chr9	intergenic	exon	44888850	44889046	.	-	.	exon_number "1"; exon_status "m"; oId "WT10-C-1.52357.1"; gene_id "NONCO10442"; tss_id "TSS3094823"; transcript_id "TCONS_05781932"; class_code ".";
chr9	intergenic	exon	44892859	44892959	.	-	.	exon_number "2"; exon_status "m"; oId "WT10-C-1.52357.1"; gene_id "NONCO10442"; tss_id "TSS3094823"; transcript_id "TCONS_05781932"; class_code ".";
chr9	intergenic	exon	46924148	46924502	.	-	.	exon_number "1"; exon_status "m"; oId "WT10-B-2.46693.1"; gene_id "NONCO10466"; tss_id "TSS3095024"; transcript_id "TCONS_05772563"; class_code ".";
chr9	intergenic	exon	46927120	46927348	.	-	.	exon_number "2"; exon_status "m"; oId "WT10-B-2.46693.1"; gene_id "NONCO10466"; tss_id "TSS3095024"; transcript_id "TCONS_05772563"; class_code ".";
chr9	intergenic	exon	46920529	46920664	.	-	.	exon_number "1"; exon_status "m"; oId "WT6-B-1.44806.1"; gene_id "NONCO10466"; tss_id "TSS3095023"; transcript_id "TCONS_06081682"; class_code ".";
chr9	intergenic	exon	46920923	46922567	.	-	.	exon_number "2"; exon_status "m"; oId "WT6-B-1.44806.1"; gene_id "NONCO10466"; tss_id "TSS3095023"; transcript_id "TCONS_06081682"; class_code ".";
chr9	intergenic	exon	46960332	46960530	.	-	.	exon_number "1"; exon_status "m"; oId "WT2-A-2.90514.1"; gene_id "NONCO10467"; tss_id "TSS3095026"; transcript_id "TCONS_05755363"; class_code ".";
chr9	intergenic	exon	46978822	46979139	.	-	.	exon_number "2"; exon_status "m"; oId "WT2-A-2.90514.1"; gene_id "NONCO10467"; tss_id "TSS3095026"; transcript_id "TCONS_05755363"; class_code ".";
chr9	intergenic	exon	46960247	46960530	.	-	.	exon_number "1"; exon_status "m"; oId "WT10-C-2.51971.1"; gene_id "NONCO10467"; tss_id "TSS3095028"; transcript_id "TCONS_05781944"; class_code ".";
chr9	intergenic	exon	46977953	46978421	.	-	.	exon_number "2"; exon_status "m"; oId "WT10-C-2.51971.1"; gene_id "NONCO10467"; tss_id "TSS3095028"; transcript_id "TCONS_05781944"; class_code ".";
chr9	intergenic	exon	46960298	46960530	.	-	.	exon_number "1"; exon_status "m"; oId "WT14-B-3.110545.1"; gene_id "NONCO10467"; tss_id "TSS3095026"; transcript_id "TCONS_05799619"; class_code ".";
chr9	intergenic	exon	46978782	46979013	.	-	.	exon_number "2"; exon_status "m"; oId "WT14-B-3.110545.1"; gene_id "NONCO10467"; tss_id "TSS3095026"; transcript_id "TCONS_05799619"; class_code ".";
chr9	intergenic	exon	46960301	46960530	.	-	.	exon_number "1"; exon_status "m"; oId "WT18-B-2.199010.1"; gene_id "NONCO10467"; tss_id "TSS3095029"; transcript_id "TCONS_05915917"; class_code ".";
chr9	intergenic	exon	46977786	46978619	.	-	.	exon_number "2"; exon_status "m"; oId "WT18-B-2.199010.1"; gene_id "NONCO10467"; tss_id "TSS3095029"; transcript_id "TCONS_05915917"; class_code ".";
chr9	intergenic	exon	46977342	46978573	.	-	.	exon_number "1"; exon_status "m"; oId "WT18-B-3.197351.2"; gene_id "NONCO10467"; tss_id "TSS3095030"; transcript_id "TCONS_05930189"; class_code ".";
chr9	intergenic	exon	46978782	46978832	.	-	.	exon_number "2"; exon_status "m"; oId "WT18-B-3.197351.2"; gene_id "NONCO10467"; tss_id "TSS3095030"; transcript_id "TCONS_05930189"; class_code ".";
chr9	intergenic	exon	47260730	47260816	.	-	.	exon_number "1"; exon_status "m"; oId "WT2-C-3.142934.1"; gene_id "NONCO10469"; tss_id "TSS3095046"; transcript_id "TCONS_05767985"; class_code ".";
chr9	intergenic	exon	47270644	47270799	.	-	.	exon_number "2"; exon_status "m"; oId "WT2-C-3.142934.1"; gene_id "NONCO10469"; tss_id "TSS3095046"; transcript_id "TCONS_05767985"; class_code ".";
chr9	intergenic	exon	47368307	47368814	.	-	.	exon_number "3"; exon_status "m"; oId "WT2-C-3.142934.1"; gene_id "NONCO10469"; tss_id "TSS3095046"; transcript_id "TCONS_05767985"; class_code ".";
chr9	intergenic	exon	47260701	47260816	.	-	.	exon_number "1"; exon_status "m"; oId "WT14-B-2.111017.2"; gene_id "NONCO10469"; tss_id "TSS3095043"; transcript_id "TCONS_05821986"; class_code ".";
chr9	intergenic	exon	47270644	47270799	.	-	.	exon_number "2"; exon_status "m"; oId "WT14-B-2.111017.2"; gene_id "NONCO10469"; tss_id "TSS3095043"; transcript_id "TCONS_05821986"; class_code ".";
chr9	intergenic	exon	47297165	47297342	.	-	.	exon_number "3"; exon_status "m"; oId "WT14-B-2.111017.2"; gene_id "NONCO10469"; tss_id "TSS3095043"; transcript_id "TCONS_05821986"; class_code ".";
chr9	intergenic	exon	47260719	47260816	.	-	.	exon_number "1"; exon_status "m"; oId "WT2-C-2.143053.2"; gene_id "NONCO10469"; tss_id "TSS3095046"; transcript_id "TCONS_05900757"; class_code ".";
chr9	intergenic	exon	47270644	47270799	.	-	.	exon_number "2"; exon_status "m"; oId "WT2-C-2.143053.2"; gene_id "NONCO10469"; tss_id "TSS3095046"; transcript_id "TCONS_05900757"; class_code ".";
chr9	intergenic	exon	47297165	47297336	.	-	.	exon_number "3"; exon_status "m"; oId "WT2-C-2.143053.2"; gene_id "NONCO10469"; tss_id "TSS3095046"; transcript_id "TCONS_05900757"; class_code ".";
chr9	intergenic	exon	47368307	47368814	.	-	.	exon_number "4"; exon_status "m"; oId "WT2-C-2.143053.2"; gene_id "NONCO10469"; tss_id "TSS3095046"; transcript_id "TCONS_05900757"; class_code ".";
chr9	intergenic	exon	47260695	47260816	.	-	.	exon_number "1"; exon_status "m"; oId "WT22-B-2.81619.2"; gene_id "NONCO10469"; tss_id "TSS3095041"; transcript_id "TCONS_05972348"; class_code ".";
chr9	intergenic	exon	47270644	47270799	.	-	.	exon_number "2"; exon_status "m"; oId "WT22-B-2.81619.2"; gene_id "NONCO10469"; tss_id "TSS3095041"; transcript_id "TCONS_05972348"; class_code ".";
chr9	intergenic	exon	47297165	47297336	.	-	.	exon_number "3"; exon_status "m"; oId "WT22-B-2.81619.2"; gene_id "NONCO10469"; tss_id "TSS3095041"; transcript_id "TCONS_05972348"; class_code ".";
chr9	intergenic	exon	47360737	47360754	.	-	.	exon_number "4"; exon_status "m"; oId "WT22-B-2.81619.2"; gene_id "NONCO10469"; tss_id "TSS3095041"; transcript_id "TCONS_05972348"; class_code ".";
chr9	intergenic	exon	47360741	47360886	.	-	.	exon_number "1"; exon_status "m"; oId "WT22-B-3.81305.1"; gene_id "NONCO10469"; tss_id "TSS3095046"; transcript_id "TCONS_05972349"; class_code ".";
chr9	intergenic	exon	47368307	47368723	.	-	.	exon_number "2"; exon_status "m"; oId "WT22-B-3.81305.1"; gene_id "NONCO10469"; tss_id "TSS3095046"; transcript_id "TCONS_05972349"; class_code ".";
chr9	intergenic	exon	47260719	47260817	.	-	.	exon_number "1"; exon_status "m"; oId "WT2-C-2.143053.1"; gene_id "NONCO10469"; tss_id "TSS3095046"; transcript_id "TCONS_05989517"; class_code ".";
chr9	intergenic	exon	47270644	47270799	.	-	.	exon_number "2"; exon_status "m"; oId "WT2-C-2.143053.1"; gene_id "NONCO10469"; tss_id "TSS3095046"; transcript_id "TCONS_05989517"; class_code ".";
chr9	intergenic	exon	47297165	47297336	.	-	.	exon_number "3"; exon_status "m"; oId "WT2-C-2.143053.1"; gene_id "NONCO10469"; tss_id "TSS3095046"; transcript_id "TCONS_05989517"; class_code ".";
chr9	intergenic	exon	47368307	47368814	.	-	.	exon_number "4"; exon_status "m"; oId "WT2-C-2.143053.1"; gene_id "NONCO10469"; tss_id "TSS3095046"; transcript_id "TCONS_05989517"; class_code ".";
chr9	intergenic	exon	47278881	47278929	.	-	.	exon_number "1"; exon_status "m"; oId "WT2-C-3.142934.2"; gene_id "NONCO10469"; tss_id "TSS3095046"; transcript_id "TCONS_05989518"; class_code ".";
chr9	intergenic	exon	47368307	47368814	.	-	.	exon_number "2"; exon_status "m"; oId "WT2-C-3.142934.2"; gene_id "NONCO10469"; tss_id "TSS3095046"; transcript_id "TCONS_05989518"; class_code ".";
chr9	intergenic	exon	47260693	47260816	.	-	.	exon_number "1"; exon_status "m"; oId "WT6-B-1.44799.1"; gene_id "NONCO10469"; tss_id "TSS3095040"; transcript_id "TCONS_06019335"; class_code ".";
chr9	intergenic	exon	47270644	47270799	.	-	.	exon_number "2"; exon_status "m"; oId "WT6-B-1.44799.1"; gene_id "NONCO10469"; tss_id "TSS3095040"; transcript_id "TCONS_06019335"; class_code ".";
chr9	intergenic	exon	47297165	47297336	.	-	.	exon_number "3"; exon_status "m"; oId "WT6-B-1.44799.1"; gene_id "NONCO10469"; tss_id "TSS3095040"; transcript_id "TCONS_06019335"; class_code ".";
chr9	intergenic	exon	47300631	47300642	.	-	.	exon_number "4"; exon_status "m"; oId "WT6-B-1.44799.1"; gene_id "NONCO10469"; tss_id "TSS3095040"; transcript_id "TCONS_06019335"; class_code ".";
chr9	intergenic	exon	47260693	47260816	.	-	.	exon_number "1"; exon_status "m"; oId "WT6-B-1.44799.3"; gene_id "NONCO10469"; tss_id "TSS3095039"; transcript_id "TCONS_06025940"; class_code ".";
chr9	intergenic	exon	47270644	47270799	.	-	.	exon_number "2"; exon_status "m"; oId "WT6-B-1.44799.3"; gene_id "NONCO10469"; tss_id "TSS3095039"; transcript_id "TCONS_06025940"; class_code ".";
chr9	intergenic	exon	47278854	47279024	.	-	.	exon_number "3"; exon_status "m"; oId "WT6-B-1.44799.3"; gene_id "NONCO10469"; tss_id "TSS3095039"; transcript_id "TCONS_06025940"; class_code ".";
chr9	intergenic	exon	47260758	47260816	.	-	.	exon_number "1"; exon_status "m"; oId "WT22-C-1.104756.1"; gene_id "NONCO10469"; tss_id "TSS3095047"; transcript_id "TCONS_06055359"; class_code ".";
chr9	intergenic	exon	47270644	47270799	.	-	.	exon_number "2"; exon_status "m"; oId "WT22-C-1.104756.1"; gene_id "NONCO10469"; tss_id "TSS3095047"; transcript_id "TCONS_06055359"; class_code ".";
chr9	intergenic	exon	47360737	47360874	.	-	.	exon_number "3"; exon_status "m"; oId "WT22-C-1.104756.1"; gene_id "NONCO10469"; tss_id "TSS3095047"; transcript_id "TCONS_06055359"; class_code ".";
chr9	intergenic	exon	48193830	48193884	.	-	.	exon_number "1"; exon_status "m"; oId "WT18-A-2.113784.1"; gene_id "NONCO10475"; tss_id "TSS3095098"; transcript_id "TCONS_05873659"; class_code ".";
chr9	intergenic	exon	48194177	48194380	.	-	.	exon_number "2"; exon_status "m"; oId "WT18-A-2.113784.1"; gene_id "NONCO10475"; tss_id "TSS3095098"; transcript_id "TCONS_05873659"; class_code ".";
chr9	intergenic	exon	48268513	48268538	.	-	.	exon_number "1"; exon_status "m"; oId "WT10-A-1.68266.1"; gene_id "NONCO10477"; tss_id "TSS3095109"; transcript_id "TCONS_05755369"; class_code ".";
chr9	intergenic	exon	48268603	48268811	.	-	.	exon_number "2"; exon_status "m"; oId "WT10-A-1.68266.1"; gene_id "NONCO10477"; tss_id "TSS3095109"; transcript_id "TCONS_05755369"; class_code ".";
chr9	intergenic	exon	48266923	48268831	.	-	.	exon_number "1"; exon_status "m"; oId "WT2-A-3.90557.1"; gene_id "NONCO10477"; tss_id "TSS3095106"; transcript_id "TCONS_05762757"; class_code ".";
chr9	intergenic	exon	48271624	48271719	.	-	.	exon_number "2"; exon_status "m"; oId "WT2-A-3.90557.1"; gene_id "NONCO10477"; tss_id "TSS3095106"; transcript_id "TCONS_05762757"; class_code ".";
chr9	intergenic	exon	48266924	48268831	.	-	.	exon_number "1"; exon_status "m"; oId "WT2-B-3.75910.2"; gene_id "NONCO10477"; tss_id "TSS3095106"; transcript_id "TCONS_05776044"; class_code ".";
chr9	intergenic	exon	48270710	48270784	.	-	.	exon_number "2"; exon_status "m"; oId "WT2-B-3.75910.2"; gene_id "NONCO10477"; tss_id "TSS3095106"; transcript_id "TCONS_05776044"; class_code ".";
chr9	intergenic	exon	48271624	48271719	.	-	.	exon_number "3"; exon_status "m"; oId "WT2-B-3.75910.2"; gene_id "NONCO10477"; tss_id "TSS3095106"; transcript_id "TCONS_05776044"; class_code ".";
chr9	intergenic	exon	48266923	48268831	.	-	.	exon_number "1"; exon_status "m"; oId "WT2-A-3.90557.2"; gene_id "NONCO10477"; tss_id "TSS3095105"; transcript_id "TCONS_05952549"; class_code ".";
chr9	intergenic	exon	48270710	48270783	.	-	.	exon_number "2"; exon_status "m"; oId "WT2-A-3.90557.2"; gene_id "NONCO10477"; tss_id "TSS3095105"; transcript_id "TCONS_05952549"; class_code ".";
chr9	intergenic	exon	48268112	48268831	.	-	.	exon_number "1"; exon_status "m"; oId "WT6-A-2.41971.1"; gene_id "NONCO10477"; tss_id "TSS3095106"; transcript_id "TCONS_06075719"; class_code ".";
chr9	intergenic	exon	48270710	48270786	.	-	.	exon_number "2"; exon_status "m"; oId "WT6-A-2.41971.1"; gene_id "NONCO10477"; tss_id "TSS3095106"; transcript_id "TCONS_06075719"; class_code ".";
chr9	intergenic	exon	48271626	48271671	.	-	.	exon_number "3"; exon_status "m"; oId "WT6-A-2.41971.1"; gene_id "NONCO10477"; tss_id "TSS3095106"; transcript_id "TCONS_06075719"; class_code ".";
chr9	intergenic	exon	48459453	48459655	.	-	.	exon_number "1"; exon_status "m"; oId "WT2-C-1.145247.1"; gene_id "NONCO10480"; tss_id "TSS3095139"; transcript_id "TCONS_05772568"; class_code ".";
chr9	intergenic	exon	48460267	48461233	.	-	.	exon_number "2"; exon_status "m"; oId "WT2-C-1.145247.1"; gene_id "NONCO10480"; tss_id "TSS3095139"; transcript_id "TCONS_05772568"; class_code ".";
chr9	intergenic	exon	48459453	48460136	.	-	.	exon_number "1"; exon_status "m"; oId "WT2-C-1.145247.2"; gene_id "NONCO10480"; tss_id "TSS3095139"; transcript_id "TCONS_05989522"; class_code ".";
chr9	intergenic	exon	48460267	48460370	.	-	.	exon_number "2"; exon_status "m"; oId "WT2-C-1.145247.2"; gene_id "NONCO10480"; tss_id "TSS3095139"; transcript_id "TCONS_05989522"; class_code ".";
chr9	intergenic	exon	48460804	48461233	.	-	.	exon_number "3"; exon_status "m"; oId "WT2-C-1.145247.2"; gene_id "NONCO10480"; tss_id "TSS3095139"; transcript_id "TCONS_05989522"; class_code ".";
chr9	intergenic	exon	48459482	48459657	.	-	.	exon_number "1"; exon_status "m"; oId "WT6-A-2.41981.2"; gene_id "NONCO10480"; tss_id "TSS3095136"; transcript_id "TCONS_06077917"; class_code ".";
chr9	intergenic	exon	48460267	48460327	.	-	.	exon_number "2"; exon_status "m"; oId "WT6-A-2.41981.2"; gene_id "NONCO10480"; tss_id "TSS3095136"; transcript_id "TCONS_06077917"; class_code ".";
chr9	intergenic	exon	52104188	52104361	.	-	.	exon_number "1"; exon_status "m"; oId "WT6-B-3.45049.1"; gene_id "NONCO10497"; tss_id "TSS3095457"; transcript_id "TCONS_06081701"; class_code ".";
chr9	intergenic	exon	52106803	52106868	.	-	.	exon_number "2"; exon_status "m"; oId "WT6-B-3.45049.1"; gene_id "NONCO10497"; tss_id "TSS3095457"; transcript_id "TCONS_06081701"; class_code ".";
chr1	intergenic	exon	34416678	34417573	.	+	.	exon_number "1"; exon_status "m"; oId "WT18-C-2.863.1"; gene_id "NONCO105"; tss_id "TSS9687"; transcript_id "TCONS_00250899"; class_code ".";
chr1	intergenic	exon	34424066	34424328	.	+	.	exon_number "2"; exon_status "m"; oId "WT18-C-2.863.1"; gene_id "NONCO105"; tss_id "TSS9687"; transcript_id "TCONS_00250899"; class_code ".";
chr9	intergenic	exon	52568306	52569422	.	-	.	exon_number "1"; exon_status "m"; oId "WT22-B-1.75022.1"; gene_id "NONCO10502"; tss_id "TSS3095485"; transcript_id "TCONS_05966103"; class_code ".";
chr9	intergenic	exon	52573604	52573654	.	-	.	exon_number "2"; exon_status "m"; oId "WT22-B-1.75022.1"; gene_id "NONCO10502"; tss_id "TSS3095485"; transcript_id "TCONS_05966103"; class_code ".";
chr9	intergenic	exon	52569289	52569422	.	-	.	exon_number "1"; exon_status "m"; oId "WT22-C-3.111092.1"; gene_id "NONCO10502"; tss_id "TSS3095489"; transcript_id "TCONS_06025966"; class_code ".";
chr9	intergenic	exon	52573604	52573826	.	-	.	exon_number "2"; exon_status "m"; oId "WT22-C-3.111092.1"; gene_id "NONCO10502"; tss_id "TSS3095489"; transcript_id "TCONS_06025966"; class_code ".";
chr9	intergenic	exon	52574324	52574538	.	-	.	exon_number "3"; exon_status "m"; oId "WT22-C-3.111092.1"; gene_id "NONCO10502"; tss_id "TSS3095489"; transcript_id "TCONS_06025966"; class_code ".";
chr9	intergenic	exon	54690417	54691014	.	-	.	exon_number "1"; exon_status "m"; oId "WT6-C-2.44298.1"; gene_id "NONCO10513"; tss_id "TSS3095657"; transcript_id "TCONS_06090305"; class_code ".";
chr9	intergenic	exon	54691381	54691706	.	-	.	exon_number "2"; exon_status "m"; oId "WT6-C-2.44298.1"; gene_id "NONCO10513"; tss_id "TSS3095657"; transcript_id "TCONS_06090305"; class_code ".";
chr9	intergenic	exon	54824581	54825001	.	-	.	exon_number "1"; exon_status "m"; oId "WT2-C-1.145801.1"; gene_id "NONCO10515"; tss_id "TSS3095669"; transcript_id "TCONS_05989545"; class_code ".";
chr9	intergenic	exon	54829764	54829770	.	-	.	exon_number "2"; exon_status "m"; oId "WT2-C-1.145801.1"; gene_id "NONCO10515"; tss_id "TSS3095669"; transcript_id "TCONS_05989545"; class_code ".";
chr9	intergenic	exon	54823351	54823409	.	-	.	exon_number "1"; exon_status "m"; oId "WT6-C-2.44303.1"; gene_id "NONCO10515"; tss_id "TSS3095665"; transcript_id "TCONS_06087870"; class_code ".";
chr9	intergenic	exon	54824633	54825296	.	-	.	exon_number "2"; exon_status "m"; oId "WT6-C-2.44303.1"; gene_id "NONCO10515"; tss_id "TSS3095665"; transcript_id "TCONS_06087870"; class_code ".";
chr9	intergenic	exon	56074654	56074835	.	-	.	exon_number "1"; exon_status "m"; oId "WT18-A-2.114690.1"; gene_id "NONCO10527"; tss_id "TSS3095765"; transcript_id "TCONS_05882630"; class_code ".";
chr9	intergenic	exon	56074975	56075062	.	-	.	exon_number "2"; exon_status "m"; oId "WT18-A-2.114690.1"; gene_id "NONCO10527"; tss_id "TSS3095765"; transcript_id "TCONS_05882630"; class_code ".";
chr9	intergenic	exon	56507118	56507311	.	-	.	exon_number "1"; exon_status "m"; oId "WT10-B-1.48113.1"; gene_id "NONCO10530"; tss_id "TSS3095802"; transcript_id "TCONS_05755563"; class_code ".";
chr9	intergenic	exon	56507487	56508193	.	-	.	exon_number "2"; exon_status "m"; oId "WT10-B-1.48113.1"; gene_id "NONCO10530"; tss_id "TSS3095802"; transcript_id "TCONS_05755563"; class_code ".";
chr9	intergenic	exon	56742441	56742642	.	-	.	exon_number "1"; exon_status "m"; oId "WT6-C-2.44575.1"; gene_id "NONCO10532"; tss_id "TSS3095836"; transcript_id "TCONS_06087878"; class_code ".";
chr9	intergenic	exon	56742863	56742866	.	-	.	exon_number "2"; exon_status "m"; oId "WT6-C-2.44575.1"; gene_id "NONCO10532"; tss_id "TSS3095836"; transcript_id "TCONS_06087878"; class_code ".";
chr9	intergenic	exon	56758289	56758303	.	-	.	exon_number "3"; exon_status "m"; oId "WT6-C-2.44575.1"; gene_id "NONCO10532"; tss_id "TSS3095836"; transcript_id "TCONS_06087878"; class_code ".";
chr9	intergenic	exon	57332129	57332139	.	-	.	exon_number "1"; exon_status "m"; oId "WT6-B-2.45777.1"; gene_id "NONCO10543"; tss_id "TSS3095953"; transcript_id "TCONS_06039280"; class_code ".";
chr9	intergenic	exon	57334122	57334392	.	-	.	exon_number "2"; exon_status "m"; oId "WT6-B-2.45777.1"; gene_id "NONCO10543"; tss_id "TSS3095953"; transcript_id "TCONS_06039280"; class_code ".";
chr9	intergenic	exon	57357245	57357699	.	-	.	exon_number "1"; exon_status "m"; oId "WT6-C-2.45128.1"; gene_id "NONCO10544"; tss_id "TSS3095956"; transcript_id "TCONS_06087885"; class_code ".";
chr9	intergenic	exon	57399147	57399375	.	-	.	exon_number "2"; exon_status "m"; oId "WT6-C-2.45128.1"; gene_id "NONCO10544"; tss_id "TSS3095956"; transcript_id "TCONS_06087885"; class_code ".";
chr9	intergenic	exon	57388262	57388550	.	-	.	exon_number "1"; exon_status "m"; oId "WT6-C-2.45139.1"; gene_id "NONCO10545"; tss_id "TSS3095959"; transcript_id "TCONS_06090315"; class_code ".";
chr9	intergenic	exon	57390707	57390853	.	-	.	exon_number "2"; exon_status "m"; oId "WT6-C-2.45139.1"; gene_id "NONCO10545"; tss_id "TSS3095959"; transcript_id "TCONS_06090315"; class_code ".";
chr9	intergenic	exon	63093404	63093562	.	-	.	exon_number "1"; exon_status "m"; oId "WT14-B-1.110000.1"; gene_id "NONCO10597"; tss_id "TSS3096549"; transcript_id "TCONS_05813007"; class_code ".";
chr9	intergenic	exon	63109185	63109329	.	-	.	exon_number "2"; exon_status "m"; oId "WT14-B-1.110000.1"; gene_id "NONCO10597"; tss_id "TSS3096549"; transcript_id "TCONS_05813007"; class_code ".";
chr9	intergenic	exon	63080268	63080471	.	-	.	exon_number "1"; exon_status "m"; oId "WT6-A-2.43096.1"; gene_id "NONCO10597"; tss_id "TSS3096548"; transcript_id "TCONS_05830790"; class_code ".";
chr9	intergenic	exon	63088956	63089012	.	-	.	exon_number "2"; exon_status "m"; oId "WT6-A-2.43096.1"; gene_id "NONCO10597"; tss_id "TSS3096548"; transcript_id "TCONS_05830790"; class_code ".";
chr9	intergenic	exon	63093384	63093686	.	-	.	exon_number "3"; exon_status "m"; oId "WT6-A-2.43096.1"; gene_id "NONCO10597"; tss_id "TSS3096548"; transcript_id "TCONS_05830790"; class_code ".";
chr9	intergenic	exon	63772831	63773418	.	-	.	exon_number "1"; exon_status "m"; oId "WT22-B-3.83069.1"; gene_id "NONCO10599"; tss_id "TSS3096630"; transcript_id "TCONS_05799705"; class_code ".";
chr9	intergenic	exon	63774590	63774714	.	-	.	exon_number "2"; exon_status "m"; oId "WT22-B-3.83069.1"; gene_id "NONCO10599"; tss_id "TSS3096630"; transcript_id "TCONS_05799705"; class_code ".";
chr9	intergenic	exon	63779717	63779831	.	-	.	exon_number "3"; exon_status "m"; oId "WT22-B-3.83069.1"; gene_id "NONCO10599"; tss_id "TSS3096630"; transcript_id "TCONS_05799705"; class_code ".";
chr9	intergenic	exon	63779982	63780062	.	-	.	exon_number "4"; exon_status "m"; oId "WT22-B-3.83069.1"; gene_id "NONCO10599"; tss_id "TSS3096630"; transcript_id "TCONS_05799705"; class_code ".";
chr9	intergenic	exon	63774517	63774714	.	-	.	exon_number "1"; exon_status "m"; oId "WT22-B-3.83069.3"; gene_id "NONCO10599"; tss_id "TSS3096630"; transcript_id "TCONS_05805887"; class_code ".";
chr9	intergenic	exon	63779717	63780062	.	-	.	exon_number "2"; exon_status "m"; oId "WT22-B-3.83069.3"; gene_id "NONCO10599"; tss_id "TSS3096630"; transcript_id "TCONS_05805887"; class_code ".";
chr9	intergenic	exon	63773221	63773418	.	-	.	exon_number "1"; exon_status "m"; oId "WT2-C-1.147928.2"; gene_id "NONCO10599"; tss_id "TSS3096630"; transcript_id "TCONS_05840458"; class_code ".";
chr9	intergenic	exon	63774590	63774714	.	-	.	exon_number "2"; exon_status "m"; oId "WT2-C-1.147928.2"; gene_id "NONCO10599"; tss_id "TSS3096630"; transcript_id "TCONS_05840458"; class_code ".";
chr9	intergenic	exon	63779717	63780062	.	-	.	exon_number "3"; exon_status "m"; oId "WT2-C-1.147928.2"; gene_id "NONCO10599"; tss_id "TSS3096630"; transcript_id "TCONS_05840458"; class_code ".";
chr9	intergenic	exon	63763454	63763756	.	-	.	exon_number "1"; exon_status "m"; oId "WT2-C-3.145535.1"; gene_id "NONCO10599"; tss_id "TSS3096630"; transcript_id "TCONS_05989581"; class_code ".";
chr9	intergenic	exon	63779717	63780062	.	-	.	exon_number "2"; exon_status "m"; oId "WT2-C-3.145535.1"; gene_id "NONCO10599"; tss_id "TSS3096630"; transcript_id "TCONS_05989581"; class_code ".";
chr1	intergenic	exon	55887212	55887736	.	-	.	exon_number "1"; exon_status "m"; oId "WT18-B-3.7330.1"; gene_id "NONCO1060"; tss_id "TSS52750"; transcript_id "TCONS_00123313"; class_code ".";
chr1	intergenic	exon	55897329	55897541	.	-	.	exon_number "2"; exon_status "m"; oId "WT18-B-3.7330.1"; gene_id "NONCO1060"; tss_id "TSS52750"; transcript_id "TCONS_00123313"; class_code ".";
chr1	intergenic	exon	55887271	55887736	.	-	.	exon_number "1"; exon_status "m"; oId "WT2-A-3.2782.1"; gene_id "NONCO1060"; tss_id "TSS52751"; transcript_id "TCONS_00261205"; class_code ".";
chr1	intergenic	exon	55890822	55890863	.	-	.	exon_number "2"; exon_status "m"; oId "WT2-A-3.2782.1"; gene_id "NONCO1060"; tss_id "TSS52751"; transcript_id "TCONS_00261205"; class_code ".";
chr9	intergenic	exon	63898116	63898607	.	-	.	exon_number "1"; exon_status "m"; oId "WT10-A-1.69727.1"; gene_id "NONCO10600"; tss_id "TSS3096639"; transcript_id "TCONS_05755767"; class_code ".";
chr9	intergenic	exon	63899576	63899849	.	-	.	exon_number "2"; exon_status "m"; oId "WT10-A-1.69727.1"; gene_id "NONCO10600"; tss_id "TSS3096639"; transcript_id "TCONS_05755767"; class_code ".";
chr9	intergenic	exon	63898237	63898741	.	-	.	exon_number "1"; exon_status "m"; oId "WT10-B-2.47673.1"; gene_id "NONCO10600"; tss_id "TSS3096639"; transcript_id "TCONS_05776106"; class_code ".";
chr9	intergenic	exon	63899612	63899849	.	-	.	exon_number "2"; exon_status "m"; oId "WT10-B-2.47673.1"; gene_id "NONCO10600"; tss_id "TSS3096639"; transcript_id "TCONS_05776106"; class_code ".";
chr9	intergenic	exon	63898115	63898189	.	-	.	exon_number "1"; exon_status "m"; oId "WT18-A-1.111863.1"; gene_id "NONCO10600"; tss_id "TSS3096641"; transcript_id "TCONS_05873753"; class_code ".";
chr9	intergenic	exon	63898251	63899476	.	-	.	exon_number "2"; exon_status "m"; oId "WT18-A-1.111863.1"; gene_id "NONCO10600"; tss_id "TSS3096641"; transcript_id "TCONS_05873753"; class_code ".";
chr9	intergenic	exon	63898111	63898194	.	-	.	exon_number "1"; exon_status "m"; oId "WT22-A-2.107344.1"; gene_id "NONCO10600"; tss_id "TSS3096639"; transcript_id "TCONS_05882675"; class_code ".";
chr9	intergenic	exon	63898253	63899849	.	-	.	exon_number "2"; exon_status "m"; oId "WT22-A-2.107344.1"; gene_id "NONCO10600"; tss_id "TSS3096639"; transcript_id "TCONS_05882675"; class_code ".";
chr9	intergenic	exon	63898160	63898191	.	-	.	exon_number "1"; exon_status "m"; oId "WT22-B-1.76332.1"; gene_id "NONCO10600"; tss_id "TSS3096639"; transcript_id "TCONS_05983311"; class_code ".";
chr9	intergenic	exon	63898250	63899849	.	-	.	exon_number "2"; exon_status "m"; oId "WT22-B-1.76332.1"; gene_id "NONCO10600"; tss_id "TSS3096639"; transcript_id "TCONS_05983311"; class_code ".";
chr9	intergenic	exon	64088281	64088573	.	-	.	exon_number "1"; exon_status "m"; oId "WT10-A-3.69692.1"; gene_id "NONCO10603"; tss_id "TSS3096654"; transcript_id "TCONS_05768081"; class_code ".";
chr9	intergenic	exon	64099982	64100167	.	-	.	exon_number "2"; exon_status "m"; oId "WT10-A-3.69692.1"; gene_id "NONCO10603"; tss_id "TSS3096654"; transcript_id "TCONS_05768081"; class_code ".";
chr9	intergenic	exon	67597489	67598736	.	-	.	exon_number "1"; exon_status "m"; oId "WT18-C-3.52340.1"; gene_id "NONCO10639"; tss_id "TSS3097125"; transcript_id "TCONS_05941907"; class_code ".";
chr9	intergenic	exon	67598797	67598817	.	-	.	exon_number "2"; exon_status "m"; oId "WT18-C-3.52340.1"; gene_id "NONCO10639"; tss_id "TSS3097125"; transcript_id "TCONS_05941907"; class_code ".";
chr9	intergenic	exon	68266323	68266370	.	-	.	exon_number "1"; exon_status "m"; oId "WT10-A-1.69982.1"; gene_id "NONCO10641"; tss_id "TSS3097155"; transcript_id "TCONS_05755908"; class_code ".";
chr9	intergenic	exon	68268545	68268729	.	-	.	exon_number "2"; exon_status "m"; oId "WT10-A-1.69982.1"; gene_id "NONCO10641"; tss_id "TSS3097155"; transcript_id "TCONS_05755908"; class_code ".";
chr9	intergenic	exon	69667436	69667592	.	-	.	exon_number "1"; exon_status "m"; oId "WT14-A-1.76318.1"; gene_id "NONCO10653"; tss_id "TSS3097227"; transcript_id "TCONS_05793346"; class_code ".";
chr9	intergenic	exon	69672884	69673189	.	-	.	exon_number "2"; exon_status "m"; oId "WT14-A-1.76318.1"; gene_id "NONCO10653"; tss_id "TSS3097227"; transcript_id "TCONS_05793346"; class_code ".";
chr9	intergenic	exon	69667366	69667592	.	-	.	exon_number "1"; exon_status "m"; oId "WT2-A-3.92434.1"; gene_id "NONCO10653"; tss_id "TSS3097226"; transcript_id "TCONS_05966150"; class_code ".";
chr9	intergenic	exon	69672584	69672704	.	-	.	exon_number "2"; exon_status "m"; oId "WT2-A-3.92434.1"; gene_id "NONCO10653"; tss_id "TSS3097226"; transcript_id "TCONS_05966150"; class_code ".";
chr9	intergenic	exon	69829714	69829917	.	-	.	exon_number "1"; exon_status "m"; oId "WT6-A-1.43423.1"; gene_id "NONCO10655"; tss_id "TSS3097234"; transcript_id "TCONS_06075794"; class_code ".";
chr9	intergenic	exon	69830355	69830863	.	-	.	exon_number "2"; exon_status "m"; oId "WT6-A-1.43423.1"; gene_id "NONCO10655"; tss_id "TSS3097234"; transcript_id "TCONS_06075794"; class_code ".";
chr9	intergenic	exon	71801735	71802047	.	-	.	exon_number "1"; exon_status "m"; oId "WT14-C-1.145534.1"; gene_id "NONCO10663"; tss_id "TSS3097392"; transcript_id "TCONS_05840498"; class_code ".";
chr9	intergenic	exon	71802433	71802726	.	-	.	exon_number "2"; exon_status "m"; oId "WT14-C-1.145534.1"; gene_id "NONCO10663"; tss_id "TSS3097392"; transcript_id "TCONS_05840498"; class_code ".";
chr9	intergenic	exon	71779452	71779843	.	-	.	exon_number "1"; exon_status "m"; oId "WT2-B-2.78088.1"; gene_id "NONCO10663"; tss_id "TSS3097384"; transcript_id "TCONS_05978078"; class_code ".";
chr9	intergenic	exon	71779970	71780132	.	-	.	exon_number "2"; exon_status "m"; oId "WT2-B-2.78088.1"; gene_id "NONCO10663"; tss_id "TSS3097384"; transcript_id "TCONS_05978078"; class_code ".";
chr9	intergenic	exon	71796018	71796113	.	-	.	exon_number "3"; exon_status "m"; oId "WT2-B-2.78088.1"; gene_id "NONCO10663"; tss_id "TSS3097384"; transcript_id "TCONS_05978078"; class_code ".";
chr9	intergenic	exon	71802433	71802454	.	-	.	exon_number "4"; exon_status "m"; oId "WT2-B-2.78088.1"; gene_id "NONCO10663"; tss_id "TSS3097384"; transcript_id "TCONS_05978078"; class_code ".";
chr9	intergenic	exon	71779441	71779843	.	-	.	exon_number "1"; exon_status "m"; oId "WT6-B-2.46007.1"; gene_id "NONCO10663"; tss_id "TSS3097384"; transcript_id "TCONS_06081773"; class_code ".";
chr9	intergenic	exon	71779970	71780132	.	-	.	exon_number "2"; exon_status "m"; oId "WT6-B-2.46007.1"; gene_id "NONCO10663"; tss_id "TSS3097384"; transcript_id "TCONS_06081773"; class_code ".";
chr9	intergenic	exon	71796018	71796113	.	-	.	exon_number "3"; exon_status "m"; oId "WT6-B-2.46007.1"; gene_id "NONCO10663"; tss_id "TSS3097384"; transcript_id "TCONS_06081773"; class_code ".";
chr9	intergenic	exon	71801596	71801684	.	-	.	exon_number "4"; exon_status "m"; oId "WT6-B-2.46007.1"; gene_id "NONCO10663"; tss_id "TSS3097384"; transcript_id "TCONS_06081773"; class_code ".";
chr9	intergenic	exon	71801849	71802009	.	-	.	exon_number "5"; exon_status "m"; oId "WT6-B-2.46007.1"; gene_id "NONCO10663"; tss_id "TSS3097384"; transcript_id "TCONS_06081773"; class_code ".";
chr9	intergenic	exon	71802433	71802473	.	-	.	exon_number "6"; exon_status "m"; oId "WT6-B-2.46007.1"; gene_id "NONCO10663"; tss_id "TSS3097384"; transcript_id "TCONS_06081773"; class_code ".";
chr9	intergenic	exon	72210527	72211105	.	-	.	exon_number "1"; exon_status "m"; oId "WT6-C-2.45343.2"; gene_id "NONCO10670"; tss_id "TSS3097459"; transcript_id "TCONS_05989614"; class_code ".";
chr9	intergenic	exon	72212719	72212824	.	-	.	exon_number "2"; exon_status "m"; oId "WT6-C-2.45343.2"; gene_id "NONCO10670"; tss_id "TSS3097459"; transcript_id "TCONS_05989614"; class_code ".";
chr9	intergenic	exon	72210527	72211106	.	-	.	exon_number "1"; exon_status "m"; oId "WT6-C-2.45343.1"; gene_id "NONCO10670"; tss_id "TSS3097459"; transcript_id "TCONS_06087956"; class_code ".";
chr9	intergenic	exon	72212720	72212824	.	-	.	exon_number "2"; exon_status "m"; oId "WT6-C-2.45343.1"; gene_id "NONCO10670"; tss_id "TSS3097459"; transcript_id "TCONS_06087956"; class_code ".";
chr9	intergenic	exon	72430643	72431131	.	-	.	exon_number "1"; exon_status "m"; oId "WT10-B-1.48799.1"; gene_id "NONCO10676"; tss_id "TSS3097479"; transcript_id "TCONS_05772685"; class_code ".";
chr9	intergenic	exon	72431421	72431509	.	-	.	exon_number "2"; exon_status "m"; oId "WT10-B-1.48799.1"; gene_id "NONCO10676"; tss_id "TSS3097479"; transcript_id "TCONS_05772685"; class_code ".";
chr9	intergenic	exon	74786302	74786399	.	-	.	exon_number "1"; exon_status "m"; oId "WT10-B-3.48560.1"; gene_id "NONCO10696"; tss_id "TSS3097643"; transcript_id "TCONS_05772696"; class_code ".";
chr9	intergenic	exon	74787306	74787385	.	-	.	exon_number "2"; exon_status "m"; oId "WT10-B-3.48560.1"; gene_id "NONCO10696"; tss_id "TSS3097643"; transcript_id "TCONS_05772696"; class_code ".";
chr9	intergenic	exon	74789480	74789522	.	-	.	exon_number "3"; exon_status "m"; oId "WT10-B-3.48560.1"; gene_id "NONCO10696"; tss_id "TSS3097643"; transcript_id "TCONS_05772696"; class_code ".";
chr9	intergenic	exon	74792525	74792671	.	-	.	exon_number "4"; exon_status "m"; oId "WT10-B-3.48560.1"; gene_id "NONCO10696"; tss_id "TSS3097643"; transcript_id "TCONS_05772696"; class_code ".";
chr9	intergenic	exon	74718464	74718517	.	-	.	exon_number "1"; exon_status "m"; oId "WT14-A-1.76646.1"; gene_id "NONCO10696"; tss_id "TSS3097631"; transcript_id "TCONS_05793378"; class_code ".";
chr9	intergenic	exon	74728726	74728873	.	-	.	exon_number "2"; exon_status "m"; oId "WT14-A-1.76646.1"; gene_id "NONCO10696"; tss_id "TSS3097631"; transcript_id "TCONS_05793378"; class_code ".";
chr9	intergenic	exon	74623082	74623163	.	-	.	exon_number "1"; exon_status "m"; oId "WT14-C-2.151693.1"; gene_id "NONCO10696"; tss_id "TSS3097627"; transcript_id "TCONS_05851951"; class_code ".";
chr9	intergenic	exon	74624073	74624434	.	-	.	exon_number "2"; exon_status "m"; oId "WT14-C-2.151693.1"; gene_id "NONCO10696"; tss_id "TSS3097627"; transcript_id "TCONS_05851951"; class_code ".";
chr9	intergenic	exon	74718540	74718679	.	-	.	exon_number "1"; exon_status "m"; oId "WT18-A-1.112689.1"; gene_id "NONCO10696"; tss_id "TSS3097636"; transcript_id "TCONS_05873818"; class_code ".";
chr9	intergenic	exon	74724814	74725007	.	-	.	exon_number "2"; exon_status "m"; oId "WT18-A-1.112689.1"; gene_id "NONCO10696"; tss_id "TSS3097636"; transcript_id "TCONS_05873818"; class_code ".";
chr9	intergenic	exon	74841057	74841171	.	-	.	exon_number "1"; exon_status "m"; oId "WT2-C-1.149518.1"; gene_id "NONCO10696"; tss_id "TSS3097652"; transcript_id "TCONS_05989624"; class_code ".";
chr9	intergenic	exon	74843076	74843153	.	-	.	exon_number "2"; exon_status "m"; oId "WT2-C-1.149518.1"; gene_id "NONCO10696"; tss_id "TSS3097652"; transcript_id "TCONS_05989624"; class_code ".";
chr9	intergenic	exon	74844103	74844160	.	-	.	exon_number "3"; exon_status "m"; oId "WT2-C-1.149518.1"; gene_id "NONCO10696"; tss_id "TSS3097652"; transcript_id "TCONS_05989624"; class_code ".";
chr9	intergenic	exon	74623052	74623163	.	-	.	exon_number "1"; exon_status "m"; oId "WT22-B-3.83899.1"; gene_id "NONCO10696"; tss_id "TSS3097626"; transcript_id "TCONS_06044485"; class_code ".";
chr9	intergenic	exon	74624073	74624204	.	-	.	exon_number "2"; exon_status "m"; oId "WT22-B-3.83899.1"; gene_id "NONCO10696"; tss_id "TSS3097626"; transcript_id "TCONS_06044485"; class_code ".";
chr9	intergenic	exon	74652140	74652273	.	-	.	exon_number "3"; exon_status "m"; oId "WT22-B-3.83899.1"; gene_id "NONCO10696"; tss_id "TSS3097626"; transcript_id "TCONS_06044485"; class_code ".";
chr1	intergenic	exon	34970122	34970340	.	+	.	exon_number "1"; exon_status "m"; oId "WT6-C-1.772.1"; gene_id "NONCO107"; tss_id "TSS9866"; transcript_id "TCONS_00433671"; class_code ".";
chr1	intergenic	exon	34970564	34970672	.	+	.	exon_number "2"; exon_status "m"; oId "WT6-C-1.772.1"; gene_id "NONCO107"; tss_id "TSS9866"; transcript_id "TCONS_00433671"; class_code ".";
chr9	intergenic	exon	77367741	77368120	.	-	.	exon_number "1"; exon_status "m"; oId "WT10-C-3.54009.1"; gene_id "NONCO10707"; tss_id "TSS3097786"; transcript_id "TCONS_05788965"; class_code ".";
chr9	intergenic	exon	77370612	77370879	.	-	.	exon_number "2"; exon_status "m"; oId "WT10-C-3.54009.1"; gene_id "NONCO10707"; tss_id "TSS3097786"; transcript_id "TCONS_05788965"; class_code ".";
chr9	intergenic	exon	79346879	79347002	.	-	.	exon_number "1"; exon_status "m"; oId "WT10-C-2.53809.1"; gene_id "NONCO10716"; tss_id "TSS3097913"; transcript_id "TCONS_05782111"; class_code ".";
chr9	intergenic	exon	79347154	79347313	.	-	.	exon_number "2"; exon_status "m"; oId "WT10-C-2.53809.1"; gene_id "NONCO10716"; tss_id "TSS3097913"; transcript_id "TCONS_05782111"; class_code ".";
chr9	intergenic	exon	79346807	79346839	.	-	.	exon_number "1"; exon_status "m"; oId "WT14-A-1.76994.1"; gene_id "NONCO10716"; tss_id "TSS3097912"; transcript_id "TCONS_05793399"; class_code ".";
chr9	intergenic	exon	79346897	79347073	.	-	.	exon_number "2"; exon_status "m"; oId "WT14-A-1.76994.1"; gene_id "NONCO10716"; tss_id "TSS3097912"; transcript_id "TCONS_05793399"; class_code ".";
chr9	intergenic	exon	82854943	82854974	.	-	.	exon_number "1"; exon_status "m"; oId "WT2-B-2.78602.1"; gene_id "NONCO10725"; tss_id "TSS3098038"; transcript_id "TCONS_05972477"; class_code ".";
chr9	intergenic	exon	82858044	82858387	.	-	.	exon_number "2"; exon_status "m"; oId "WT2-B-2.78602.1"; gene_id "NONCO10725"; tss_id "TSS3098038"; transcript_id "TCONS_05972477"; class_code ".";
chr9	intergenic	exon	83681173	83681376	.	-	.	exon_number "1"; exon_status "m"; oId "WT14-A-2.82029.1"; gene_id "NONCO10730"; tss_id "TSS3098097"; transcript_id "TCONS_05762903"; class_code ".";
chr9	intergenic	exon	83681557	83681655	.	-	.	exon_number "2"; exon_status "m"; oId "WT14-A-2.82029.1"; gene_id "NONCO10730"; tss_id "TSS3098097"; transcript_id "TCONS_05762903"; class_code ".";
chr9	intergenic	exon	83686457	83686786	.	-	.	exon_number "3"; exon_status "m"; oId "WT14-A-2.82029.1"; gene_id "NONCO10730"; tss_id "TSS3098097"; transcript_id "TCONS_05762903"; class_code ".";
chr9	intergenic	exon	83678622	83679424	.	-	.	exon_number "1"; exon_status "m"; oId "WT22-A-1.99041.1"; gene_id "NONCO10730"; tss_id "TSS3098095"; transcript_id "TCONS_05772719"; class_code ".";
chr9	intergenic	exon	83680018	83680093	.	-	.	exon_number "2"; exon_status "m"; oId "WT22-A-1.99041.1"; gene_id "NONCO10730"; tss_id "TSS3098095"; transcript_id "TCONS_05772719"; class_code ".";
chr9	intergenic	exon	83681288	83681376	.	-	.	exon_number "3"; exon_status "m"; oId "WT22-A-1.99041.1"; gene_id "NONCO10730"; tss_id "TSS3098095"; transcript_id "TCONS_05772719"; class_code ".";
chr9	intergenic	exon	83681557	83681655	.	-	.	exon_number "4"; exon_status "m"; oId "WT22-A-1.99041.1"; gene_id "NONCO10730"; tss_id "TSS3098095"; transcript_id "TCONS_05772719"; class_code ".";
chr9	intergenic	exon	83686457	83686477	.	-	.	exon_number "5"; exon_status "m"; oId "WT22-A-1.99041.1"; gene_id "NONCO10730"; tss_id "TSS3098095"; transcript_id "TCONS_05772719"; class_code ".";
chr9	intergenic	exon	83681339	83681376	.	-	.	exon_number "1"; exon_status "m"; oId "WT22-B-3.84688.2"; gene_id "NONCO10730"; tss_id "TSS3098097"; transcript_id "TCONS_05882751"; class_code ".";
chr9	intergenic	exon	83686457	83686793	.	-	.	exon_number "2"; exon_status "m"; oId "WT22-B-3.84688.2"; gene_id "NONCO10730"; tss_id "TSS3098097"; transcript_id "TCONS_05882751"; class_code ".";
chr9	intergenic	exon	83681577	83681655	.	-	.	exon_number "1"; exon_status "m"; oId "WT2-C-1.150437.1"; gene_id "NONCO10730"; tss_id "TSS3098097"; transcript_id "TCONS_05989643"; class_code ".";
chr9	intergenic	exon	83686457	83686814	.	-	.	exon_number "2"; exon_status "m"; oId "WT2-C-1.150437.1"; gene_id "NONCO10730"; tss_id "TSS3098097"; transcript_id "TCONS_05989643"; class_code ".";
chr9	intergenic	exon	84973040	84973118	.	-	.	exon_number "1"; exon_status "m"; oId "WT6-C-3.46149.2"; gene_id "NONCO10733"; tss_id "TSS3098125"; transcript_id "TCONS_06087985"; class_code ".";
chr9	intergenic	exon	84973319	84973471	.	-	.	exon_number "2"; exon_status "m"; oId "WT6-C-3.46149.2"; gene_id "NONCO10733"; tss_id "TSS3098125"; transcript_id "TCONS_06087985"; class_code ".";
chr9	intergenic	exon	84972849	84973112	.	-	.	exon_number "1"; exon_status "m"; oId "WT6-C-2.45914.2"; gene_id "NONCO10733"; tss_id "TSS3098125"; transcript_id "TCONS_06087986"; class_code ".";
chr9	intergenic	exon	84973319	84973485	.	-	.	exon_number "2"; exon_status "m"; oId "WT6-C-2.45914.2"; gene_id "NONCO10733"; tss_id "TSS3098125"; transcript_id "TCONS_06087986"; class_code ".";
chr9	intergenic	exon	87125498	87125663	.	-	.	exon_number "1"; exon_status "m"; oId "WT22-A-3.109047.1"; gene_id "NONCO10743"; tss_id "TSS3098292"; transcript_id "TCONS_05793422"; class_code ".";
chr9	intergenic	exon	87127053	87127117	.	-	.	exon_number "2"; exon_status "m"; oId "WT22-A-3.109047.1"; gene_id "NONCO10743"; tss_id "TSS3098292"; transcript_id "TCONS_05793422"; class_code ".";
chr9	intergenic	exon	87127314	87127513	.	-	.	exon_number "1"; exon_status "m"; oId "WT6-B-1.46664.1"; gene_id "NONCO10744"; tss_id "TSS3098296"; transcript_id "TCONS_06081816"; class_code ".";
chr9	intergenic	exon	87127824	87127924	.	-	.	exon_number "2"; exon_status "m"; oId "WT6-B-1.46664.1"; gene_id "NONCO10744"; tss_id "TSS3098296"; transcript_id "TCONS_06081816"; class_code ".";
chr9	intergenic	exon	88521054	88521448	.	-	.	exon_number "1"; exon_status "m"; oId "WT10-A-1.71164.2"; gene_id "NONCO10749"; tss_id "TSS3098360"; transcript_id "TCONS_05756163"; class_code ".";
chr9	intergenic	exon	88521650	88521716	.	-	.	exon_number "2"; exon_status "m"; oId "WT10-A-1.71164.2"; gene_id "NONCO10749"; tss_id "TSS3098360"; transcript_id "TCONS_05756163"; class_code ".";
chr9	intergenic	exon	88521918	88521975	.	-	.	exon_number "3"; exon_status "m"; oId "WT10-A-1.71164.2"; gene_id "NONCO10749"; tss_id "TSS3098360"; transcript_id "TCONS_05756163"; class_code ".";
chr9	intergenic	exon	88522307	88522392	.	-	.	exon_number "4"; exon_status "m"; oId "WT10-A-1.71164.2"; gene_id "NONCO10749"; tss_id "TSS3098360"; transcript_id "TCONS_05756163"; class_code ".";
chr9	intergenic	exon	88522495	88522923	.	-	.	exon_number "5"; exon_status "m"; oId "WT10-A-1.71164.2"; gene_id "NONCO10749"; tss_id "TSS3098360"; transcript_id "TCONS_05756163"; class_code ".";
chr9	intergenic	exon	88521050	88521448	.	-	.	exon_number "1"; exon_status "m"; oId "WT22-C-3.115732.1"; gene_id "NONCO10749"; tss_id "TSS3098360"; transcript_id "TCONS_05756165"; class_code ".";
chr9	intergenic	exon	88521650	88521716	.	-	.	exon_number "2"; exon_status "m"; oId "WT22-C-3.115732.1"; gene_id "NONCO10749"; tss_id "TSS3098360"; transcript_id "TCONS_05756165"; class_code ".";
chr9	intergenic	exon	88521918	88521975	.	-	.	exon_number "3"; exon_status "m"; oId "WT22-C-3.115732.1"; gene_id "NONCO10749"; tss_id "TSS3098360"; transcript_id "TCONS_05756165"; class_code ".";
chr9	intergenic	exon	88522307	88522381	.	-	.	exon_number "4"; exon_status "m"; oId "WT22-C-3.115732.1"; gene_id "NONCO10749"; tss_id "TSS3098360"; transcript_id "TCONS_05756165"; class_code ".";
chr9	intergenic	exon	88522484	88522586	.	-	.	exon_number "5"; exon_status "m"; oId "WT22-C-3.115732.1"; gene_id "NONCO10749"; tss_id "TSS3098360"; transcript_id "TCONS_05756165"; class_code ".";
chr9	intergenic	exon	88522851	88522945	.	-	.	exon_number "6"; exon_status "m"; oId "WT22-C-3.115732.1"; gene_id "NONCO10749"; tss_id "TSS3098360"; transcript_id "TCONS_05756165"; class_code ".";
chr9	intergenic	exon	88521056	88521448	.	-	.	exon_number "1"; exon_status "m"; oId "ENSMUST00000180563"; gene_id "NONCO10749"; tss_id "TSS3098360"; transcript_id "TCONS_05756166"; class_code ".";
chr9	intergenic	exon	88521650	88521716	.	-	.	exon_number "2"; exon_status "m"; oId "ENSMUST00000180563"; gene_id "NONCO10749"; tss_id "TSS3098360"; transcript_id "TCONS_05756166"; class_code ".";
chr9	intergenic	exon	88521918	88521975	.	-	.	exon_number "3"; exon_status "m"; oId "ENSMUST00000180563"; gene_id "NONCO10749"; tss_id "TSS3098360"; transcript_id "TCONS_05756166"; class_code ".";
chr9	intergenic	exon	88522307	88522381	.	-	.	exon_number "4"; exon_status "m"; oId "ENSMUST00000180563"; gene_id "NONCO10749"; tss_id "TSS3098360"; transcript_id "TCONS_05756166"; class_code ".";
chr9	intergenic	exon	88522484	88522883	.	-	.	exon_number "5"; exon_status "m"; oId "ENSMUST00000180563"; gene_id "NONCO10749"; tss_id "TSS3098360"; transcript_id "TCONS_05756166"; class_code ".";
chr9	intergenic	exon	88521052	88521448	.	-	.	exon_number "1"; exon_status "m"; oId "WT10-A-3.70473.2"; gene_id "NONCO10749"; tss_id "TSS3098360"; transcript_id "TCONS_05768158"; class_code ".";
chr9	intergenic	exon	88521650	88521717	.	-	.	exon_number "2"; exon_status "m"; oId "WT10-A-3.70473.2"; gene_id "NONCO10749"; tss_id "TSS3098360"; transcript_id "TCONS_05768158"; class_code ".";
chr9	intergenic	exon	88521919	88521975	.	-	.	exon_number "3"; exon_status "m"; oId "WT10-A-3.70473.2"; gene_id "NONCO10749"; tss_id "TSS3098360"; transcript_id "TCONS_05768158"; class_code ".";
chr9	intergenic	exon	88522307	88522381	.	-	.	exon_number "4"; exon_status "m"; oId "WT10-A-3.70473.2"; gene_id "NONCO10749"; tss_id "TSS3098360"; transcript_id "TCONS_05768158"; class_code ".";
chr9	intergenic	exon	88522484	88522891	.	-	.	exon_number "5"; exon_status "m"; oId "WT10-A-3.70473.2"; gene_id "NONCO10749"; tss_id "TSS3098360"; transcript_id "TCONS_05768158"; class_code ".";
chr9	intergenic	exon	88521052	88521448	.	-	.	exon_number "1"; exon_status "m"; oId "WT2-A-2.94548.1"; gene_id "NONCO10749"; tss_id "TSS3098360"; transcript_id "TCONS_05782137"; class_code ".";
chr9	intergenic	exon	88521650	88521716	.	-	.	exon_number "2"; exon_status "m"; oId "WT2-A-2.94548.1"; gene_id "NONCO10749"; tss_id "TSS3098360"; transcript_id "TCONS_05782137"; class_code ".";
chr9	intergenic	exon	88521918	88521975	.	-	.	exon_number "3"; exon_status "m"; oId "WT2-A-2.94548.1"; gene_id "NONCO10749"; tss_id "TSS3098360"; transcript_id "TCONS_05782137"; class_code ".";
chr9	intergenic	exon	88522307	88522381	.	-	.	exon_number "4"; exon_status "m"; oId "WT2-A-2.94548.1"; gene_id "NONCO10749"; tss_id "TSS3098360"; transcript_id "TCONS_05782137"; class_code ".";
chr9	intergenic	exon	88522484	88522628	.	-	.	exon_number "5"; exon_status "m"; oId "WT2-A-2.94548.1"; gene_id "NONCO10749"; tss_id "TSS3098360"; transcript_id "TCONS_05782137"; class_code ".";
chr9	intergenic	exon	88522851	88522939	.	-	.	exon_number "6"; exon_status "m"; oId "WT2-A-2.94548.1"; gene_id "NONCO10749"; tss_id "TSS3098360"; transcript_id "TCONS_05782137"; class_code ".";
chr9	intergenic	exon	88521052	88521448	.	-	.	exon_number "1"; exon_status "m"; oId "WT18-A-1.114340.2"; gene_id "NONCO10749"; tss_id "TSS3098360"; transcript_id "TCONS_05793428"; class_code ".";
chr9	intergenic	exon	88521650	88521716	.	-	.	exon_number "2"; exon_status "m"; oId "WT18-A-1.114340.2"; gene_id "NONCO10749"; tss_id "TSS3098360"; transcript_id "TCONS_05793428"; class_code ".";
chr9	intergenic	exon	88521918	88521980	.	-	.	exon_number "3"; exon_status "m"; oId "WT18-A-1.114340.2"; gene_id "NONCO10749"; tss_id "TSS3098360"; transcript_id "TCONS_05793428"; class_code ".";
chr9	intergenic	exon	88522312	88522381	.	-	.	exon_number "4"; exon_status "m"; oId "WT18-A-1.114340.2"; gene_id "NONCO10749"; tss_id "TSS3098360"; transcript_id "TCONS_05793428"; class_code ".";
chr9	intergenic	exon	88522484	88522941	.	-	.	exon_number "5"; exon_status "m"; oId "WT18-A-1.114340.2"; gene_id "NONCO10749"; tss_id "TSS3098360"; transcript_id "TCONS_05793428"; class_code ".";
chr9	intergenic	exon	88521052	88521448	.	-	.	exon_number "1"; exon_status "m"; oId "WT18-A-1.114340.5"; gene_id "NONCO10749"; tss_id "TSS3098360"; transcript_id "TCONS_05822157"; class_code ".";
chr9	intergenic	exon	88521650	88521716	.	-	.	exon_number "2"; exon_status "m"; oId "WT18-A-1.114340.5"; gene_id "NONCO10749"; tss_id "TSS3098360"; transcript_id "TCONS_05822157"; class_code ".";
chr9	intergenic	exon	88521918	88521975	.	-	.	exon_number "3"; exon_status "m"; oId "WT18-A-1.114340.5"; gene_id "NONCO10749"; tss_id "TSS3098360"; transcript_id "TCONS_05822157"; class_code ".";
chr9	intergenic	exon	88522307	88522385	.	-	.	exon_number "4"; exon_status "m"; oId "WT18-A-1.114340.5"; gene_id "NONCO10749"; tss_id "TSS3098360"; transcript_id "TCONS_05822157"; class_code ".";
chr9	intergenic	exon	88522488	88522941	.	-	.	exon_number "5"; exon_status "m"; oId "WT18-A-1.114340.5"; gene_id "NONCO10749"; tss_id "TSS3098360"; transcript_id "TCONS_05822157"; class_code ".";
chr9	intergenic	exon	88521052	88521448	.	-	.	exon_number "1"; exon_status "m"; oId "WT14-B-2.115720.3"; gene_id "NONCO10749"; tss_id "TSS3098360"; transcript_id "TCONS_05822159"; class_code ".";
chr9	intergenic	exon	88521650	88521716	.	-	.	exon_number "2"; exon_status "m"; oId "WT14-B-2.115720.3"; gene_id "NONCO10749"; tss_id "TSS3098360"; transcript_id "TCONS_05822159"; class_code ".";
chr9	intergenic	exon	88521918	88521976	.	-	.	exon_number "3"; exon_status "m"; oId "WT14-B-2.115720.3"; gene_id "NONCO10749"; tss_id "TSS3098360"; transcript_id "TCONS_05822159"; class_code ".";
chr9	intergenic	exon	88522307	88522381	.	-	.	exon_number "4"; exon_status "m"; oId "WT14-B-2.115720.3"; gene_id "NONCO10749"; tss_id "TSS3098360"; transcript_id "TCONS_05822159"; class_code ".";
chr9	intergenic	exon	88522484	88522926	.	-	.	exon_number "5"; exon_status "m"; oId "WT14-B-2.115720.3"; gene_id "NONCO10749"; tss_id "TSS3098360"; transcript_id "TCONS_05822159"; class_code ".";
chr9	intergenic	exon	88521056	88521448	.	-	.	exon_number "1"; exon_status "m"; oId "WT14-B-3.115865.3"; gene_id "NONCO10749"; tss_id "TSS3098360"; transcript_id "TCONS_05830890"; class_code ".";
chr9	intergenic	exon	88521650	88521716	.	-	.	exon_number "2"; exon_status "m"; oId "WT14-B-3.115865.3"; gene_id "NONCO10749"; tss_id "TSS3098360"; transcript_id "TCONS_05830890"; class_code ".";
chr9	intergenic	exon	88521918	88521985	.	-	.	exon_number "3"; exon_status "m"; oId "WT14-B-3.115865.3"; gene_id "NONCO10749"; tss_id "TSS3098360"; transcript_id "TCONS_05830890"; class_code ".";
chr9	intergenic	exon	88522317	88522381	.	-	.	exon_number "4"; exon_status "m"; oId "WT14-B-3.115865.3"; gene_id "NONCO10749"; tss_id "TSS3098360"; transcript_id "TCONS_05830890"; class_code ".";
chr9	intergenic	exon	88522484	88522922	.	-	.	exon_number "5"; exon_status "m"; oId "WT14-B-3.115865.3"; gene_id "NONCO10749"; tss_id "TSS3098360"; transcript_id "TCONS_05830890"; class_code ".";
chr9	intergenic	exon	88521052	88521448	.	-	.	exon_number "1"; exon_status "m"; oId "WT18-B-3.205024.1"; gene_id "NONCO10749"; tss_id "TSS3098360"; transcript_id "TCONS_05851994"; class_code ".";
chr9	intergenic	exon	88521650	88521720	.	-	.	exon_number "2"; exon_status "m"; oId "WT18-B-3.205024.1"; gene_id "NONCO10749"; tss_id "TSS3098360"; transcript_id "TCONS_05851994"; class_code ".";
chr9	intergenic	exon	88521922	88521975	.	-	.	exon_number "3"; exon_status "m"; oId "WT18-B-3.205024.1"; gene_id "NONCO10749"; tss_id "TSS3098360"; transcript_id "TCONS_05851994"; class_code ".";
chr9	intergenic	exon	88522307	88522381	.	-	.	exon_number "4"; exon_status "m"; oId "WT18-B-3.205024.1"; gene_id "NONCO10749"; tss_id "TSS3098360"; transcript_id "TCONS_05851994"; class_code ".";
chr9	intergenic	exon	88522484	88522925	.	-	.	exon_number "5"; exon_status "m"; oId "WT18-B-3.205024.1"; gene_id "NONCO10749"; tss_id "TSS3098360"; transcript_id "TCONS_05851994"; class_code ".";
chr9	intergenic	exon	88521054	88521448	.	-	.	exon_number "1"; exon_status "m"; oId "WT18-A-2.118194.1"; gene_id "NONCO10749"; tss_id "TSS3098360"; transcript_id "TCONS_05882766"; class_code ".";
chr9	intergenic	exon	88521650	88521716	.	-	.	exon_number "2"; exon_status "m"; oId "WT18-A-2.118194.1"; gene_id "NONCO10749"; tss_id "TSS3098360"; transcript_id "TCONS_05882766"; class_code ".";
chr9	intergenic	exon	88521918	88521975	.	-	.	exon_number "3"; exon_status "m"; oId "WT18-A-2.118194.1"; gene_id "NONCO10749"; tss_id "TSS3098360"; transcript_id "TCONS_05882766"; class_code ".";
chr9	intergenic	exon	88522307	88522382	.	-	.	exon_number "4"; exon_status "m"; oId "WT18-A-2.118194.1"; gene_id "NONCO10749"; tss_id "TSS3098360"; transcript_id "TCONS_05882766"; class_code ".";
chr9	intergenic	exon	88522485	88522904	.	-	.	exon_number "5"; exon_status "m"; oId "WT18-A-2.118194.1"; gene_id "NONCO10749"; tss_id "TSS3098360"; transcript_id "TCONS_05882766"; class_code ".";
chr9	intergenic	exon	88521052	88521448	.	-	.	exon_number "1"; exon_status "m"; oId "WT2-A-2.94548.2"; gene_id "NONCO10749"; tss_id "TSS3098360"; transcript_id "TCONS_05882767"; class_code ".";
chr9	intergenic	exon	88521650	88521716	.	-	.	exon_number "2"; exon_status "m"; oId "WT2-A-2.94548.2"; gene_id "NONCO10749"; tss_id "TSS3098360"; transcript_id "TCONS_05882767"; class_code ".";
chr9	intergenic	exon	88521918	88521975	.	-	.	exon_number "3"; exon_status "m"; oId "WT2-A-2.94548.2"; gene_id "NONCO10749"; tss_id "TSS3098360"; transcript_id "TCONS_05882767"; class_code ".";
chr9	intergenic	exon	88522307	88522383	.	-	.	exon_number "4"; exon_status "m"; oId "WT2-A-2.94548.2"; gene_id "NONCO10749"; tss_id "TSS3098360"; transcript_id "TCONS_05882767"; class_code ".";
chr9	intergenic	exon	88522484	88522939	.	-	.	exon_number "5"; exon_status "m"; oId "WT2-A-2.94548.2"; gene_id "NONCO10749"; tss_id "TSS3098360"; transcript_id "TCONS_05882767"; class_code ".";
chr9	intergenic	exon	88521054	88521448	.	-	.	exon_number "1"; exon_status "m"; oId "WT18-A-2.118194.3"; gene_id "NONCO10749"; tss_id "TSS3098360"; transcript_id "TCONS_05882768"; class_code ".";
chr9	intergenic	exon	88521650	88521716	.	-	.	exon_number "2"; exon_status "m"; oId "WT18-A-2.118194.3"; gene_id "NONCO10749"; tss_id "TSS3098360"; transcript_id "TCONS_05882768"; class_code ".";
chr9	intergenic	exon	88521918	88521975	.	-	.	exon_number "3"; exon_status "m"; oId "WT18-A-2.118194.3"; gene_id "NONCO10749"; tss_id "TSS3098360"; transcript_id "TCONS_05882768"; class_code ".";
chr9	intergenic	exon	88522307	88522386	.	-	.	exon_number "4"; exon_status "m"; oId "WT18-A-2.118194.3"; gene_id "NONCO10749"; tss_id "TSS3098360"; transcript_id "TCONS_05882768"; class_code ".";
chr9	intergenic	exon	88522489	88522904	.	-	.	exon_number "5"; exon_status "m"; oId "WT18-A-2.118194.3"; gene_id "NONCO10749"; tss_id "TSS3098360"; transcript_id "TCONS_05882768"; class_code ".";
chr9	intergenic	exon	88521056	88521448	.	-	.	exon_number "1"; exon_status "m"; oId "WT18-B-1.194948.1"; gene_id "NONCO10749"; tss_id "TSS3098360"; transcript_id "TCONS_05891378"; class_code ".";
chr9	intergenic	exon	88521650	88521716	.	-	.	exon_number "2"; exon_status "m"; oId "WT18-B-1.194948.1"; gene_id "NONCO10749"; tss_id "TSS3098360"; transcript_id "TCONS_05891378"; class_code ".";
chr9	intergenic	exon	88521918	88521981	.	-	.	exon_number "3"; exon_status "m"; oId "WT18-B-1.194948.1"; gene_id "NONCO10749"; tss_id "TSS3098360"; transcript_id "TCONS_05891378"; class_code ".";
chr9	intergenic	exon	88522313	88522381	.	-	.	exon_number "4"; exon_status "m"; oId "WT18-B-1.194948.1"; gene_id "NONCO10749"; tss_id "TSS3098360"; transcript_id "TCONS_05891378"; class_code ".";
chr9	intergenic	exon	88522484	88522931	.	-	.	exon_number "5"; exon_status "m"; oId "WT18-B-1.194948.1"; gene_id "NONCO10749"; tss_id "TSS3098360"; transcript_id "TCONS_05891378"; class_code ".";
chr9	intergenic	exon	88521053	88521716	.	-	.	exon_number "1"; exon_status "m"; oId "WT18-C-1.51730.2"; gene_id "NONCO10749"; tss_id "TSS3098360"; transcript_id "TCONS_05941966"; class_code ".";
chr9	intergenic	exon	88521918	88521975	.	-	.	exon_number "2"; exon_status "m"; oId "WT18-C-1.51730.2"; gene_id "NONCO10749"; tss_id "TSS3098360"; transcript_id "TCONS_05941966"; class_code ".";
chr9	intergenic	exon	88522307	88522381	.	-	.	exon_number "3"; exon_status "m"; oId "WT18-C-1.51730.2"; gene_id "NONCO10749"; tss_id "TSS3098360"; transcript_id "TCONS_05941966"; class_code ".";
chr9	intergenic	exon	88522484	88522888	.	-	.	exon_number "4"; exon_status "m"; oId "WT18-C-1.51730.2"; gene_id "NONCO10749"; tss_id "TSS3098360"; transcript_id "TCONS_05941966"; class_code ".";
chr9	intergenic	exon	88521052	88521448	.	-	.	exon_number "1"; exon_status "m"; oId "WT18-C-2.53606.1"; gene_id "NONCO10749"; tss_id "TSS3098360"; transcript_id "TCONS_05945381"; class_code ".";
chr9	intergenic	exon	88521650	88521716	.	-	.	exon_number "2"; exon_status "m"; oId "WT18-C-2.53606.1"; gene_id "NONCO10749"; tss_id "TSS3098360"; transcript_id "TCONS_05945381"; class_code ".";
chr9	intergenic	exon	88522851	88522888	.	-	.	exon_number "3"; exon_status "m"; oId "WT18-C-2.53606.1"; gene_id "NONCO10749"; tss_id "TSS3098360"; transcript_id "TCONS_05945381"; class_code ".";
chr9	intergenic	exon	88521052	88521448	.	-	.	exon_number "1"; exon_status "m"; oId "WT22-C-2.116141.1"; gene_id "NONCO10749"; tss_id "TSS3098360"; transcript_id "TCONS_05952699"; class_code ".";
chr9	intergenic	exon	88521650	88521716	.	-	.	exon_number "2"; exon_status "m"; oId "WT22-C-2.116141.1"; gene_id "NONCO10749"; tss_id "TSS3098360"; transcript_id "TCONS_05952699"; class_code ".";
chr9	intergenic	exon	88521918	88521976	.	-	.	exon_number "3"; exon_status "m"; oId "WT22-C-2.116141.1"; gene_id "NONCO10749"; tss_id "TSS3098360"; transcript_id "TCONS_05952699"; class_code ".";
chr9	intergenic	exon	88522308	88522381	.	-	.	exon_number "4"; exon_status "m"; oId "WT22-C-2.116141.1"; gene_id "NONCO10749"; tss_id "TSS3098360"; transcript_id "TCONS_05952699"; class_code ".";
chr9	intergenic	exon	88522484	88522925	.	-	.	exon_number "5"; exon_status "m"; oId "WT22-C-2.116141.1"; gene_id "NONCO10749"; tss_id "TSS3098360"; transcript_id "TCONS_05952699"; class_code ".";
chr9	intergenic	exon	88521052	88521448	.	-	.	exon_number "1"; exon_status "m"; oId "WT6-C-1.46288.2"; gene_id "NONCO10749"; tss_id "TSS3098360"; transcript_id "TCONS_06088001"; class_code ".";
chr9	intergenic	exon	88521650	88521716	.	-	.	exon_number "2"; exon_status "m"; oId "WT6-C-1.46288.2"; gene_id "NONCO10749"; tss_id "TSS3098360"; transcript_id "TCONS_06088001"; class_code ".";
chr9	intergenic	exon	88521918	88521975	.	-	.	exon_number "3"; exon_status "m"; oId "WT6-C-1.46288.2"; gene_id "NONCO10749"; tss_id "TSS3098360"; transcript_id "TCONS_06088001"; class_code ".";
chr9	intergenic	exon	88522307	88522342	.	-	.	exon_number "4"; exon_status "m"; oId "WT6-C-1.46288.2"; gene_id "NONCO10749"; tss_id "TSS3098360"; transcript_id "TCONS_06088001"; class_code ".";
chr9	intergenic	exon	88522573	88522888	.	-	.	exon_number "5"; exon_status "m"; oId "WT6-C-1.46288.2"; gene_id "NONCO10749"; tss_id "TSS3098360"; transcript_id "TCONS_06088001"; class_code ".";
chr9	intergenic	exon	88676333	88676479	.	-	.	exon_number "1"; exon_status "m"; oId "WT18-B-2.207745.1"; gene_id "NONCO10753"; tss_id "TSS3098402"; transcript_id "TCONS_05830892"; class_code ".";
chr9	intergenic	exon	88678321	88679806	.	-	.	exon_number "2"; exon_status "m"; oId "WT18-B-2.207745.1"; gene_id "NONCO10753"; tss_id "TSS3098402"; transcript_id "TCONS_05830892"; class_code ".";
chr9	intergenic	exon	90081885	90081931	.	-	.	exon_number "1"; exon_status "m"; oId "WT22-C-1.109231.1"; gene_id "NONCO10756"; tss_id "TSS3098476"; transcript_id "TCONS_05786035"; class_code ".";
chr9	intergenic	exon	90083725	90084105	.	-	.	exon_number "2"; exon_status "m"; oId "WT22-C-1.109231.1"; gene_id "NONCO10756"; tss_id "TSS3098476"; transcript_id "TCONS_05786035"; class_code ".";
chr9	intergenic	exon	90344641	90344838	.	-	.	exon_number "1"; exon_status "m"; oId "WT2-A-2.94482.1"; gene_id "NONCO10758"; tss_id "TSS3098502"; transcript_id "TCONS_05959804"; class_code ".";
chr9	intergenic	exon	90391713	90391779	.	-	.	exon_number "2"; exon_status "m"; oId "WT2-A-2.94482.1"; gene_id "NONCO10758"; tss_id "TSS3098502"; transcript_id "TCONS_05959804"; class_code ".";
chr9	intergenic	exon	90320082	90320117	.	-	.	exon_number "1"; exon_status "m"; oId "WT6-B-1.46752.1"; gene_id "NONCO10758"; tss_id "TSS3098502"; transcript_id "TCONS_06081826"; class_code ".";
chr9	intergenic	exon	90344650	90344838	.	-	.	exon_number "2"; exon_status "m"; oId "WT6-B-1.46752.1"; gene_id "NONCO10758"; tss_id "TSS3098502"; transcript_id "TCONS_06081826"; class_code ".";
chr9	intergenic	exon	90391713	90391776	.	-	.	exon_number "3"; exon_status "m"; oId "WT6-B-1.46752.1"; gene_id "NONCO10758"; tss_id "TSS3098502"; transcript_id "TCONS_06081826"; class_code ".";
chr9	intergenic	exon	90687501	90687543	.	-	.	exon_number "1"; exon_status "m"; oId "WT10-B-2.48827.1"; gene_id "NONCO10759"; tss_id "TSS3098510"; transcript_id "TCONS_05776178"; class_code ".";
chr9	intergenic	exon	90689236	90689433	.	-	.	exon_number "2"; exon_status "m"; oId "WT10-B-2.48827.1"; gene_id "NONCO10759"; tss_id "TSS3098510"; transcript_id "TCONS_05776178"; class_code ".";
chr9	intergenic	exon	90697347	90697611	.	-	.	exon_number "3"; exon_status "m"; oId "WT10-B-2.48827.1"; gene_id "NONCO10759"; tss_id "TSS3098510"; transcript_id "TCONS_05776178"; class_code ".";
chr9	intergenic	exon	90687497	90687543	.	-	.	exon_number "1"; exon_status "m"; oId "WT22-A-2.109889.2"; gene_id "NONCO10759"; tss_id "TSS3098509"; transcript_id "TCONS_05799794"; class_code ".";
chr9	intergenic	exon	90689236	90689540	.	-	.	exon_number "2"; exon_status "m"; oId "WT22-A-2.109889.2"; gene_id "NONCO10759"; tss_id "TSS3098509"; transcript_id "TCONS_05799794"; class_code ".";
chr9	intergenic	exon	90689247	90689417	.	-	.	exon_number "1"; exon_status "m"; oId "WT22-C-3.115848.1"; gene_id "NONCO10759"; tss_id "TSS3098510"; transcript_id "TCONS_06010241"; class_code ".";
chr9	intergenic	exon	90697347	90697564	.	-	.	exon_number "2"; exon_status "m"; oId "WT22-C-3.115848.1"; gene_id "NONCO10759"; tss_id "TSS3098510"; transcript_id "TCONS_06010241"; class_code ".";
chr9	intergenic	exon	90687389	90687543	.	-	.	exon_number "1"; exon_status "m"; oId "WT22-A-1.99507.2"; gene_id "NONCO10759"; tss_id "TSS3098506"; transcript_id "TCONS_06019453"; class_code ".";
chr9	intergenic	exon	90689236	90689417	.	-	.	exon_number "2"; exon_status "m"; oId "WT22-A-1.99507.2"; gene_id "NONCO10759"; tss_id "TSS3098506"; transcript_id "TCONS_06019453"; class_code ".";
chr9	intergenic	exon	90695496	90695543	.	-	.	exon_number "3"; exon_status "m"; oId "WT22-A-1.99507.2"; gene_id "NONCO10759"; tss_id "TSS3098506"; transcript_id "TCONS_06019453"; class_code ".";
chr9	intergenic	exon	90687489	90687543	.	-	.	exon_number "1"; exon_status "m"; oId "WT22-A-3.109453.1"; gene_id "NONCO10759"; tss_id "TSS3098507"; transcript_id "TCONS_06026067"; class_code ".";
chr9	intergenic	exon	90689236	90689409	.	-	.	exon_number "2"; exon_status "m"; oId "WT22-A-3.109453.1"; gene_id "NONCO10759"; tss_id "TSS3098507"; transcript_id "TCONS_06026067"; class_code ".";
chr9	intergenic	exon	90698963	90699107	.	-	.	exon_number "3"; exon_status "m"; oId "WT22-A-3.109453.1"; gene_id "NONCO10759"; tss_id "TSS3098507"; transcript_id "TCONS_06026067"; class_code ".";
chr9	intergenic	exon	90689317	90689419	.	-	.	exon_number "1"; exon_status "m"; oId "WT6-A-2.43862.1"; gene_id "NONCO10759"; tss_id "TSS3098511"; transcript_id "TCONS_06078013"; class_code ".";
chr9	intergenic	exon	90697347	90697469	.	-	.	exon_number "2"; exon_status "m"; oId "WT6-A-2.43862.1"; gene_id "NONCO10759"; tss_id "TSS3098511"; transcript_id "TCONS_06078013"; class_code ".";
chr9	intergenic	exon	90687231	90687543	.	-	.	exon_number "1"; exon_status "m"; oId "WT6-B-3.46784.1"; gene_id "NONCO10759"; tss_id "TSS3098505"; transcript_id "TCONS_06081827"; class_code ".";
chr9	intergenic	exon	90689236	90689417	.	-	.	exon_number "2"; exon_status "m"; oId "WT6-B-3.46784.1"; gene_id "NONCO10759"; tss_id "TSS3098505"; transcript_id "TCONS_06081827"; class_code ".";
chr9	intergenic	exon	90698963	90698996	.	-	.	exon_number "3"; exon_status "m"; oId "WT6-B-3.46784.1"; gene_id "NONCO10759"; tss_id "TSS3098505"; transcript_id "TCONS_06081827"; class_code ".";
chr9	intergenic	exon	90826948	90827693	.	-	.	exon_number "1"; exon_status "m"; oId "WT22-B-1.78097.1"; gene_id "NONCO10760"; tss_id "TSS3098514"; transcript_id "TCONS_05756196"; class_code ".";
chr9	intergenic	exon	90828753	90828984	.	-	.	exon_number "2"; exon_status "m"; oId "WT22-B-1.78097.1"; gene_id "NONCO10760"; tss_id "TSS3098514"; transcript_id "TCONS_05756196"; class_code ".";
chr9	intergenic	exon	90825638	90826115	.	-	.	exon_number "1"; exon_status "m"; oId "WT10-A-2.69818.2"; gene_id "NONCO10760"; tss_id "TSS3098517"; transcript_id "TCONS_05762922"; class_code ".";
chr9	intergenic	exon	90827457	90827693	.	-	.	exon_number "2"; exon_status "m"; oId "WT10-A-2.69818.2"; gene_id "NONCO10760"; tss_id "TSS3098517"; transcript_id "TCONS_05762922"; class_code ".";
chr9	intergenic	exon	90828753	90829273	.	-	.	exon_number "3"; exon_status "m"; oId "WT10-A-2.69818.2"; gene_id "NONCO10760"; tss_id "TSS3098517"; transcript_id "TCONS_05762922"; class_code ".";
chr9	intergenic	exon	90816999	90817159	.	-	.	exon_number "1"; exon_status "m"; oId "WT14-A-2.82357.1"; gene_id "NONCO10760"; tss_id "TSS3098516"; transcript_id "TCONS_05799795"; class_code ".";
chr9	intergenic	exon	90827457	90827693	.	-	.	exon_number "2"; exon_status "m"; oId "WT14-A-2.82357.1"; gene_id "NONCO10760"; tss_id "TSS3098516"; transcript_id "TCONS_05799795"; class_code ".";
chr9	intergenic	exon	90828753	90828880	.	-	.	exon_number "3"; exon_status "m"; oId "WT14-A-2.82357.1"; gene_id "NONCO10760"; tss_id "TSS3098516"; transcript_id "TCONS_05799795"; class_code ".";
chr9	intergenic	exon	90857330	90857459	.	-	.	exon_number "1"; exon_status "m"; oId "WT2-B-3.78908.1"; gene_id "NONCO10761"; tss_id "TSS3098520"; transcript_id "TCONS_05756197"; class_code ".";
chr9	intergenic	exon	90864194	90864454	.	-	.	exon_number "2"; exon_status "m"; oId "WT2-B-3.78908.1"; gene_id "NONCO10761"; tss_id "TSS3098520"; transcript_id "TCONS_05756197"; class_code ".";
chr9	intergenic	exon	91097042	91097222	.	-	.	exon_number "1"; exon_status "m"; oId "WT10-C-2.54202.1"; gene_id "NONCO10764"; tss_id "TSS3098528"; transcript_id "TCONS_05782149"; class_code ".";
chr9	intergenic	exon	91098425	91098662	.	-	.	exon_number "2"; exon_status "m"; oId "WT10-C-2.54202.1"; gene_id "NONCO10764"; tss_id "TSS3098528"; transcript_id "TCONS_05782149"; class_code ".";
chr9	intergenic	exon	91097044	91097379	.	-	.	exon_number "1"; exon_status "m"; oId "WT6-B-2.46525.1"; gene_id "NONCO10764"; tss_id "TSS3098528"; transcript_id "TCONS_06081828"; class_code ".";
chr9	intergenic	exon	91098399	91098696	.	-	.	exon_number "2"; exon_status "m"; oId "WT6-B-2.46525.1"; gene_id "NONCO10764"; tss_id "TSS3098528"; transcript_id "TCONS_06081828"; class_code ".";
chr9	intergenic	exon	91097044	91097206	.	-	.	exon_number "1"; exon_status "m"; oId "WT6-C-1.46349.1"; gene_id "NONCO10764"; tss_id "TSS3098528"; transcript_id "TCONS_06088003"; class_code ".";
chr9	intergenic	exon	91098518	91098701	.	-	.	exon_number "2"; exon_status "m"; oId "WT6-C-1.46349.1"; gene_id "NONCO10764"; tss_id "TSS3098528"; transcript_id "TCONS_06088003"; class_code ".";
chr9	intergenic	exon	91285332	91285936	.	-	.	exon_number "1"; exon_status "m"; oId "WT18-C-3.53189.1"; gene_id "NONCO10767"; tss_id "TSS3098544"; transcript_id "TCONS_05945388"; class_code ".";
chr9	intergenic	exon	91293605	91293669	.	-	.	exon_number "2"; exon_status "m"; oId "WT18-C-3.53189.1"; gene_id "NONCO10767"; tss_id "TSS3098544"; transcript_id "TCONS_05945388"; class_code ".";
chr9	intergenic	exon	91922765	91922945	.	-	.	exon_number "1"; exon_status "m"; oId "WT22-B-3.85153.1"; gene_id "NONCO10769"; tss_id "TSS3098559"; transcript_id "TCONS_05756204"; class_code ".";
chr9	intergenic	exon	91932771	91932898	.	-	.	exon_number "2"; exon_status "m"; oId "WT22-B-3.85153.1"; gene_id "NONCO10769"; tss_id "TSS3098559"; transcript_id "TCONS_05756204"; class_code ".";
chr9	intergenic	exon	91961065	91961185	.	-	.	exon_number "3"; exon_status "m"; oId "WT22-B-3.85153.1"; gene_id "NONCO10769"; tss_id "TSS3098559"; transcript_id "TCONS_05756204"; class_code ".";
chr9	intergenic	exon	91922737	91922945	.	-	.	exon_number "1"; exon_status "m"; oId "WT10-C-2.54204.1"; gene_id "NONCO10769"; tss_id "TSS3098560"; transcript_id "TCONS_05786039"; class_code ".";
chr9	intergenic	exon	91932024	91932089	.	-	.	exon_number "2"; exon_status "m"; oId "WT10-C-2.54204.1"; gene_id "NONCO10769"; tss_id "TSS3098560"; transcript_id "TCONS_05786039"; class_code ".";
chr9	intergenic	exon	91922765	91922945	.	-	.	exon_number "1"; exon_status "m"; oId "WT22-B-3.85153.3"; gene_id "NONCO10769"; tss_id "TSS3098559"; transcript_id "TCONS_05822170"; class_code ".";
chr9	intergenic	exon	91932024	91932121	.	-	.	exon_number "2"; exon_status "m"; oId "WT22-B-3.85153.3"; gene_id "NONCO10769"; tss_id "TSS3098559"; transcript_id "TCONS_05822170"; class_code ".";
chr9	intergenic	exon	91932771	91932898	.	-	.	exon_number "3"; exon_status "m"; oId "WT22-B-3.85153.3"; gene_id "NONCO10769"; tss_id "TSS3098559"; transcript_id "TCONS_05822170"; class_code ".";
chr9	intergenic	exon	91961065	91961185	.	-	.	exon_number "4"; exon_status "m"; oId "WT22-B-3.85153.3"; gene_id "NONCO10769"; tss_id "TSS3098559"; transcript_id "TCONS_05822170"; class_code ".";
chr9	intergenic	exon	91922791	91922945	.	-	.	exon_number "1"; exon_status "m"; oId "WT18-B-2.207062.2"; gene_id "NONCO10769"; tss_id "TSS3098559"; transcript_id "TCONS_05916134"; class_code ".";
chr9	intergenic	exon	91927222	91927276	.	-	.	exon_number "2"; exon_status "m"; oId "WT18-B-2.207062.2"; gene_id "NONCO10769"; tss_id "TSS3098559"; transcript_id "TCONS_05916134"; class_code ".";
chr9	intergenic	exon	91932024	91932121	.	-	.	exon_number "3"; exon_status "m"; oId "WT18-B-2.207062.2"; gene_id "NONCO10769"; tss_id "TSS3098559"; transcript_id "TCONS_05916134"; class_code ".";
chr9	intergenic	exon	91932771	91932898	.	-	.	exon_number "4"; exon_status "m"; oId "WT18-B-2.207062.2"; gene_id "NONCO10769"; tss_id "TSS3098559"; transcript_id "TCONS_05916134"; class_code ".";
chr9	intergenic	exon	91961065	91961178	.	-	.	exon_number "5"; exon_status "m"; oId "WT18-B-2.207062.2"; gene_id "NONCO10769"; tss_id "TSS3098559"; transcript_id "TCONS_05916134"; class_code ".";
chr9	intergenic	exon	96661771	96662212	.	-	.	exon_number "1"; exon_status "m"; oId "WT14-C-3.154152.1"; gene_id "NONCO10793"; tss_id "TSS3098853"; transcript_id "TCONS_05852014"; class_code ".";
chr9	intergenic	exon	96669116	96669505	.	-	.	exon_number "2"; exon_status "m"; oId "WT14-C-3.154152.1"; gene_id "NONCO10793"; tss_id "TSS3098853"; transcript_id "TCONS_05852014"; class_code ".";
chr9	intergenic	exon	96661367	96662212	.	-	.	exon_number "1"; exon_status "m"; oId "WT22-B-3.85682.1"; gene_id "NONCO10793"; tss_id "TSS3098852"; transcript_id "TCONS_06039393"; class_code ".";
chr9	intergenic	exon	96669650	96669728	.	-	.	exon_number "2"; exon_status "m"; oId "WT22-B-3.85682.1"; gene_id "NONCO10793"; tss_id "TSS3098852"; transcript_id "TCONS_06039393"; class_code ".";
chr9	intergenic	exon	97066988	97067686	.	-	.	exon_number "1"; exon_status "m"; oId "WT10-C-1.55012.1"; gene_id "NONCO10796"; tss_id "TSS3098896"; transcript_id "TCONS_05782167"; class_code ".";
chr9	intergenic	exon	97070385	97070390	.	-	.	exon_number "2"; exon_status "m"; oId "WT10-C-1.55012.1"; gene_id "NONCO10796"; tss_id "TSS3098896"; transcript_id "TCONS_05782167"; class_code ".";
chr1	intergenic	exon	35696882	35697165	.	+	.	exon_number "1"; exon_status "m"; oId "WT6-B-2.764.2"; gene_id "NONCO108"; tss_id "TSS9881"; transcript_id "TCONS_00429078"; class_code ".";
chr1	intergenic	exon	35697238	35697278	.	+	.	exon_number "2"; exon_status "m"; oId "WT6-B-2.764.2"; gene_id "NONCO108"; tss_id "TSS9881"; transcript_id "TCONS_00429078"; class_code ".";
chr1	intergenic	exon	35696897	35696970	.	+	.	exon_number "1"; exon_status "m"; oId "WT6-B-2.764.3"; gene_id "NONCO108"; tss_id "TSS9881"; transcript_id "TCONS_00429079"; class_code ".";
chr1	intergenic	exon	35697038	35697165	.	+	.	exon_number "2"; exon_status "m"; oId "WT6-B-2.764.3"; gene_id "NONCO108"; tss_id "TSS9881"; transcript_id "TCONS_00429079"; class_code ".";
chr1	intergenic	exon	35697238	35697278	.	+	.	exon_number "3"; exon_status "m"; oId "WT6-B-2.764.3"; gene_id "NONCO108"; tss_id "TSS9881"; transcript_id "TCONS_00429079"; class_code ".";
chr1	intergenic	exon	60052404	60052482	.	-	.	exon_number "1"; exon_status "m"; oId "WT10-C-1.1714.1"; gene_id "NONCO1080"; tss_id "TSS53093"; transcript_id "TCONS_00039088"; class_code ".";
chr1	intergenic	exon	60052788	60052912	.	-	.	exon_number "2"; exon_status "m"; oId "WT10-C-1.1714.1"; gene_id "NONCO1080"; tss_id "TSS53093"; transcript_id "TCONS_00039088"; class_code ".";
chr9	intergenic	exon	98781419	98781898	.	-	.	exon_number "1"; exon_status "m"; oId "WT18-B-3.206501.1"; gene_id "NONCO10801"; tss_id "TSS3098961"; transcript_id "TCONS_05822182"; class_code ".";
chr9	intergenic	exon	98786206	98786214	.	-	.	exon_number "2"; exon_status "m"; oId "WT18-B-3.206501.1"; gene_id "NONCO10801"; tss_id "TSS3098961"; transcript_id "TCONS_05822182"; class_code ".";
chr9	intergenic	exon	101841954	101842208	.	-	.	exon_number "1"; exon_status "m"; oId "WT6-B-3.47097.1"; gene_id "NONCO10812"; tss_id "TSS3099375"; transcript_id "TCONS_05768210"; class_code ".";
chr9	intergenic	exon	101862329	101862706	.	-	.	exon_number "2"; exon_status "m"; oId "WT6-B-3.47097.1"; gene_id "NONCO10812"; tss_id "TSS3099375"; transcript_id "TCONS_05768210"; class_code ".";
chr1	intergenic	exon	60156268	60156602	.	-	.	exon_number "1"; exon_status "m"; oId "WT10-B-3.1714.1"; gene_id "NONCO1082"; tss_id "TSS53104"; transcript_id "TCONS_00027345"; class_code ".";
chr1	intergenic	exon	60157316	60157550	.	-	.	exon_number "2"; exon_status "m"; oId "WT10-B-3.1714.1"; gene_id "NONCO1082"; tss_id "TSS53104"; transcript_id "TCONS_00027345"; class_code ".";
chr1	intergenic	exon	60156573	60156774	.	-	.	exon_number "1"; exon_status "m"; oId "WT2-B-1.2659.1"; gene_id "NONCO1082"; tss_id "TSS53105"; transcript_id "TCONS_00287397"; class_code ".";
chr1	intergenic	exon	60157101	60157219	.	-	.	exon_number "2"; exon_status "m"; oId "WT2-B-1.2659.1"; gene_id "NONCO1082"; tss_id "TSS53105"; transcript_id "TCONS_00287397"; class_code ".";
chr9	intergenic	exon	104268236	104268500	.	-	.	exon_number "1"; exon_status "m"; oId "WT14-C-1.149088.1"; gene_id "NONCO10827"; tss_id "TSS3099586"; transcript_id "TCONS_05840642"; class_code ".";
chr9	intergenic	exon	104269253	104269290	.	-	.	exon_number "2"; exon_status "m"; oId "WT14-C-1.149088.1"; gene_id "NONCO10827"; tss_id "TSS3099586"; transcript_id "TCONS_05840642"; class_code ".";
chr9	intergenic	exon	104269704	104269734	.	-	.	exon_number "3"; exon_status "m"; oId "WT14-C-1.149088.1"; gene_id "NONCO10827"; tss_id "TSS3099586"; transcript_id "TCONS_05840642"; class_code ".";
chr9	intergenic	exon	106268286	106268689	.	-	.	exon_number "1"; exon_status "m"; oId "WT10-A-3.71297.1"; gene_id "NONCO10836"; tss_id "TSS3099728"; transcript_id "TCONS_05762970"; class_code ".";
chr9	intergenic	exon	106269343	106269458	.	-	.	exon_number "2"; exon_status "m"; oId "WT10-A-3.71297.1"; gene_id "NONCO10836"; tss_id "TSS3099728"; transcript_id "TCONS_05762970"; class_code ".";
chr9	intergenic	exon	107365599	107366056	.	-	.	exon_number "1"; exon_status "m"; oId "WT18-C-1.52437.1"; gene_id "NONCO10850"; tss_id "TSS3099918"; transcript_id "TCONS_05793515"; class_code ".";
chr9	intergenic	exon	107370456	107370615	.	-	.	exon_number "2"; exon_status "m"; oId "WT18-C-1.52437.1"; gene_id "NONCO10850"; tss_id "TSS3099918"; transcript_id "TCONS_05793515"; class_code ".";
chr1	intergenic	exon	60623551	60623704	.	-	.	exon_number "1"; exon_status "m"; oId "WT2-C-2.4958.1"; gene_id "NONCO1088"; tss_id "TSS53159"; transcript_id "TCONS_00006143"; class_code ".";
chr1	intergenic	exon	60625914	60625971	.	-	.	exon_number "2"; exon_status "m"; oId "WT2-C-2.4958.1"; gene_id "NONCO1088"; tss_id "TSS53159"; transcript_id "TCONS_00006143"; class_code ".";
chr1	intergenic	exon	60626188	60626319	.	-	.	exon_number "3"; exon_status "m"; oId "WT2-C-2.4958.1"; gene_id "NONCO1088"; tss_id "TSS53159"; transcript_id "TCONS_00006143"; class_code ".";
chr1	intergenic	exon	60623477	60623704	.	-	.	exon_number "1"; exon_status "m"; oId "WT14-B-2.3681.1"; gene_id "NONCO1088"; tss_id "TSS53160"; transcript_id "TCONS_00086862"; class_code ".";
chr1	intergenic	exon	60625914	60625942	.	-	.	exon_number "2"; exon_status "m"; oId "WT14-B-2.3681.1"; gene_id "NONCO1088"; tss_id "TSS53160"; transcript_id "TCONS_00086862"; class_code ".";
chr1	intergenic	exon	60623449	60623704	.	-	.	exon_number "1"; exon_status "m"; oId "WT22-C-3.3807.1"; gene_id "NONCO1088"; tss_id "TSS53159"; transcript_id "TCONS_00097436"; class_code ".";
chr1	intergenic	exon	60626188	60626260	.	-	.	exon_number "2"; exon_status "m"; oId "WT22-C-3.3807.1"; gene_id "NONCO1088"; tss_id "TSS53159"; transcript_id "TCONS_00097436"; class_code ".";
chr1	intergenic	exon	60595459	60596532	.	-	.	exon_number "1"; exon_status "m"; oId "WT10-C-1.1702.1"; gene_id "NONCO1089"; tss_id "TSS53162"; transcript_id "TCONS_00039091"; class_code ".";
chr1	intergenic	exon	60598390	60598441	.	-	.	exon_number "2"; exon_status "m"; oId "WT10-C-1.1702.1"; gene_id "NONCO1089"; tss_id "TSS53162"; transcript_id "TCONS_00039091"; class_code ".";
chr1	intergenic	exon	35879758	35879973	.	+	.	exon_number "1"; exon_status "m"; oId "WT22-A-3.1759.1"; gene_id "NONCO109"; tss_id "TSS9886"; transcript_id "TCONS_00000868"; class_code ".";
chr1	intergenic	exon	35880683	35881101	.	+	.	exon_number "2"; exon_status "m"; oId "WT22-A-3.1759.1"; gene_id "NONCO109"; tss_id "TSS9886"; transcript_id "TCONS_00000868"; class_code ".";
chr1	intergenic	exon	35879519	35879972	.	+	.	exon_number "1"; exon_status "m"; oId "WT22-A-2.1747.1"; gene_id "NONCO109"; tss_id "TSS9885"; transcript_id "TCONS_00000869"; class_code ".";
chr1	intergenic	exon	35880682	35881066	.	+	.	exon_number "2"; exon_status "m"; oId "WT22-A-2.1747.1"; gene_id "NONCO109"; tss_id "TSS9885"; transcript_id "TCONS_00000869"; class_code ".";
chr1	intergenic	exon	35879838	35879977	.	+	.	exon_number "1"; exon_status "m"; oId "WT14-A-1.1318.1"; gene_id "NONCO109"; tss_id "TSS9886"; transcript_id "TCONS_00049719"; class_code ".";
chr1	intergenic	exon	35880687	35881092	.	+	.	exon_number "2"; exon_status "m"; oId "WT14-A-1.1318.1"; gene_id "NONCO109"; tss_id "TSS9886"; transcript_id "TCONS_00049719"; class_code ".";
chr1	intergenic	exon	35879596	35879972	.	+	.	exon_number "1"; exon_status "m"; oId "WT6-C-3.813.1"; gene_id "NONCO109"; tss_id "TSS9885"; transcript_id "TCONS_00057647"; class_code ".";
chr1	intergenic	exon	35880682	35880788	.	+	.	exon_number "2"; exon_status "m"; oId "WT6-C-3.813.1"; gene_id "NONCO109"; tss_id "TSS9885"; transcript_id "TCONS_00057647"; class_code ".";
chr1	intergenic	exon	35880944	35881099	.	+	.	exon_number "3"; exon_status "m"; oId "WT6-C-3.813.1"; gene_id "NONCO109"; tss_id "TSS9885"; transcript_id "TCONS_00057647"; class_code ".";
chr1	intergenic	exon	35879841	35879972	.	+	.	exon_number "1"; exon_status "m"; oId "WT14-C-3.2513.2"; gene_id "NONCO109"; tss_id "TSS9886"; transcript_id "TCONS_00120110"; class_code ".";
chr1	intergenic	exon	35880682	35880828	.	+	.	exon_number "2"; exon_status "m"; oId "WT14-C-3.2513.2"; gene_id "NONCO109"; tss_id "TSS9886"; transcript_id "TCONS_00120110"; class_code ".";
chr1	intergenic	exon	35880944	35881048	.	+	.	exon_number "3"; exon_status "m"; oId "WT14-C-3.2513.2"; gene_id "NONCO109"; tss_id "TSS9886"; transcript_id "TCONS_00120110"; class_code ".";
chr1	intergenic	exon	35879846	35879972	.	+	.	exon_number "1"; exon_status "m"; oId "WT2-C-2.2477.2"; gene_id "NONCO109"; tss_id "TSS9886"; transcript_id "TCONS_00285408"; class_code ".";
chr1	intergenic	exon	35880682	35880788	.	+	.	exon_number "2"; exon_status "m"; oId "WT2-C-2.2477.2"; gene_id "NONCO109"; tss_id "TSS9886"; transcript_id "TCONS_00285408"; class_code ".";
chr1	intergenic	exon	35889455	35889986	.	+	.	exon_number "3"; exon_status "m"; oId "WT2-C-2.2477.2"; gene_id "NONCO109"; tss_id "TSS9886"; transcript_id "TCONS_00285408"; class_code ".";
chr1	intergenic	exon	35880854	35881085	.	+	.	exon_number "1"; exon_status "m"; oId "WT2-C-1.2603.1"; gene_id "NONCO109"; tss_id "TSS9889"; transcript_id "TCONS_00305883"; class_code ".";
chr1	intergenic	exon	35889455	35891290	.	+	.	exon_number "2"; exon_status "m"; oId "WT2-C-1.2603.1"; gene_id "NONCO109"; tss_id "TSS9889"; transcript_id "TCONS_00305883"; class_code ".";
chr1	intergenic	exon	60703917	60704191	.	-	.	exon_number "1"; exon_status "m"; oId "WT10-A-1.2435.1"; gene_id "NONCO1090"; tss_id "TSS53164"; transcript_id "TCONS_00006144"; class_code ".";
chr1	intergenic	exon	60704388	60705737	.	-	.	exon_number "2"; exon_status "m"; oId "WT10-A-1.2435.1"; gene_id "NONCO1090"; tss_id "TSS53164"; transcript_id "TCONS_00006144"; class_code ".";
chr1	intergenic	exon	60703917	60705143	.	-	.	exon_number "1"; exon_status "m"; oId "WT14-A-3.2755.1"; gene_id "NONCO1090"; tss_id "TSS53164"; transcript_id "TCONS_00067442"; class_code ".";
chr1	intergenic	exon	60705518	60705722	.	-	.	exon_number "2"; exon_status "m"; oId "WT14-A-3.2755.1"; gene_id "NONCO1090"; tss_id "TSS53164"; transcript_id "TCONS_00067442"; class_code ".";
chr1	intergenic	exon	60703917	60705129	.	-	.	exon_number "1"; exon_status "m"; oId "WT18-C-3.1806.1"; gene_id "NONCO1090"; tss_id "TSS53164"; transcript_id "TCONS_00251784"; class_code ".";
chr1	intergenic	exon	60705412	60705725	.	-	.	exon_number "2"; exon_status "m"; oId "WT18-C-3.1806.1"; gene_id "NONCO1090"; tss_id "TSS53164"; transcript_id "TCONS_00251784"; class_code ".";
chr1	intergenic	exon	60703917	60704454	.	-	.	exon_number "1"; exon_status "m"; oId "WT22-B-1.2760.1"; gene_id "NONCO1090"; tss_id "TSS53164"; transcript_id "TCONS_00348336"; class_code ".";
chr1	intergenic	exon	60705479	60705708	.	-	.	exon_number "2"; exon_status "m"; oId "WT22-B-1.2760.1"; gene_id "NONCO1090"; tss_id "TSS53164"; transcript_id "TCONS_00348336"; class_code ".";
chr1	intergenic	exon	60703917	60704131	.	-	.	exon_number "1"; exon_status "m"; oId "WT6-A-3.1375.1"; gene_id "NONCO1090"; tss_id "TSS53164"; transcript_id "TCONS_00420023"; class_code ".";
chr1	intergenic	exon	60704507	60705719	.	-	.	exon_number "2"; exon_status "m"; oId "WT6-A-3.1375.1"; gene_id "NONCO1090"; tss_id "TSS53164"; transcript_id "TCONS_00420023"; class_code ".";
chr9	intergenic	exon	113071887	113072255	.	-	.	exon_number "1"; exon_status "m"; oId "WT2-C-1.154209.1"; gene_id "NONCO10922"; tss_id "TSS3100698"; transcript_id "TCONS_05989756"; class_code ".";
chr9	intergenic	exon	113098202	113098287	.	-	.	exon_number "2"; exon_status "m"; oId "WT2-C-1.154209.1"; gene_id "NONCO10922"; tss_id "TSS3100698"; transcript_id "TCONS_05989756"; class_code ".";
chr9	intergenic	exon	113100734	113100801	.	-	.	exon_number "3"; exon_status "m"; oId "WT2-C-1.154209.1"; gene_id "NONCO10922"; tss_id "TSS3100698"; transcript_id "TCONS_05989756"; class_code ".";
chr9	intergenic	exon	113072084	113072255	.	-	.	exon_number "1"; exon_status "m"; oId "WT22-A-2.111915.1"; gene_id "NONCO10922"; tss_id "TSS3100695"; transcript_id "TCONS_06019537"; class_code ".";
chr9	intergenic	exon	113122982	113123079	.	-	.	exon_number "2"; exon_status "m"; oId "WT22-A-2.111915.1"; gene_id "NONCO10922"; tss_id "TSS3100695"; transcript_id "TCONS_06019537"; class_code ".";
chr9	intergenic	exon	113335676	113335708	.	-	.	exon_number "1"; exon_status "m"; oId "WT2-A-3.96014.1"; gene_id "NONCO10924"; tss_id "TSS3100722"; transcript_id "TCONS_05830996"; class_code ".";
chr9	intergenic	exon	113345428	113346468	.	-	.	exon_number "2"; exon_status "m"; oId "WT2-A-3.96014.1"; gene_id "NONCO10924"; tss_id "TSS3100722"; transcript_id "TCONS_05830996"; class_code ".";
chr9	intergenic	exon	113308442	113309153	.	-	.	exon_number "1"; exon_status "m"; oId "WT2-A-3.96050.1"; gene_id "NONCO10924"; tss_id "TSS3100717"; transcript_id "TCONS_05966261"; class_code ".";
chr9	intergenic	exon	113324304	113324358	.	-	.	exon_number "2"; exon_status "m"; oId "WT2-A-3.96050.1"; gene_id "NONCO10924"; tss_id "TSS3100717"; transcript_id "TCONS_05966261"; class_code ".";
chr9	intergenic	exon	113335366	113335506	.	-	.	exon_number "3"; exon_status "m"; oId "WT2-A-3.96050.1"; gene_id "NONCO10924"; tss_id "TSS3100717"; transcript_id "TCONS_05966261"; class_code ".";
chr9	intergenic	exon	113258576	113258830	.	-	.	exon_number "1"; exon_status "m"; oId "WT6-B-3.47709.1"; gene_id "NONCO10924"; tss_id "TSS3100716"; transcript_id "TCONS_06081913"; class_code ".";
chr9	intergenic	exon	113309026	113309154	.	-	.	exon_number "2"; exon_status "m"; oId "WT6-B-3.47709.1"; gene_id "NONCO10924"; tss_id "TSS3100716"; transcript_id "TCONS_06081913"; class_code ".";
chr9	intergenic	exon	113522410	113522522	.	-	.	exon_number "1"; exon_status "m"; oId "WT2-B-1.82513.1"; gene_id "NONCO10926"; tss_id "TSS3100731"; transcript_id "TCONS_05756756"; class_code ".";
chr9	intergenic	exon	113587093	113587221	.	-	.	exon_number "2"; exon_status "m"; oId "WT2-B-1.82513.1"; gene_id "NONCO10926"; tss_id "TSS3100731"; transcript_id "TCONS_05756756"; class_code ".";
chr9	intergenic	exon	113498092	113498605	.	-	.	exon_number "1"; exon_status "m"; oId "WT22-A-2.111929.1"; gene_id "NONCO10926"; tss_id "TSS3100736"; transcript_id "TCONS_05799897"; class_code ".";
chr9	intergenic	exon	113499023	113499072	.	-	.	exon_number "2"; exon_status "m"; oId "WT22-A-2.111929.1"; gene_id "NONCO10926"; tss_id "TSS3100736"; transcript_id "TCONS_05799897"; class_code ".";
chr9	intergenic	exon	113501257	113501353	.	-	.	exon_number "3"; exon_status "m"; oId "WT22-A-2.111929.1"; gene_id "NONCO10926"; tss_id "TSS3100736"; transcript_id "TCONS_05799897"; class_code ".";
chr9	intergenic	exon	113508208	113508554	.	-	.	exon_number "4"; exon_status "m"; oId "WT22-A-2.111929.1"; gene_id "NONCO10926"; tss_id "TSS3100736"; transcript_id "TCONS_05799897"; class_code ".";
chr9	intergenic	exon	113470115	113470445	.	-	.	exon_number "1"; exon_status "m"; oId "WT18-C-2.54692.2"; gene_id "NONCO10926"; tss_id "TSS3100731"; transcript_id "TCONS_05942111"; class_code ".";
chr9	intergenic	exon	113499023	113499077	.	-	.	exon_number "2"; exon_status "m"; oId "WT18-C-2.54692.2"; gene_id "NONCO10926"; tss_id "TSS3100731"; transcript_id "TCONS_05942111"; class_code ".";
chr9	intergenic	exon	113501262	113501353	.	-	.	exon_number "3"; exon_status "m"; oId "WT18-C-2.54692.2"; gene_id "NONCO10926"; tss_id "TSS3100731"; transcript_id "TCONS_05942111"; class_code ".";
chr9	intergenic	exon	113522411	113522522	.	-	.	exon_number "4"; exon_status "m"; oId "WT18-C-2.54692.2"; gene_id "NONCO10926"; tss_id "TSS3100731"; transcript_id "TCONS_05942111"; class_code ".";
chr9	intergenic	exon	113587093	113587168	.	-	.	exon_number "5"; exon_status "m"; oId "WT18-C-2.54692.2"; gene_id "NONCO10926"; tss_id "TSS3100731"; transcript_id "TCONS_05942111"; class_code ".";
chr9	intergenic	exon	113470115	113470445	.	-	.	exon_number "1"; exon_status "m"; oId "WT18-C-2.54692.1"; gene_id "NONCO10926"; tss_id "TSS3100731"; transcript_id "TCONS_05945479"; class_code ".";
chr9	intergenic	exon	113499023	113499072	.	-	.	exon_number "2"; exon_status "m"; oId "WT18-C-2.54692.1"; gene_id "NONCO10926"; tss_id "TSS3100731"; transcript_id "TCONS_05945479"; class_code ".";
chr9	intergenic	exon	113501257	113501353	.	-	.	exon_number "3"; exon_status "m"; oId "WT18-C-2.54692.1"; gene_id "NONCO10926"; tss_id "TSS3100731"; transcript_id "TCONS_05945479"; class_code ".";
chr9	intergenic	exon	113522411	113522522	.	-	.	exon_number "4"; exon_status "m"; oId "WT18-C-2.54692.1"; gene_id "NONCO10926"; tss_id "TSS3100731"; transcript_id "TCONS_05945479"; class_code ".";
chr9	intergenic	exon	113587093	113587168	.	-	.	exon_number "5"; exon_status "m"; oId "WT18-C-2.54692.1"; gene_id "NONCO10926"; tss_id "TSS3100731"; transcript_id "TCONS_05945479"; class_code ".";
chr9	intergenic	exon	113497618	113498605	.	-	.	exon_number "1"; exon_status "m"; oId "WT22-C-3.117882.3"; gene_id "NONCO10926"; tss_id "TSS3100733"; transcript_id "TCONS_05952794"; class_code ".";
chr9	intergenic	exon	113499023	113499075	.	-	.	exon_number "2"; exon_status "m"; oId "WT22-C-3.117882.3"; gene_id "NONCO10926"; tss_id "TSS3100733"; transcript_id "TCONS_05952794"; class_code ".";
chr9	intergenic	exon	113497867	113498605	.	-	.	exon_number "1"; exon_status "m"; oId "WT2-C-1.154276.1"; gene_id "NONCO10926"; tss_id "TSS3100734"; transcript_id "TCONS_05989759"; class_code ".";
chr9	intergenic	exon	113499023	113499072	.	-	.	exon_number "2"; exon_status "m"; oId "WT2-C-1.154276.1"; gene_id "NONCO10926"; tss_id "TSS3100734"; transcript_id "TCONS_05989759"; class_code ".";
chr9	intergenic	exon	113501257	113501353	.	-	.	exon_number "3"; exon_status "m"; oId "WT2-C-1.154276.1"; gene_id "NONCO10926"; tss_id "TSS3100734"; transcript_id "TCONS_05989759"; class_code ".";
chr9	intergenic	exon	113502548	113502636	.	-	.	exon_number "4"; exon_status "m"; oId "WT2-C-1.154276.1"; gene_id "NONCO10926"; tss_id "TSS3100734"; transcript_id "TCONS_05989759"; class_code ".";
chr9	intergenic	exon	113583996	113584137	.	-	.	exon_number "5"; exon_status "m"; oId "WT2-C-1.154276.1"; gene_id "NONCO10926"; tss_id "TSS3100734"; transcript_id "TCONS_05989759"; class_code ".";
chr9	intergenic	exon	113587093	113587626	.	-	.	exon_number "6"; exon_status "m"; oId "WT2-C-1.154276.1"; gene_id "NONCO10926"; tss_id "TSS3100734"; transcript_id "TCONS_05989759"; class_code ".";
chr9	intergenic	exon	114647435	114648093	.	-	.	exon_number "1"; exon_status "m"; oId "WT2-C-1.154672.1"; gene_id "NONCO10933"; tss_id "TSS3100884"; transcript_id "TCONS_05989763"; class_code ".";
chr9	intergenic	exon	114651131	114651317	.	-	.	exon_number "2"; exon_status "m"; oId "WT2-C-1.154672.1"; gene_id "NONCO10933"; tss_id "TSS3100884"; transcript_id "TCONS_05989763"; class_code ".";
chr9	intergenic	exon	114655278	114655562	.	-	.	exon_number "3"; exon_status "m"; oId "WT2-C-1.154672.1"; gene_id "NONCO10933"; tss_id "TSS3100884"; transcript_id "TCONS_05989763"; class_code ".";
chr9	intergenic	exon	118920701	118920942	.	-	.	exon_number "1"; exon_status "m"; oId "WT14-B-3.118038.1"; gene_id "NONCO10952"; tss_id "TSS3101106"; transcript_id "TCONS_05822292"; class_code ".";
chr9	intergenic	exon	118921229	118921353	.	-	.	exon_number "2"; exon_status "m"; oId "WT14-B-3.118038.1"; gene_id "NONCO10952"; tss_id "TSS3101106"; transcript_id "TCONS_05822292"; class_code ".";
chr9	intergenic	exon	121516636	121517063	.	-	.	exon_number "1"; exon_status "m"; oId "WT18-A-1.117474.1"; gene_id "NONCO10981"; tss_id "TSS3101343"; transcript_id "TCONS_05874048"; class_code ".";
chr9	intergenic	exon	121525414	121525516	.	-	.	exon_number "2"; exon_status "m"; oId "WT18-A-1.117474.1"; gene_id "NONCO10981"; tss_id "TSS3101343"; transcript_id "TCONS_05874048"; class_code ".";
chr9	intergenic	exon	121515918	121516136	.	-	.	exon_number "1"; exon_status "m"; oId "WT18-A-2.121630.1"; gene_id "NONCO10981"; tss_id "TSS3101341"; transcript_id "TCONS_05882894"; class_code ".";
chr9	intergenic	exon	121516254	121516782	.	-	.	exon_number "2"; exon_status "m"; oId "WT18-A-2.121630.1"; gene_id "NONCO10981"; tss_id "TSS3101341"; transcript_id "TCONS_05882894"; class_code ".";
chr9	intergenic	exon	121516316	121517063	.	-	.	exon_number "1"; exon_status "m"; oId "WT22-B-3.87188.1"; gene_id "NONCO10981"; tss_id "TSS3101342"; transcript_id "TCONS_06039478"; class_code ".";
chr9	intergenic	exon	121518794	121518955	.	-	.	exon_number "2"; exon_status "m"; oId "WT22-B-3.87188.1"; gene_id "NONCO10981"; tss_id "TSS3101342"; transcript_id "TCONS_06039478"; class_code ".";
chr9	intergenic	exon	122905594	122905723	.	-	.	exon_number "1"; exon_status "m"; oId "WT6-A-2.45269.1"; gene_id "NONCO10995"; tss_id "TSS3101497"; transcript_id "TCONS_06075963"; class_code ".";
chr9	intergenic	exon	122905880	122905982	.	-	.	exon_number "2"; exon_status "m"; oId "WT6-A-2.45269.1"; gene_id "NONCO10995"; tss_id "TSS3101497"; transcript_id "TCONS_06075963"; class_code ".";
chr9	intergenic	exon	124268547	124269936	.	-	.	exon_number "1"; exon_status "m"; oId "WT14-C-3.158089.1"; gene_id "NONCO11004"; tss_id "TSS3101620"; transcript_id "TCONS_05756970"; class_code ".";
chr9	intergenic	exon	124271126	124271186	.	-	.	exon_number "2"; exon_status "m"; oId "WT14-C-3.158089.1"; gene_id "NONCO11004"; tss_id "TSS3101620"; transcript_id "TCONS_05756970"; class_code ".";
chr9	intergenic	exon	124271370	124271496	.	-	.	exon_number "3"; exon_status "m"; oId "WT14-C-3.158089.1"; gene_id "NONCO11004"; tss_id "TSS3101620"; transcript_id "TCONS_05756970"; class_code ".";
chr9	intergenic	exon	124282075	124282538	.	-	.	exon_number "4"; exon_status "m"; oId "WT14-C-3.158089.1"; gene_id "NONCO11004"; tss_id "TSS3101620"; transcript_id "TCONS_05756970"; class_code ".";
chr9	intergenic	exon	124271009	124271186	.	-	.	exon_number "1"; exon_status "m"; oId "WT10-A-1.73628.2"; gene_id "NONCO11004"; tss_id "TSS3101622"; transcript_id "TCONS_05756971"; class_code ".";
chr9	intergenic	exon	124271370	124271496	.	-	.	exon_number "2"; exon_status "m"; oId "WT10-A-1.73628.2"; gene_id "NONCO11004"; tss_id "TSS3101622"; transcript_id "TCONS_05756971"; class_code ".";
chr9	intergenic	exon	124282075	124282406	.	-	.	exon_number "3"; exon_status "m"; oId "WT10-A-1.73628.2"; gene_id "NONCO11004"; tss_id "TSS3101622"; transcript_id "TCONS_05756971"; class_code ".";
chr9	intergenic	exon	124268496	124269936	.	-	.	exon_number "1"; exon_status "m"; oId "WT18-A-2.122096.2"; gene_id "NONCO11004"; tss_id "TSS3101615"; transcript_id "TCONS_05813321"; class_code ".";
chr9	intergenic	exon	124271126	124271186	.	-	.	exon_number "2"; exon_status "m"; oId "WT18-A-2.122096.2"; gene_id "NONCO11004"; tss_id "TSS3101615"; transcript_id "TCONS_05813321"; class_code ".";
chr9	intergenic	exon	124271370	124271498	.	-	.	exon_number "3"; exon_status "m"; oId "WT18-A-2.122096.2"; gene_id "NONCO11004"; tss_id "TSS3101615"; transcript_id "TCONS_05813321"; class_code ".";
chr9	intergenic	exon	124282077	124282213	.	-	.	exon_number "4"; exon_status "m"; oId "WT18-A-2.122096.2"; gene_id "NONCO11004"; tss_id "TSS3101615"; transcript_id "TCONS_05813321"; class_code ".";
chr9	intergenic	exon	124270280	124270565	.	-	.	exon_number "1"; exon_status "m"; oId "WT2-A-2.97081.2"; gene_id "NONCO11004"; tss_id "TSS3101615"; transcript_id "TCONS_05959905"; class_code ".";
chr9	intergenic	exon	124271126	124271186	.	-	.	exon_number "2"; exon_status "m"; oId "WT2-A-2.97081.2"; gene_id "NONCO11004"; tss_id "TSS3101615"; transcript_id "TCONS_05959905"; class_code ".";
chr9	intergenic	exon	124271370	124271496	.	-	.	exon_number "3"; exon_status "m"; oId "WT2-A-2.97081.2"; gene_id "NONCO11004"; tss_id "TSS3101615"; transcript_id "TCONS_05959905"; class_code ".";
chr9	intergenic	exon	124282075	124282197	.	-	.	exon_number "4"; exon_status "m"; oId "WT2-A-2.97081.2"; gene_id "NONCO11004"; tss_id "TSS3101615"; transcript_id "TCONS_05959905"; class_code ".";
chrX	intergenic	exon	8790046	8790462	.	+	.	exon_number "1"; exon_status "m"; oId "WT6-A-1.81517.1"; gene_id "NONCO11041"; tss_id "TSS3230897"; transcript_id "TCONS_06284243"; class_code ".";
chrX	intergenic	exon	8791824	8792009	.	+	.	exon_number "2"; exon_status "m"; oId "WT6-A-1.81517.1"; gene_id "NONCO11041"; tss_id "TSS3230897"; transcript_id "TCONS_06284243"; class_code ".";
chrX	intergenic	exon	8790042	8790543	.	+	.	exon_number "1"; exon_status "m"; oId "WT6-C-3.83731.1"; gene_id "NONCO11041"; tss_id "TSS3230897"; transcript_id "TCONS_06292217"; class_code ".";
chrX	intergenic	exon	8791564	8791760	.	+	.	exon_number "2"; exon_status "m"; oId "WT6-C-3.83731.1"; gene_id "NONCO11041"; tss_id "TSS3230897"; transcript_id "TCONS_06292217"; class_code ".";
chrX	intergenic	exon	8790042	8790544	.	+	.	exon_number "1"; exon_status "m"; oId "WT6-C-3.83731.2"; gene_id "NONCO11041"; tss_id "TSS3230897"; transcript_id "TCONS_06292220"; class_code ".";
chrX	intergenic	exon	8791565	8791760	.	+	.	exon_number "2"; exon_status "m"; oId "WT6-C-3.83731.2"; gene_id "NONCO11041"; tss_id "TSS3230897"; transcript_id "TCONS_06292220"; class_code ".";
chrX	intergenic	exon	9327557	9327626	.	+	.	exon_number "1"; exon_status "m"; oId "WT10-B-1.89812.1"; gene_id "NONCO11042"; tss_id "TSS3231169"; transcript_id "TCONS_06108260"; class_code ".";
chrX	intergenic	exon	9327704	9328088	.	+	.	exon_number "2"; exon_status "m"; oId "WT10-B-1.89812.1"; gene_id "NONCO11042"; tss_id "TSS3231169"; transcript_id "TCONS_06108260"; class_code ".";
chrX	intergenic	exon	9326797	9326945	.	+	.	exon_number "1"; exon_status "m"; oId "WT6-B-2.85033.2"; gene_id "NONCO11042"; tss_id "TSS3231167"; transcript_id "TCONS_06288117"; class_code ".";
chrX	intergenic	exon	9327788	9328081	.	+	.	exon_number "2"; exon_status "m"; oId "WT6-B-2.85033.2"; gene_id "NONCO11042"; tss_id "TSS3231167"; transcript_id "TCONS_06288117"; class_code ".";
chrX	intergenic	exon	10696483	10697715	.	+	.	exon_number "1"; exon_status "m"; oId "WT6-C-1.83831.1"; gene_id "NONCO11048"; tss_id "TSS3231376"; transcript_id "TCONS_06292233"; class_code ".";
chrX	intergenic	exon	10702880	10702886	.	+	.	exon_number "2"; exon_status "m"; oId "WT6-C-1.83831.1"; gene_id "NONCO11048"; tss_id "TSS3231376"; transcript_id "TCONS_06292233"; class_code ".";
chrX	intergenic	exon	10884012	10884189	.	+	.	exon_number "1"; exon_status "m"; oId "WT6-A-1.81553.1"; gene_id "NONCO11049"; tss_id "TSS3231394"; transcript_id "TCONS_06284251"; class_code ".";
chrX	intergenic	exon	10911800	10912060	.	+	.	exon_number "2"; exon_status "m"; oId "WT6-A-1.81553.1"; gene_id "NONCO11049"; tss_id "TSS3231394"; transcript_id "TCONS_06284251"; class_code ".";
chrX	intergenic	exon	11887675	11887883	.	+	.	exon_number "1"; exon_status "m"; oId "WT2-C-2.271909.1"; gene_id "NONCO11053"; tss_id "TSS3231448"; transcript_id "TCONS_06101869"; class_code ".";
chrX	intergenic	exon	11888280	11888432	.	+	.	exon_number "2"; exon_status "m"; oId "WT2-C-2.271909.1"; gene_id "NONCO11053"; tss_id "TSS3231448"; transcript_id "TCONS_06101869"; class_code ".";
chrX	intergenic	exon	11874525	11874631	.	+	.	exon_number "1"; exon_status "m"; oId "WT14-B-3.212716.1"; gene_id "NONCO11053"; tss_id "TSS3231432"; transcript_id "TCONS_06105335"; class_code ".";
chrX	intergenic	exon	11875171	11875778	.	+	.	exon_number "2"; exon_status "m"; oId "WT14-B-3.212716.1"; gene_id "NONCO11053"; tss_id "TSS3231432"; transcript_id "TCONS_06105335"; class_code ".";
chrX	intergenic	exon	11887664	11887882	.	+	.	exon_number "1"; exon_status "m"; oId "WT2-B-1.149213.1"; gene_id "NONCO11053"; tss_id "TSS3231448"; transcript_id "TCONS_06127452"; class_code ".";
chrX	intergenic	exon	11888279	11888474	.	+	.	exon_number "2"; exon_status "m"; oId "WT2-B-1.149213.1"; gene_id "NONCO11053"; tss_id "TSS3231448"; transcript_id "TCONS_06127452"; class_code ".";
chrX	intergenic	exon	12953031	12953826	.	+	.	exon_number "1"; exon_status "m"; oId "WT6-A-1.81622.1"; gene_id "NONCO11057"; tss_id "TSS3232034"; transcript_id "TCONS_06284264"; class_code ".";
chrX	intergenic	exon	12954050	12954094	.	+	.	exon_number "2"; exon_status "m"; oId "WT6-A-1.81622.1"; gene_id "NONCO11057"; tss_id "TSS3232034"; transcript_id "TCONS_06284264"; class_code ".";
chrX	intergenic	exon	13217996	13218100	.	+	.	exon_number "1"; exon_status "m"; oId "WT14-A-2.153030.1"; gene_id "NONCO11059"; tss_id "TSS3232121"; transcript_id "TCONS_06124121"; class_code ".";
chrX	intergenic	exon	13218244	13218671	.	+	.	exon_number "2"; exon_status "m"; oId "WT14-A-2.153030.1"; gene_id "NONCO11059"; tss_id "TSS3232121"; transcript_id "TCONS_06124121"; class_code ".";
chrX	intergenic	exon	13217916	13218169	.	+	.	exon_number "1"; exon_status "m"; oId "WT6-B-1.85488.1"; gene_id "NONCO11059"; tss_id "TSS3232121"; transcript_id "TCONS_06288145"; class_code ".";
chrX	intergenic	exon	13218312	13218671	.	+	.	exon_number "2"; exon_status "m"; oId "WT6-B-1.85488.1"; gene_id "NONCO11059"; tss_id "TSS3232121"; transcript_id "TCONS_06288145"; class_code ".";
chrX	intergenic	exon	13217911	13218081	.	+	.	exon_number "1"; exon_status "m"; oId "WT6-C-1.84556.1"; gene_id "NONCO11059"; tss_id "TSS3232121"; transcript_id "TCONS_06292251"; class_code ".";
chrX	intergenic	exon	13218160	13218657	.	+	.	exon_number "2"; exon_status "m"; oId "WT6-C-1.84556.1"; gene_id "NONCO11059"; tss_id "TSS3232121"; transcript_id "TCONS_06292251"; class_code ".";
chrX	intergenic	exon	19237215	19237483	.	+	.	exon_number "1"; exon_status "m"; oId "WT2-A-1.177616.1"; gene_id "NONCO11068"; tss_id "TSS3232619"; transcript_id "TCONS_06120495"; class_code ".";
chrX	intergenic	exon	19241465	19241787	.	+	.	exon_number "2"; exon_status "m"; oId "WT2-A-1.177616.1"; gene_id "NONCO11068"; tss_id "TSS3232619"; transcript_id "TCONS_06120495"; class_code ".";
chrX	intergenic	exon	19238004	19238212	.	+	.	exon_number "1"; exon_status "m"; oId "WT22-C-2.212870.1"; gene_id "NONCO11068"; tss_id "TSS3232621"; transcript_id "TCONS_06180479"; class_code ".";
chrX	intergenic	exon	19241465	19241623	.	+	.	exon_number "2"; exon_status "m"; oId "WT22-C-2.212870.1"; gene_id "NONCO11068"; tss_id "TSS3232621"; transcript_id "TCONS_06180479"; class_code ".";
chrX	intergenic	exon	20581025	20581332	.	+	.	exon_number "1"; exon_status "m"; oId "WT6-B-1.85749.1"; gene_id "NONCO11071"; tss_id "TSS3232810"; transcript_id "TCONS_06093599"; class_code ".";
chrX	intergenic	exon	20584965	20584975	.	+	.	exon_number "2"; exon_status "m"; oId "WT6-B-1.85749.1"; gene_id "NONCO11071"; tss_id "TSS3232810"; transcript_id "TCONS_06093599"; class_code ".";
chrX	intergenic	exon	20581025	20581360	.	+	.	exon_number "1"; exon_status "m"; oId "WT10-A-1.130717.2"; gene_id "NONCO11071"; tss_id "TSS3232810"; transcript_id "TCONS_06093600"; class_code ".";
chrX	intergenic	exon	20587429	20587437	.	+	.	exon_number "2"; exon_status "m"; oId "WT10-A-1.130717.2"; gene_id "NONCO11071"; tss_id "TSS3232810"; transcript_id "TCONS_06093600"; class_code ".";
chrX	intergenic	exon	23515712	23516090	.	+	.	exon_number "1"; exon_status "m"; oId "WT18-A-2.217936.1"; gene_id "NONCO11083"; tss_id "TSS3233507"; transcript_id "TCONS_06127552"; class_code ".";
chrX	intergenic	exon	23565720	23565730	.	+	.	exon_number "2"; exon_status "m"; oId "WT18-A-2.217936.1"; gene_id "NONCO11083"; tss_id "TSS3233507"; transcript_id "TCONS_06127552"; class_code ".";
chrX	intergenic	exon	33507822	33507855	.	+	.	exon_number "1"; exon_status "m"; oId "WT6-C-1.84166.2"; gene_id "NONCO11090"; tss_id "TSS3233641"; transcript_id "TCONS_06292299"; class_code ".";
chrX	intergenic	exon	33508731	33509230	.	+	.	exon_number "2"; exon_status "m"; oId "WT6-C-1.84166.2"; gene_id "NONCO11090"; tss_id "TSS3233641"; transcript_id "TCONS_06292299"; class_code ".";
chrX	intergenic	exon	33507830	33507857	.	+	.	exon_number "1"; exon_status "m"; oId "WT6-C-2.83775.2"; gene_id "NONCO11090"; tss_id "TSS3233641"; transcript_id "TCONS_06294189"; class_code ".";
chrX	intergenic	exon	33508733	33509223	.	+	.	exon_number "2"; exon_status "m"; oId "WT6-C-2.83775.2"; gene_id "NONCO11090"; tss_id "TSS3233641"; transcript_id "TCONS_06294189"; class_code ".";
chrX	intergenic	exon	36213512	36213734	.	+	.	exon_number "1"; exon_status "m"; oId "WT14-B-1.205596.1"; gene_id "NONCO11092"; tss_id "TSS3233743"; transcript_id "TCONS_06105453"; class_code ".";
chrX	intergenic	exon	36213987	36214158	.	+	.	exon_number "2"; exon_status "m"; oId "WT14-B-1.205596.1"; gene_id "NONCO11092"; tss_id "TSS3233743"; transcript_id "TCONS_06105453"; class_code ".";
chrX	intergenic	exon	36213549	36213740	.	+	.	exon_number "1"; exon_status "m"; oId "WT10-B-1.90520.1"; gene_id "NONCO11092"; tss_id "TSS3233743"; transcript_id "TCONS_06108354"; class_code ".";
chrX	intergenic	exon	36213993	36214070	.	+	.	exon_number "2"; exon_status "m"; oId "WT10-B-1.90520.1"; gene_id "NONCO11092"; tss_id "TSS3233743"; transcript_id "TCONS_06108354"; class_code ".";
chrX	intergenic	exon	36213510	36213707	.	+	.	exon_number "1"; exon_status "m"; oId "WT18-A-3.222426.3"; gene_id "NONCO11092"; tss_id "TSS3233743"; transcript_id "TCONS_06175570"; class_code ".";
chrX	intergenic	exon	36213889	36214159	.	+	.	exon_number "2"; exon_status "m"; oId "WT18-A-3.222426.3"; gene_id "NONCO11092"; tss_id "TSS3233743"; transcript_id "TCONS_06175570"; class_code ".";
chrX	intergenic	exon	36213589	36213664	.	+	.	exon_number "1"; exon_status "m"; oId "WT22-C-3.213742.1"; gene_id "NONCO11092"; tss_id "TSS3233743"; transcript_id "TCONS_06264173"; class_code ".";
chrX	intergenic	exon	36213993	36214168	.	+	.	exon_number "2"; exon_status "m"; oId "WT22-C-3.213742.1"; gene_id "NONCO11092"; tss_id "TSS3233743"; transcript_id "TCONS_06264173"; class_code ".";
chrX	intergenic	exon	36213509	36213698	.	+	.	exon_number "1"; exon_status "m"; oId "WT6-C-1.84374.1"; gene_id "NONCO11092"; tss_id "TSS3233743"; transcript_id "TCONS_06292302"; class_code ".";
chrX	intergenic	exon	36213963	36213972	.	+	.	exon_number "2"; exon_status "m"; oId "WT6-C-1.84374.1"; gene_id "NONCO11092"; tss_id "TSS3233743"; transcript_id "TCONS_06292302"; class_code ".";
chrX	intergenic	exon	38475327	38475691	.	+	.	exon_number "1"; exon_status "m"; oId "WT10-A-3.128842.2"; gene_id "NONCO11105"; tss_id "TSS3234286"; transcript_id "TCONS_06093894"; class_code ".";
chrX	intergenic	exon	38476490	38476610	.	+	.	exon_number "2"; exon_status "m"; oId "WT10-A-3.128842.2"; gene_id "NONCO11105"; tss_id "TSS3234286"; transcript_id "TCONS_06093894"; class_code ".";
chrX	intergenic	exon	38479514	38482532	.	+	.	exon_number "3"; exon_status "m"; oId "WT10-A-3.128842.2"; gene_id "NONCO11105"; tss_id "TSS3234286"; transcript_id "TCONS_06093894"; class_code ".";
chrX	intergenic	exon	38476461	38476610	.	+	.	exon_number "1"; exon_status "m"; oId "ENSMUST00000130251"; gene_id "NONCO11105"; tss_id "TSS3234288"; transcript_id "TCONS_06093895"; class_code ".";
chrX	intergenic	exon	38479514	38482486	.	+	.	exon_number "2"; exon_status "m"; oId "ENSMUST00000130251"; gene_id "NONCO11105"; tss_id "TSS3234288"; transcript_id "TCONS_06093895"; class_code ".";
chrX	intergenic	exon	38473649	38473748	.	+	.	exon_number "1"; exon_status "m"; oId "WT10-A-3.128842.1"; gene_id "NONCO11105"; tss_id "TSS3234273"; transcript_id "TCONS_06105475"; class_code ".";
chrX	intergenic	exon	38475394	38475691	.	+	.	exon_number "2"; exon_status "m"; oId "WT10-A-3.128842.1"; gene_id "NONCO11105"; tss_id "TSS3234273"; transcript_id "TCONS_06105475"; class_code ".";
chrX	intergenic	exon	38476490	38476610	.	+	.	exon_number "3"; exon_status "m"; oId "WT10-A-3.128842.1"; gene_id "NONCO11105"; tss_id "TSS3234273"; transcript_id "TCONS_06105475"; class_code ".";
chrX	intergenic	exon	38479514	38482532	.	+	.	exon_number "4"; exon_status "m"; oId "WT10-A-3.128842.1"; gene_id "NONCO11105"; tss_id "TSS3234273"; transcript_id "TCONS_06105475"; class_code ".";
chrX	intergenic	exon	38473577	38473748	.	+	.	exon_number "1"; exon_status "m"; oId "WT2-B-3.146420.1"; gene_id "NONCO11105"; tss_id "TSS3234273"; transcript_id "TCONS_06118824"; class_code ".";
chrX	intergenic	exon	38475387	38475588	.	+	.	exon_number "2"; exon_status "m"; oId "WT2-B-3.146420.1"; gene_id "NONCO11105"; tss_id "TSS3234273"; transcript_id "TCONS_06118824"; class_code ".";
chrX	intergenic	exon	38473671	38474545	.	+	.	exon_number "1"; exon_status "m"; oId "WT18-C-1.94397.1"; gene_id "NONCO11105"; tss_id "TSS3234273"; transcript_id "TCONS_06208579"; class_code ".";
chrX	intergenic	exon	38475381	38475478	.	+	.	exon_number "2"; exon_status "m"; oId "WT18-C-1.94397.1"; gene_id "NONCO11105"; tss_id "TSS3234273"; transcript_id "TCONS_06208579"; class_code ".";
chrX	intergenic	exon	38505546	38505648	.	+	.	exon_number "1"; exon_status "m"; oId "WT14-B-3.213674.1"; gene_id "NONCO11106"; tss_id "TSS3234294"; transcript_id "TCONS_06130900"; class_code ".";
chrX	intergenic	exon	38505839	38506078	.	+	.	exon_number "2"; exon_status "m"; oId "WT14-B-3.213674.1"; gene_id "NONCO11106"; tss_id "TSS3234294"; transcript_id "TCONS_06130900"; class_code ".";
chrX	intergenic	exon	38505588	38505646	.	+	.	exon_number "1"; exon_status "m"; oId "WT6-B-1.85853.1"; gene_id "NONCO11106"; tss_id "TSS3234294"; transcript_id "TCONS_06288207"; class_code ".";
chrX	intergenic	exon	38506159	38506375	.	+	.	exon_number "2"; exon_status "m"; oId "WT6-B-1.85853.1"; gene_id "NONCO11106"; tss_id "TSS3234294"; transcript_id "TCONS_06288207"; class_code ".";
chrX	intergenic	exon	38733910	38734100	.	+	.	exon_number "1"; exon_status "m"; oId "WT14-A-2.152011.1"; gene_id "NONCO11111"; tss_id "TSS3234465"; transcript_id "TCONS_06124244"; class_code ".";
chrX	intergenic	exon	38755748	38755818	.	+	.	exon_number "2"; exon_status "m"; oId "WT14-A-2.152011.1"; gene_id "NONCO11111"; tss_id "TSS3234465"; transcript_id "TCONS_06124244"; class_code ".";
chrX	intergenic	exon	48009953	48010195	.	+	.	exon_number "1"; exon_status "m"; oId "WT10-C-2.99802.1"; gene_id "NONCO11124"; tss_id "TSS3235613"; transcript_id "TCONS_06114474"; class_code ".";
chrX	intergenic	exon	48010305	48011080	.	+	.	exon_number "2"; exon_status "m"; oId "WT10-C-2.99802.1"; gene_id "NONCO11124"; tss_id "TSS3235613"; transcript_id "TCONS_06114474"; class_code ".";
chr1	intergenic	exon	63250499	63250572	.	-	.	exon_number "1"; exon_status "m"; oId "WT14-B-3.4204.1"; gene_id "NONCO1113"; tss_id "TSS53327"; transcript_id "TCONS_00015380"; class_code ".";
chr1	intergenic	exon	63252486	63253147	.	-	.	exon_number "2"; exon_status "m"; oId "WT14-B-3.4204.1"; gene_id "NONCO1113"; tss_id "TSS53327"; transcript_id "TCONS_00015380"; class_code ".";
chr1	intergenic	exon	63252528	63252813	.	-	.	exon_number "1"; exon_status "m"; oId "WT6-B-1.2280.1"; gene_id "NONCO1113"; tss_id "TSS53327"; transcript_id "TCONS_00426920"; class_code ".";
chr1	intergenic	exon	63252904	63253139	.	-	.	exon_number "2"; exon_status "m"; oId "WT6-B-1.2280.1"; gene_id "NONCO1113"; tss_id "TSS53327"; transcript_id "TCONS_00426920"; class_code ".";
chrX	intergenic	exon	50537345	50537436	.	+	.	exon_number "1"; exon_status "m"; oId "WT10-A-1.131287.1"; gene_id "NONCO11131"; tss_id "TSS3235907"; transcript_id "TCONS_06094078"; class_code ".";
chrX	intergenic	exon	50549536	50549669	.	+	.	exon_number "2"; exon_status "m"; oId "WT10-A-1.131287.1"; gene_id "NONCO11131"; tss_id "TSS3235907"; transcript_id "TCONS_06094078"; class_code ".";
chrX	intergenic	exon	50562417	50562956	.	+	.	exon_number "3"; exon_status "m"; oId "WT10-A-1.131287.1"; gene_id "NONCO11131"; tss_id "TSS3235907"; transcript_id "TCONS_06094078"; class_code ".";
chrX	intergenic	exon	50537345	50537436	.	+	.	exon_number "1"; exon_status "m"; oId "WT10-A-1.131287.3"; gene_id "NONCO11131"; tss_id "TSS3235907"; transcript_id "TCONS_06094079"; class_code ".";
chrX	intergenic	exon	50549536	50549669	.	+	.	exon_number "2"; exon_status "m"; oId "WT10-A-1.131287.3"; gene_id "NONCO11131"; tss_id "TSS3235907"; transcript_id "TCONS_06094079"; class_code ".";
chrX	intergenic	exon	50562400	50562956	.	+	.	exon_number "3"; exon_status "m"; oId "WT10-A-1.131287.3"; gene_id "NONCO11131"; tss_id "TSS3235907"; transcript_id "TCONS_06094079"; class_code ".";
chrX	intergenic	exon	50537350	50537439	.	+	.	exon_number "1"; exon_status "m"; oId "WT10-A-2.128222.1"; gene_id "NONCO11131"; tss_id "TSS3235907"; transcript_id "TCONS_06102069"; class_code ".";
chrX	intergenic	exon	50549536	50549669	.	+	.	exon_number "2"; exon_status "m"; oId "WT10-A-2.128222.1"; gene_id "NONCO11131"; tss_id "TSS3235907"; transcript_id "TCONS_06102069"; class_code ".";
chrX	intergenic	exon	50562417	50562598	.	+	.	exon_number "3"; exon_status "m"; oId "WT10-A-2.128222.1"; gene_id "NONCO11131"; tss_id "TSS3235907"; transcript_id "TCONS_06102069"; class_code ".";
chrX	intergenic	exon	50537351	50537438	.	+	.	exon_number "1"; exon_status "m"; oId "WT10-C-2.99803.1"; gene_id "NONCO11131"; tss_id "TSS3235907"; transcript_id "TCONS_06102070"; class_code ".";
chrX	intergenic	exon	50549536	50549669	.	+	.	exon_number "2"; exon_status "m"; oId "WT10-C-2.99803.1"; gene_id "NONCO11131"; tss_id "TSS3235907"; transcript_id "TCONS_06102070"; class_code ".";
chrX	intergenic	exon	50562400	50562953	.	+	.	exon_number "3"; exon_status "m"; oId "WT10-C-2.99803.1"; gene_id "NONCO11131"; tss_id "TSS3235907"; transcript_id "TCONS_06102070"; class_code ".";
chrX	intergenic	exon	50537334	50537437	.	+	.	exon_number "1"; exon_status "m"; oId "WT22-A-3.200908.3"; gene_id "NONCO11131"; tss_id "TSS3235907"; transcript_id "TCONS_06105533"; class_code ".";
chrX	intergenic	exon	50549537	50549669	.	+	.	exon_number "2"; exon_status "m"; oId "WT22-A-3.200908.3"; gene_id "NONCO11131"; tss_id "TSS3235907"; transcript_id "TCONS_06105533"; class_code ".";
chrX	intergenic	exon	50562400	50562598	.	+	.	exon_number "3"; exon_status "m"; oId "WT22-A-3.200908.3"; gene_id "NONCO11131"; tss_id "TSS3235907"; transcript_id "TCONS_06105533"; class_code ".";
chrX	intergenic	exon	50537351	50537437	.	+	.	exon_number "1"; exon_status "m"; oId "WT10-C-2.99803.3"; gene_id "NONCO11131"; tss_id "TSS3235907"; transcript_id "TCONS_06114485"; class_code ".";
chrX	intergenic	exon	50549537	50549669	.	+	.	exon_number "2"; exon_status "m"; oId "WT10-C-2.99803.3"; gene_id "NONCO11131"; tss_id "TSS3235907"; transcript_id "TCONS_06114485"; class_code ".";
chrX	intergenic	exon	50562417	50562953	.	+	.	exon_number "3"; exon_status "m"; oId "WT10-C-2.99803.3"; gene_id "NONCO11131"; tss_id "TSS3235907"; transcript_id "TCONS_06114485"; class_code ".";
chrX	intergenic	exon	50537351	50537437	.	+	.	exon_number "1"; exon_status "m"; oId "WT14-A-2.152259.2"; gene_id "NONCO11131"; tss_id "TSS3235907"; transcript_id "TCONS_06114486"; class_code ".";
chrX	intergenic	exon	50549536	50549669	.	+	.	exon_number "2"; exon_status "m"; oId "WT14-A-2.152259.2"; gene_id "NONCO11131"; tss_id "TSS3235907"; transcript_id "TCONS_06114486"; class_code ".";
chrX	intergenic	exon	50562417	50562603	.	+	.	exon_number "3"; exon_status "m"; oId "WT14-A-2.152259.2"; gene_id "NONCO11131"; tss_id "TSS3235907"; transcript_id "TCONS_06114486"; class_code ".";
chrX	intergenic	exon	50537341	50537440	.	+	.	exon_number "1"; exon_status "m"; oId "WT18-A-1.211840.1"; gene_id "NONCO11131"; tss_id "TSS3235907"; transcript_id "TCONS_06120679"; class_code ".";
chrX	intergenic	exon	50549540	50549669	.	+	.	exon_number "2"; exon_status "m"; oId "WT18-A-1.211840.1"; gene_id "NONCO11131"; tss_id "TSS3235907"; transcript_id "TCONS_06120679"; class_code ".";
chrX	intergenic	exon	50562417	50562609	.	+	.	exon_number "3"; exon_status "m"; oId "WT18-A-1.211840.1"; gene_id "NONCO11131"; tss_id "TSS3235907"; transcript_id "TCONS_06120679"; class_code ".";
chrX	intergenic	exon	50537350	50537441	.	+	.	exon_number "1"; exon_status "m"; oId "WT14-B-3.214186.3"; gene_id "NONCO11131"; tss_id "TSS3235907"; transcript_id "TCONS_06120680"; class_code ".";
chrX	intergenic	exon	50549541	50549669	.	+	.	exon_number "2"; exon_status "m"; oId "WT14-B-3.214186.3"; gene_id "NONCO11131"; tss_id "TSS3235907"; transcript_id "TCONS_06120680"; class_code ".";
chrX	intergenic	exon	50562417	50562598	.	+	.	exon_number "3"; exon_status "m"; oId "WT14-B-3.214186.3"; gene_id "NONCO11131"; tss_id "TSS3235907"; transcript_id "TCONS_06120680"; class_code ".";
chrX	intergenic	exon	50537314	50537438	.	+	.	exon_number "1"; exon_status "m"; oId "WT14-C-2.282436.2"; gene_id "NONCO11131"; tss_id "TSS3235907"; transcript_id "TCONS_06152452"; class_code ".";
chrX	intergenic	exon	50549536	50549669	.	+	.	exon_number "2"; exon_status "m"; oId "WT14-C-2.282436.2"; gene_id "NONCO11131"; tss_id "TSS3235907"; transcript_id "TCONS_06152452"; class_code ".";
chrX	intergenic	exon	50562417	50562609	.	+	.	exon_number "3"; exon_status "m"; oId "WT14-C-2.282436.2"; gene_id "NONCO11131"; tss_id "TSS3235907"; transcript_id "TCONS_06152452"; class_code ".";
chrX	intergenic	exon	50563121	50563570	.	+	.	exon_number "1"; exon_status "m"; oId "WT6-B-3.86134.1"; gene_id "NONCO11132"; tss_id "TSS3235972"; transcript_id "TCONS_06110943"; class_code ".";
chrX	intergenic	exon	50635060	50635321	.	+	.	exon_number "2"; exon_status "m"; oId "WT6-B-3.86134.1"; gene_id "NONCO11132"; tss_id "TSS3235972"; transcript_id "TCONS_06110943"; class_code ".";
chrX	intergenic	exon	50563121	50563564	.	+	.	exon_number "1"; exon_status "m"; oId "WT6-B-3.86134.2"; gene_id "NONCO11132"; tss_id "TSS3235972"; transcript_id "TCONS_06112824"; class_code ".";
chrX	intergenic	exon	50635054	50635321	.	+	.	exon_number "2"; exon_status "m"; oId "WT6-B-3.86134.2"; gene_id "NONCO11132"; tss_id "TSS3235972"; transcript_id "TCONS_06112824"; class_code ".";
chrX	intergenic	exon	50563125	50563975	.	+	.	exon_number "1"; exon_status "m"; oId "WT14-B-1.206348.1"; gene_id "NONCO11132"; tss_id "TSS3235972"; transcript_id "TCONS_06131022"; class_code ".";
chrX	intergenic	exon	50564268	50564967	.	+	.	exon_number "2"; exon_status "m"; oId "WT14-B-1.206348.1"; gene_id "NONCO11132"; tss_id "TSS3235972"; transcript_id "TCONS_06131022"; class_code ".";
chrX	intergenic	exon	52772290	52772763	.	+	.	exon_number "1"; exon_status "m"; oId "WT10-B-3.90015.1"; gene_id "NONCO11138"; tss_id "TSS3236182"; transcript_id "TCONS_06110953"; class_code ".";
chrX	intergenic	exon	52784138	52784156	.	+	.	exon_number "2"; exon_status "m"; oId "WT10-B-3.90015.1"; gene_id "NONCO11138"; tss_id "TSS3236182"; transcript_id "TCONS_06110953"; class_code ".";
chrX	intergenic	exon	52772292	52772537	.	+	.	exon_number "1"; exon_status "m"; oId "WT14-B-3.214287.1"; gene_id "NONCO11138"; tss_id "TSS3236182"; transcript_id "TCONS_06131033"; class_code ".";
chrX	intergenic	exon	52772700	52772798	.	+	.	exon_number "2"; exon_status "m"; oId "WT14-B-3.214287.1"; gene_id "NONCO11138"; tss_id "TSS3236182"; transcript_id "TCONS_06131033"; class_code ".";
chrX	intergenic	exon	53462674	53462963	.	+	.	exon_number "1"; exon_status "m"; oId "WT22-B-2.158358.1"; gene_id "NONCO11141"; tss_id "TSS3236234"; transcript_id "TCONS_06175685"; class_code ".";
chrX	intergenic	exon	53463413	53463498	.	+	.	exon_number "2"; exon_status "m"; oId "WT22-B-2.158358.1"; gene_id "NONCO11141"; tss_id "TSS3236234"; transcript_id "TCONS_06175685"; class_code ".";
chrX	intergenic	exon	53461180	53461386	.	+	.	exon_number "1"; exon_status "m"; oId "WT2-B-1.150297.1"; gene_id "NONCO11141"; tss_id "TSS3236233"; transcript_id "TCONS_06226008"; class_code ".";
chrX	intergenic	exon	53462799	53462963	.	+	.	exon_number "2"; exon_status "m"; oId "WT2-B-1.150297.1"; gene_id "NONCO11141"; tss_id "TSS3236233"; transcript_id "TCONS_06226008"; class_code ".";
chrX	intergenic	exon	53463413	53463624	.	+	.	exon_number "3"; exon_status "m"; oId "WT2-B-1.150297.1"; gene_id "NONCO11141"; tss_id "TSS3236233"; transcript_id "TCONS_06226008"; class_code ".";
chrX	intergenic	exon	53693885	53694357	.	+	.	exon_number "1"; exon_status "m"; oId "WT14-C-3.282213.1"; gene_id "NONCO11145"; tss_id "TSS3236274"; transcript_id "TCONS_06152480"; class_code ".";
chrX	intergenic	exon	53696269	53696403	.	+	.	exon_number "2"; exon_status "m"; oId "WT14-C-3.282213.1"; gene_id "NONCO11145"; tss_id "TSS3236274"; transcript_id "TCONS_06152480"; class_code ".";
chrX	intergenic	exon	54179302	54179485	.	+	.	exon_number "1"; exon_status "m"; oId "WT22-B-3.158537.1"; gene_id "NONCO11148"; tss_id "TSS3236306"; transcript_id "TCONS_06158893"; class_code ".";
chrX	intergenic	exon	54183795	54183927	.	+	.	exon_number "2"; exon_status "m"; oId "WT22-B-3.158537.1"; gene_id "NONCO11148"; tss_id "TSS3236306"; transcript_id "TCONS_06158893"; class_code ".";
chrX	intergenic	exon	54185252	54185412	.	+	.	exon_number "3"; exon_status "m"; oId "WT22-B-3.158537.1"; gene_id "NONCO11148"; tss_id "TSS3236306"; transcript_id "TCONS_06158893"; class_code ".";
chrX	intergenic	exon	56390091	56390986	.	+	.	exon_number "1"; exon_status "m"; oId "WT10-A-3.129272.1"; gene_id "NONCO11153"; tss_id "TSS3236460"; transcript_id "TCONS_06094186"; class_code ".";
chrX	intergenic	exon	56391127	56391160	.	+	.	exon_number "2"; exon_status "m"; oId "WT10-A-3.129272.1"; gene_id "NONCO11153"; tss_id "TSS3236460"; transcript_id "TCONS_06094186"; class_code ".";
chrX	intergenic	exon	57766868	57766940	.	+	.	exon_number "1"; exon_status "m"; oId "WT10-A-2.128439.1"; gene_id "NONCO11160"; tss_id "TSS3236696"; transcript_id "TCONS_06094241"; class_code ".";
chrX	intergenic	exon	57767119	57767217	.	+	.	exon_number "2"; exon_status "m"; oId "WT10-A-2.128439.1"; gene_id "NONCO11160"; tss_id "TSS3236696"; transcript_id "TCONS_06094241"; class_code ".";
chrX	intergenic	exon	57769381	57769439	.	+	.	exon_number "3"; exon_status "m"; oId "WT10-A-2.128439.1"; gene_id "NONCO11160"; tss_id "TSS3236696"; transcript_id "TCONS_06094241"; class_code ".";
chrX	intergenic	exon	57966765	57966818	.	+	.	exon_number "4"; exon_status "m"; oId "WT10-A-2.128439.1"; gene_id "NONCO11160"; tss_id "TSS3236696"; transcript_id "TCONS_06094241"; class_code ".";
chrX	intergenic	exon	57708893	57709121	.	+	.	exon_number "1"; exon_status "m"; oId "WT2-C-2.274106.1"; gene_id "NONCO11160"; tss_id "TSS3236672"; transcript_id "TCONS_06152512"; class_code ".";
chrX	intergenic	exon	57710751	57711019	.	+	.	exon_number "2"; exon_status "m"; oId "WT2-C-2.274106.1"; gene_id "NONCO11160"; tss_id "TSS3236672"; transcript_id "TCONS_06152512"; class_code ".";
chrX	intergenic	exon	57712002	57712151	.	+	.	exon_number "1"; exon_status "m"; oId "WT22-A-3.201268.1"; gene_id "NONCO11160"; tss_id "TSS3236675"; transcript_id "TCONS_06170491"; class_code ".";
chrX	intergenic	exon	57762189	57762731	.	+	.	exon_number "2"; exon_status "m"; oId "WT22-A-3.201268.1"; gene_id "NONCO11160"; tss_id "TSS3236675"; transcript_id "TCONS_06170491"; class_code ".";
chrX	intergenic	exon	57708833	57709121	.	+	.	exon_number "1"; exon_status "m"; oId "WT22-B-3.158694.1"; gene_id "NONCO11160"; tss_id "TSS3236671"; transcript_id "TCONS_06267047"; class_code ".";
chrX	intergenic	exon	57710751	57710856	.	+	.	exon_number "2"; exon_status "m"; oId "WT22-B-3.158694.1"; gene_id "NONCO11160"; tss_id "TSS3236671"; transcript_id "TCONS_06267047"; class_code ".";
chrX	intergenic	exon	57711988	57712151	.	+	.	exon_number "3"; exon_status "m"; oId "WT22-B-3.158694.1"; gene_id "NONCO11160"; tss_id "TSS3236671"; transcript_id "TCONS_06267047"; class_code ".";
chrX	intergenic	exon	57767119	57767196	.	+	.	exon_number "4"; exon_status "m"; oId "WT22-B-3.158694.1"; gene_id "NONCO11160"; tss_id "TSS3236671"; transcript_id "TCONS_06267047"; class_code ".";
chrX	intergenic	exon	60045119	60046245	.	+	.	exon_number "1"; exon_status "m"; oId "WT14-C-2.283090.1"; gene_id "NONCO11166"; tss_id "TSS3237203"; transcript_id "TCONS_06152552"; class_code ".";
chrX	intergenic	exon	60046307	60046376	.	+	.	exon_number "2"; exon_status "m"; oId "WT14-C-2.283090.1"; gene_id "NONCO11166"; tss_id "TSS3237203"; transcript_id "TCONS_06152552"; class_code ".";
chrX	intergenic	exon	60045140	60045595	.	+	.	exon_number "1"; exon_status "m"; oId "WT18-C-2.98933.1"; gene_id "NONCO11166"; tss_id "TSS3237203"; transcript_id "TCONS_06211267"; class_code ".";
chrX	intergenic	exon	60045776	60045848	.	+	.	exon_number "2"; exon_status "m"; oId "WT18-C-2.98933.1"; gene_id "NONCO11166"; tss_id "TSS3237203"; transcript_id "TCONS_06211267"; class_code ".";
chrX	intergenic	exon	60726950	60726984	.	+	.	exon_number "1"; exon_status "m"; oId "WT10-B-2.89905.1"; gene_id "NONCO11170"; tss_id "TSS3237269"; transcript_id "TCONS_06110982"; class_code ".";
chrX	intergenic	exon	60727239	60727523	.	+	.	exon_number "2"; exon_status "m"; oId "WT10-B-2.89905.1"; gene_id "NONCO11170"; tss_id "TSS3237269"; transcript_id "TCONS_06110982"; class_code ".";
chrX	intergenic	exon	61147632	61148010	.	+	.	exon_number "1"; exon_status "m"; oId "WT6-C-1.84712.1"; gene_id "NONCO11172"; tss_id "TSS3237597"; transcript_id "TCONS_06292406"; class_code ".";
chrX	intergenic	exon	61149349	61149404	.	+	.	exon_number "2"; exon_status "m"; oId "WT6-C-1.84712.1"; gene_id "NONCO11172"; tss_id "TSS3237597"; transcript_id "TCONS_06292406"; class_code ".";
chrX	intergenic	exon	62775133	62775336	.	+	.	exon_number "1"; exon_status "m"; oId "WT10-A-3.129379.1"; gene_id "NONCO11173"; tss_id "TSS3237659"; transcript_id "TCONS_06102167"; class_code ".";
chrX	intergenic	exon	62775870	62776743	.	+	.	exon_number "2"; exon_status "m"; oId "WT10-A-3.129379.1"; gene_id "NONCO11173"; tss_id "TSS3237659"; transcript_id "TCONS_06102167"; class_code ".";
chrX	intergenic	exon	62775135	62775900	.	+	.	exon_number "1"; exon_status "m"; oId "WT6-A-1.82391.1"; gene_id "NONCO11173"; tss_id "TSS3237659"; transcript_id "TCONS_06284401"; class_code ".";
chrX	intergenic	exon	62776107	62776742	.	+	.	exon_number "2"; exon_status "m"; oId "WT6-A-1.82391.1"; gene_id "NONCO11173"; tss_id "TSS3237659"; transcript_id "TCONS_06284401"; class_code ".";
chrX	intergenic	exon	64496586	64497959	.	+	.	exon_number "1"; exon_status "m"; oId "WT18-A-2.219429.2"; gene_id "NONCO11175"; tss_id "TSS3237687"; transcript_id "TCONS_06120784"; class_code ".";
chrX	intergenic	exon	64498818	64498937	.	+	.	exon_number "2"; exon_status "m"; oId "WT18-A-2.219429.2"; gene_id "NONCO11175"; tss_id "TSS3237687"; transcript_id "TCONS_06120784"; class_code ".";
chrX	intergenic	exon	64496585	64497955	.	+	.	exon_number "1"; exon_status "m"; oId "WT2-B-2.147626.3"; gene_id "NONCO11175"; tss_id "TSS3237687"; transcript_id "TCONS_06164988"; class_code ".";
chrX	intergenic	exon	64498814	64498922	.	+	.	exon_number "2"; exon_status "m"; oId "WT2-B-2.147626.3"; gene_id "NONCO11175"; tss_id "TSS3237687"; transcript_id "TCONS_06164988"; class_code ".";
chr1	intergenic	exon	63916941	63917197	.	-	.	exon_number "1"; exon_status "m"; oId "WT14-C-2.5133.1"; gene_id "NONCO1118"; tss_id "TSS53374"; transcript_id "TCONS_00108997"; class_code ".";
chr1	intergenic	exon	63918026	63918124	.	-	.	exon_number "2"; exon_status "m"; oId "WT14-C-2.5133.1"; gene_id "NONCO1118"; tss_id "TSS53374"; transcript_id "TCONS_00108997"; class_code ".";
chr1	intergenic	exon	63933729	63933876	.	-	.	exon_number "3"; exon_status "m"; oId "WT14-C-2.5133.1"; gene_id "NONCO1118"; tss_id "TSS53374"; transcript_id "TCONS_00108997"; class_code ".";
chr1	intergenic	exon	63992603	63992705	.	-	.	exon_number "4"; exon_status "m"; oId "WT14-C-2.5133.1"; gene_id "NONCO1118"; tss_id "TSS53374"; transcript_id "TCONS_00108997"; class_code ".";
chrX	intergenic	exon	73395390	73395975	.	+	.	exon_number "1"; exon_status "m"; oId "WT22-B-2.158977.1"; gene_id "NONCO11194"; tss_id "TSS3238303"; transcript_id "TCONS_06264365"; class_code ".";
chrX	intergenic	exon	73396438	73396848	.	+	.	exon_number "2"; exon_status "m"; oId "WT22-B-2.158977.1"; gene_id "NONCO11194"; tss_id "TSS3238303"; transcript_id "TCONS_06264365"; class_code ".";
chrX	intergenic	exon	73582783	73583034	.	+	.	exon_number "1"; exon_status "m"; oId "WT14-B-3.215042.1"; gene_id "NONCO11195"; tss_id "TSS3238442"; transcript_id "TCONS_06141032"; class_code ".";
chrX	intergenic	exon	73587466	73587725	.	+	.	exon_number "2"; exon_status "m"; oId "WT14-B-3.215042.1"; gene_id "NONCO11195"; tss_id "TSS3238442"; transcript_id "TCONS_06141032"; class_code ".";
chrX	intergenic	exon	75475085	75475433	.	+	.	exon_number "1"; exon_status "m"; oId "WT10-B-2.90135.1"; gene_id "NONCO11211"; tss_id "TSS3239478"; transcript_id "TCONS_06108579"; class_code ".";
chrX	intergenic	exon	75475519	75475654	.	+	.	exon_number "2"; exon_status "m"; oId "WT10-B-2.90135.1"; gene_id "NONCO11211"; tss_id "TSS3239478"; transcript_id "TCONS_06108579"; class_code ".";
chrX	intergenic	exon	75475084	75475398	.	+	.	exon_number "1"; exon_status "m"; oId "WT6-C-1.85112.1"; gene_id "NONCO11211"; tss_id "TSS3239478"; transcript_id "TCONS_06292472"; class_code ".";
chrX	intergenic	exon	75475515	75475538	.	+	.	exon_number "2"; exon_status "m"; oId "WT6-C-1.85112.1"; gene_id "NONCO11211"; tss_id "TSS3239478"; transcript_id "TCONS_06292472"; class_code ".";
chrX	intergenic	exon	75643588	75643753	.	+	.	exon_number "1"; exon_status "m"; oId "WT6-C-1.84941.1"; gene_id "NONCO11216"; tss_id "TSS3239584"; transcript_id "TCONS_06292477"; class_code ".";
chrX	intergenic	exon	75643814	75643834	.	+	.	exon_number "2"; exon_status "m"; oId "WT6-C-1.84941.1"; gene_id "NONCO11216"; tss_id "TSS3239584"; transcript_id "TCONS_06292477"; class_code ".";
chrX	intergenic	exon	75643953	75643962	.	+	.	exon_number "3"; exon_status "m"; oId "WT6-C-1.84941.1"; gene_id "NONCO11216"; tss_id "TSS3239584"; transcript_id "TCONS_06292477"; class_code ".";
chrX	intergenic	exon	75649757	75649888	.	+	.	exon_number "4"; exon_status "m"; oId "WT6-C-1.84941.1"; gene_id "NONCO11216"; tss_id "TSS3239584"; transcript_id "TCONS_06292477"; class_code ".";
chrX	intergenic	exon	75725073	75725217	.	+	.	exon_number "1"; exon_status "m"; oId "WT2-A-1.179364.1"; gene_id "NONCO11217"; tss_id "TSS3239625"; transcript_id "TCONS_06215231"; class_code ".";
chrX	intergenic	exon	75726224	75727600	.	+	.	exon_number "2"; exon_status "m"; oId "WT2-A-1.179364.1"; gene_id "NONCO11217"; tss_id "TSS3239625"; transcript_id "TCONS_06215231"; class_code ".";
chrX	intergenic	exon	75674718	75674739	.	+	.	exon_number "1"; exon_status "m"; oId "WT2-A-2.176042.1"; gene_id "NONCO11217"; tss_id "TSS3239608"; transcript_id "TCONS_06219089"; class_code ".";
chrX	intergenic	exon	75725327	75726493	.	+	.	exon_number "2"; exon_status "m"; oId "WT2-A-2.176042.1"; gene_id "NONCO11217"; tss_id "TSS3239608"; transcript_id "TCONS_06219089"; class_code ".";
chrX	intergenic	exon	75720875	75721564	.	+	.	exon_number "1"; exon_status "m"; oId "WT6-B-1.86623.1"; gene_id "NONCO11217"; tss_id "TSS3239611"; transcript_id "TCONS_06288345"; class_code ".";
chrX	intergenic	exon	75724867	75725217	.	+	.	exon_number "2"; exon_status "m"; oId "WT6-B-1.86623.1"; gene_id "NONCO11217"; tss_id "TSS3239611"; transcript_id "TCONS_06288345"; class_code ".";
chrX	intergenic	exon	75726224	75726846	.	+	.	exon_number "3"; exon_status "m"; oId "WT6-B-1.86623.1"; gene_id "NONCO11217"; tss_id "TSS3239611"; transcript_id "TCONS_06288345"; class_code ".";
chrX	intergenic	exon	75720875	75721569	.	+	.	exon_number "1"; exon_status "m"; oId "WT6-B-1.86623.2"; gene_id "NONCO11217"; tss_id "TSS3239611"; transcript_id "TCONS_06288346"; class_code ".";
chrX	intergenic	exon	75724872	75725217	.	+	.	exon_number "2"; exon_status "m"; oId "WT6-B-1.86623.2"; gene_id "NONCO11217"; tss_id "TSS3239611"; transcript_id "TCONS_06288346"; class_code ".";
chrX	intergenic	exon	75726224	75726846	.	+	.	exon_number "3"; exon_status "m"; oId "WT6-B-1.86623.2"; gene_id "NONCO11217"; tss_id "TSS3239611"; transcript_id "TCONS_06288346"; class_code ".";
chrX	intergenic	exon	75987177	75987377	.	+	.	exon_number "1"; exon_status "m"; oId "WT10-C-2.100311.1"; gene_id "NONCO11219"; tss_id "TSS3239682"; transcript_id "TCONS_06117147"; class_code ".";
chrX	intergenic	exon	75987398	75987407	.	+	.	exon_number "2"; exon_status "m"; oId "WT10-C-2.100311.1"; gene_id "NONCO11219"; tss_id "TSS3239682"; transcript_id "TCONS_06117147"; class_code ".";
chrX	intergenic	exon	80532875	80533315	.	+	.	exon_number "1"; exon_status "m"; oId "WT10-A-3.129869.1"; gene_id "NONCO11226"; tss_id "TSS3240052"; transcript_id "TCONS_06094876"; class_code ".";
chrX	intergenic	exon	80533646	80535300	.	+	.	exon_number "2"; exon_status "m"; oId "WT10-A-3.129869.1"; gene_id "NONCO11226"; tss_id "TSS3240052"; transcript_id "TCONS_06094876"; class_code ".";
chrX	intergenic	exon	80532877	80535279	.	+	.	exon_number "1"; exon_status "m"; oId "WT14-C-2.283933.1"; gene_id "NONCO11226"; tss_id "TSS3240052"; transcript_id "TCONS_06114670"; class_code ".";
chrX	intergenic	exon	80536764	80536772	.	+	.	exon_number "2"; exon_status "m"; oId "WT14-C-2.283933.1"; gene_id "NONCO11226"; tss_id "TSS3240052"; transcript_id "TCONS_06114670"; class_code ".";
chrX	intergenic	exon	80533624	80535282	.	+	.	exon_number "1"; exon_status "m"; oId "WT2-B-2.148179.1"; gene_id "NONCO11226"; tss_id "TSS3240053"; transcript_id "TCONS_06215241"; class_code ".";
chrX	intergenic	exon	80536767	80536774	.	+	.	exon_number "2"; exon_status "m"; oId "WT2-B-2.148179.1"; gene_id "NONCO11226"; tss_id "TSS3240053"; transcript_id "TCONS_06215241"; class_code ".";
chrX	intergenic	exon	80532860	80533275	.	+	.	exon_number "1"; exon_status "m"; oId "WT6-B-3.86600.2"; gene_id "NONCO11226"; tss_id "TSS3240052"; transcript_id "TCONS_06291284"; class_code ".";
chrX	intergenic	exon	80534942	80535282	.	+	.	exon_number "2"; exon_status "m"; oId "WT6-B-3.86600.2"; gene_id "NONCO11226"; tss_id "TSS3240052"; transcript_id "TCONS_06291284"; class_code ".";
chrX	intergenic	exon	80532868	80533280	.	+	.	exon_number "1"; exon_status "m"; oId "WT6-C-1.85095.1"; gene_id "NONCO11226"; tss_id "TSS3240052"; transcript_id "TCONS_06292486"; class_code ".";
chrX	intergenic	exon	80534947	80535282	.	+	.	exon_number "2"; exon_status "m"; oId "WT6-C-1.85095.1"; gene_id "NONCO11226"; tss_id "TSS3240052"; transcript_id "TCONS_06292486"; class_code ".";
chrX	intergenic	exon	81820378	81820478	.	+	.	exon_number "1"; exon_status "m"; oId "WT6-B-3.86613.1"; gene_id "NONCO11228"; tss_id "TSS3240084"; transcript_id "TCONS_06131309"; class_code ".";
chrX	intergenic	exon	81821019	81822790	.	+	.	exon_number "2"; exon_status "m"; oId "WT6-B-3.86613.1"; gene_id "NONCO11228"; tss_id "TSS3240084"; transcript_id "TCONS_06131309"; class_code ".";
chrX	intergenic	exon	81820846	81821908	.	+	.	exon_number "1"; exon_status "m"; oId "WT18-A-1.213043.1"; gene_id "NONCO11228"; tss_id "TSS3240085"; transcript_id "TCONS_06165133"; class_code ".";
chrX	intergenic	exon	81821973	81822920	.	+	.	exon_number "2"; exon_status "m"; oId "WT18-A-1.213043.1"; gene_id "NONCO11228"; tss_id "TSS3240085"; transcript_id "TCONS_06165133"; class_code ".";
chrX	intergenic	exon	82814658	82815024	.	+	.	exon_number "1"; exon_status "m"; oId "WT14-A-1.144103.1"; gene_id "NONCO11229"; tss_id "TSS3240182"; transcript_id "TCONS_06102302"; class_code ".";
chrX	intergenic	exon	82929976	82930047	.	+	.	exon_number "2"; exon_status "m"; oId "WT14-A-1.144103.1"; gene_id "NONCO11229"; tss_id "TSS3240182"; transcript_id "TCONS_06102302"; class_code ".";
chrX	intergenic	exon	82814774	82815024	.	+	.	exon_number "1"; exon_status "m"; oId "WT22-B-2.159353.1"; gene_id "NONCO11229"; tss_id "TSS3240183"; transcript_id "TCONS_06105740"; class_code ".";
chrX	intergenic	exon	82929973	82930269	.	+	.	exon_number "2"; exon_status "m"; oId "WT22-B-2.159353.1"; gene_id "NONCO11229"; tss_id "TSS3240183"; transcript_id "TCONS_06105740"; class_code ".";
chrX	intergenic	exon	82814745	82815024	.	+	.	exon_number "1"; exon_status "m"; oId "WT14-C-2.283940.1"; gene_id "NONCO11229"; tss_id "TSS3240183"; transcript_id "TCONS_06146085"; class_code ".";
chrX	intergenic	exon	82870490	82870570	.	+	.	exon_number "2"; exon_status "m"; oId "WT14-C-2.283940.1"; gene_id "NONCO11229"; tss_id "TSS3240183"; transcript_id "TCONS_06146085"; class_code ".";
chrX	intergenic	exon	82818791	82819203	.	+	.	exon_number "1"; exon_status "m"; oId "WT18-A-2.220356.1"; gene_id "NONCO11229"; tss_id "TSS3240206"; transcript_id "TCONS_06170686"; class_code ".";
chrX	intergenic	exon	82819264	82819817	.	+	.	exon_number "2"; exon_status "m"; oId "WT18-A-2.220356.1"; gene_id "NONCO11229"; tss_id "TSS3240206"; transcript_id "TCONS_06170686"; class_code ".";
chrX	intergenic	exon	88759471	88759662	.	+	.	exon_number "1"; exon_status "m"; oId "WT14-B-1.207450.1"; gene_id "NONCO11238"; tss_id "TSS3241022"; transcript_id "TCONS_06131350"; class_code ".";
chrX	intergenic	exon	88759946	88760350	.	+	.	exon_number "2"; exon_status "m"; oId "WT14-B-1.207450.1"; gene_id "NONCO11238"; tss_id "TSS3241022"; transcript_id "TCONS_06131350"; class_code ".";
chrX	intergenic	exon	88759471	88759645	.	+	.	exon_number "1"; exon_status "m"; oId "WT14-B-3.215585.1"; gene_id "NONCO11238"; tss_id "TSS3241022"; transcript_id "TCONS_06141194"; class_code ".";
chrX	intergenic	exon	88760211	88760350	.	+	.	exon_number "2"; exon_status "m"; oId "WT14-B-3.215585.1"; gene_id "NONCO11238"; tss_id "TSS3241022"; transcript_id "TCONS_06141194"; class_code ".";
chrX	intergenic	exon	88759471	88759797	.	+	.	exon_number "1"; exon_status "m"; oId "WT2-B-2.148276.1"; gene_id "NONCO11238"; tss_id "TSS3241022"; transcript_id "TCONS_06226207"; class_code ".";
chrX	intergenic	exon	88759992	88760319	.	+	.	exon_number "2"; exon_status "m"; oId "WT2-B-2.148276.1"; gene_id "NONCO11238"; tss_id "TSS3241022"; transcript_id "TCONS_06226207"; class_code ".";
chrX	intergenic	exon	90744395	90744475	.	+	.	exon_number "1"; exon_status "m"; oId "WT14-B-1.207510.1"; gene_id "NONCO11239"; tss_id "TSS3241054"; transcript_id "TCONS_06094977"; class_code ".";
chrX	intergenic	exon	90744666	90745049	.	+	.	exon_number "2"; exon_status "m"; oId "WT14-B-1.207510.1"; gene_id "NONCO11239"; tss_id "TSS3241054"; transcript_id "TCONS_06094977"; class_code ".";
chrX	intergenic	exon	90744595	90744816	.	+	.	exon_number "1"; exon_status "m"; oId "WT18-C-2.99492.2"; gene_id "NONCO11239"; tss_id "TSS3241055"; transcript_id "TCONS_06111100"; class_code ".";
chrX	intergenic	exon	90744881	90745070	.	+	.	exon_number "2"; exon_status "m"; oId "WT18-C-2.99492.2"; gene_id "NONCO11239"; tss_id "TSS3241055"; transcript_id "TCONS_06111100"; class_code ".";
chrX	intergenic	exon	90744402	90744476	.	+	.	exon_number "1"; exon_status "m"; oId "WT14-B-2.216240.2"; gene_id "NONCO11239"; tss_id "TSS3241054"; transcript_id "TCONS_06114709"; class_code ".";
chrX	intergenic	exon	90744667	90745044	.	+	.	exon_number "2"; exon_status "m"; oId "WT14-B-2.216240.2"; gene_id "NONCO11239"; tss_id "TSS3241054"; transcript_id "TCONS_06114709"; class_code ".";
chrX	intergenic	exon	90744561	90744822	.	+	.	exon_number "1"; exon_status "m"; oId "WT18-B-1.360342.1"; gene_id "NONCO11239"; tss_id "TSS3241055"; transcript_id "TCONS_06181109"; class_code ".";
chrX	intergenic	exon	90744881	90745046	.	+	.	exon_number "2"; exon_status "m"; oId "WT18-B-1.360342.1"; gene_id "NONCO11239"; tss_id "TSS3241055"; transcript_id "TCONS_06181109"; class_code ".";
chrX	intergenic	exon	90744596	90744962	.	+	.	exon_number "1"; exon_status "m"; oId "WT2-C-3.274866.1"; gene_id "NONCO11239"; tss_id "TSS3241055"; transcript_id "TCONS_06247517"; class_code ".";
chrX	intergenic	exon	90745112	90745232	.	+	.	exon_number "2"; exon_status "m"; oId "WT2-C-3.274866.1"; gene_id "NONCO11239"; tss_id "TSS3241055"; transcript_id "TCONS_06247517"; class_code ".";
chrX	intergenic	exon	90744406	90744477	.	+	.	exon_number "1"; exon_status "m"; oId "WT6-B-1.86752.1"; gene_id "NONCO11239"; tss_id "TSS3241054"; transcript_id "TCONS_06288372"; class_code ".";
chrX	intergenic	exon	90744668	90745033	.	+	.	exon_number "2"; exon_status "m"; oId "WT6-B-1.86752.1"; gene_id "NONCO11239"; tss_id "TSS3241054"; transcript_id "TCONS_06288372"; class_code ".";
chrX	intergenic	exon	94743952	94744263	.	+	.	exon_number "1"; exon_status "m"; oId "WT18-A-2.220679.1"; gene_id "NONCO11250"; tss_id "TSS3241431"; transcript_id "TCONS_06170761"; class_code ".";
chrX	intergenic	exon	94745162	94745279	.	+	.	exon_number "2"; exon_status "m"; oId "WT18-A-2.220679.1"; gene_id "NONCO11250"; tss_id "TSS3241431"; transcript_id "TCONS_06170761"; class_code ".";
chrX	intergenic	exon	94774953	94775103	.	+	.	exon_number "1"; exon_status "m"; oId "WT10-C-2.100489.2"; gene_id "NONCO11251"; tss_id "TSS3241462"; transcript_id "TCONS_06111108"; class_code ".";
chrX	intergenic	exon	94775241	94775701	.	+	.	exon_number "2"; exon_status "m"; oId "WT10-C-2.100489.2"; gene_id "NONCO11251"; tss_id "TSS3241462"; transcript_id "TCONS_06111108"; class_code ".";
chrX	intergenic	exon	94793091	94797348	.	+	.	exon_number "1"; exon_status "m"; oId "WT14-C-1.272762.1"; gene_id "NONCO11253"; tss_id "TSS3241509"; transcript_id "TCONS_06095062"; class_code ".";
chrX	intergenic	exon	94798055	94799029	.	+	.	exon_number "2"; exon_status "m"; oId "WT14-C-1.272762.1"; gene_id "NONCO11253"; tss_id "TSS3241509"; transcript_id "TCONS_06095062"; class_code ".";
chrX	intergenic	exon	94792674	94793516	.	+	.	exon_number "1"; exon_status "m"; oId "WT6-C-1.85195.1"; gene_id "NONCO11253"; tss_id "TSS3241505"; transcript_id "TCONS_06292517"; class_code ".";
chrX	intergenic	exon	94794635	94797348	.	+	.	exon_number "2"; exon_status "m"; oId "WT6-C-1.85195.1"; gene_id "NONCO11253"; tss_id "TSS3241505"; transcript_id "TCONS_06292517"; class_code ".";
chrX	intergenic	exon	94798055	94798237	.	+	.	exon_number "3"; exon_status "m"; oId "WT6-C-1.85195.1"; gene_id "NONCO11253"; tss_id "TSS3241505"; transcript_id "TCONS_06292517"; class_code ".";
chrX	intergenic	exon	94792676	94793517	.	+	.	exon_number "1"; exon_status "m"; oId "WT6-C-3.85023.1"; gene_id "NONCO11253"; tss_id "TSS3241505"; transcript_id "TCONS_06294303"; class_code ".";
chrX	intergenic	exon	94794636	94797348	.	+	.	exon_number "2"; exon_status "m"; oId "WT6-C-3.85023.1"; gene_id "NONCO11253"; tss_id "TSS3241505"; transcript_id "TCONS_06294303"; class_code ".";
chrX	intergenic	exon	94798055	94798237	.	+	.	exon_number "3"; exon_status "m"; oId "WT6-C-3.85023.1"; gene_id "NONCO11253"; tss_id "TSS3241505"; transcript_id "TCONS_06294303"; class_code ".";
chrX	intergenic	exon	94847320	94847430	.	+	.	exon_number "1"; exon_status "m"; oId "WT10-A-3.129995.1"; gene_id "NONCO11254"; tss_id "TSS3241525"; transcript_id "TCONS_06102351"; class_code ".";
chrX	intergenic	exon	94858552	94858992	.	+	.	exon_number "2"; exon_status "m"; oId "WT10-A-3.129995.1"; gene_id "NONCO11254"; tss_id "TSS3241525"; transcript_id "TCONS_06102351"; class_code ".";
chrX	intergenic	exon	94990023	94990184	.	+	.	exon_number "1"; exon_status "m"; oId "WT10-B-2.90382.1"; gene_id "NONCO11254"; tss_id "TSS3241550"; transcript_id "TCONS_06108637"; class_code ".";
chrX	intergenic	exon	94990596	94990847	.	+	.	exon_number "2"; exon_status "m"; oId "WT10-B-2.90382.1"; gene_id "NONCO11254"; tss_id "TSS3241550"; transcript_id "TCONS_06108637"; class_code ".";
chrX	intergenic	exon	94827760	94827944	.	+	.	exon_number "1"; exon_status "m"; oId "WT2-A-1.179671.2"; gene_id "NONCO11254"; tss_id "TSS3241510"; transcript_id "TCONS_06120994"; class_code ".";
chrX	intergenic	exon	94834729	94834987	.	+	.	exon_number "2"; exon_status "m"; oId "WT2-A-1.179671.2"; gene_id "NONCO11254"; tss_id "TSS3241510"; transcript_id "TCONS_06120994"; class_code ".";
chrX	intergenic	exon	94827761	94827944	.	+	.	exon_number "1"; exon_status "m"; oId "WT2-A-2.176315.1"; gene_id "NONCO11254"; tss_id "TSS3241510"; transcript_id "TCONS_06215286"; class_code ".";
chrX	intergenic	exon	94834099	94834321	.	+	.	exon_number "2"; exon_status "m"; oId "WT2-A-2.176315.1"; gene_id "NONCO11254"; tss_id "TSS3241510"; transcript_id "TCONS_06215286"; class_code ".";
chrX	intergenic	exon	94827760	94827944	.	+	.	exon_number "1"; exon_status "m"; oId "WT22-C-3.215814.1"; gene_id "NONCO11254"; tss_id "TSS3241510"; transcript_id "TCONS_06235178"; class_code ".";
chrX	intergenic	exon	94847300	94847402	.	+	.	exon_number "2"; exon_status "m"; oId "WT22-C-3.215814.1"; gene_id "NONCO11254"; tss_id "TSS3241510"; transcript_id "TCONS_06235178"; class_code ".";
chrX	intergenic	exon	99455819	99455870	.	+	.	exon_number "1"; exon_status "m"; oId "WT10-A-2.129502.1"; gene_id "NONCO11267"; tss_id "TSS3241992"; transcript_id "TCONS_06095136"; class_code ".";
chrX	intergenic	exon	99456795	99456903	.	+	.	exon_number "2"; exon_status "m"; oId "WT10-A-2.129502.1"; gene_id "NONCO11267"; tss_id "TSS3241992"; transcript_id "TCONS_06095136"; class_code ".";
chrX	intergenic	exon	99457241	99457404	.	+	.	exon_number "3"; exon_status "m"; oId "WT10-A-2.129502.1"; gene_id "NONCO11267"; tss_id "TSS3241992"; transcript_id "TCONS_06095136"; class_code ".";
chrX	intergenic	exon	99457457	99457551	.	+	.	exon_number "4"; exon_status "m"; oId "WT10-A-2.129502.1"; gene_id "NONCO11267"; tss_id "TSS3241992"; transcript_id "TCONS_06095136"; class_code ".";
chrX	intergenic	exon	99455819	99455870	.	+	.	exon_number "1"; exon_status "m"; oId "WT22-B-2.159785.2"; gene_id "NONCO11267"; tss_id "TSS3241992"; transcript_id "TCONS_06108652"; class_code ".";
chrX	intergenic	exon	99456381	99456431	.	+	.	exon_number "2"; exon_status "m"; oId "WT22-B-2.159785.2"; gene_id "NONCO11267"; tss_id "TSS3241992"; transcript_id "TCONS_06108652"; class_code ".";
chrX	intergenic	exon	99456794	99456903	.	+	.	exon_number "3"; exon_status "m"; oId "WT22-B-2.159785.2"; gene_id "NONCO11267"; tss_id "TSS3241992"; transcript_id "TCONS_06108652"; class_code ".";
chrX	intergenic	exon	99457241	99457592	.	+	.	exon_number "4"; exon_status "m"; oId "WT22-B-2.159785.2"; gene_id "NONCO11267"; tss_id "TSS3241992"; transcript_id "TCONS_06108652"; class_code ".";
chrX	intergenic	exon	99455806	99455869	.	+	.	exon_number "1"; exon_status "m"; oId "WT10-C-3.100542.1"; gene_id "NONCO11267"; tss_id "TSS3241992"; transcript_id "TCONS_06114740"; class_code ".";
chrX	intergenic	exon	99456794	99456903	.	+	.	exon_number "2"; exon_status "m"; oId "WT10-C-3.100542.1"; gene_id "NONCO11267"; tss_id "TSS3241992"; transcript_id "TCONS_06114740"; class_code ".";
chrX	intergenic	exon	99457241	99457725	.	+	.	exon_number "3"; exon_status "m"; oId "WT10-C-3.100542.1"; gene_id "NONCO11267"; tss_id "TSS3241992"; transcript_id "TCONS_06114740"; class_code ".";
chrX	intergenic	exon	99455823	99455869	.	+	.	exon_number "1"; exon_status "m"; oId "WT10-C-3.100542.2"; gene_id "NONCO11267"; tss_id "TSS3241992"; transcript_id "TCONS_06114741"; class_code ".";
chrX	intergenic	exon	99456380	99456427	.	+	.	exon_number "2"; exon_status "m"; oId "WT10-C-3.100542.2"; gene_id "NONCO11267"; tss_id "TSS3241992"; transcript_id "TCONS_06114741"; class_code ".";
chrX	intergenic	exon	99456794	99456976	.	+	.	exon_number "3"; exon_status "m"; oId "WT10-C-3.100542.2"; gene_id "NONCO11267"; tss_id "TSS3241992"; transcript_id "TCONS_06114741"; class_code ".";
chrX	intergenic	exon	99457241	99457725	.	+	.	exon_number "4"; exon_status "m"; oId "WT10-C-3.100542.2"; gene_id "NONCO11267"; tss_id "TSS3241992"; transcript_id "TCONS_06114741"; class_code ".";
chrX	intergenic	exon	99455812	99455869	.	+	.	exon_number "1"; exon_status "m"; oId "WT6-B-1.86934.1"; gene_id "NONCO11267"; tss_id "TSS3241992"; transcript_id "TCONS_06117215"; class_code ".";
chrX	intergenic	exon	99456380	99456427	.	+	.	exon_number "2"; exon_status "m"; oId "WT6-B-1.86934.1"; gene_id "NONCO11267"; tss_id "TSS3241992"; transcript_id "TCONS_06117215"; class_code ".";
chrX	intergenic	exon	99456794	99456903	.	+	.	exon_number "3"; exon_status "m"; oId "WT6-B-1.86934.1"; gene_id "NONCO11267"; tss_id "TSS3241992"; transcript_id "TCONS_06117215"; class_code ".";
chrX	intergenic	exon	99457241	99457729	.	+	.	exon_number "4"; exon_status "m"; oId "WT6-B-1.86934.1"; gene_id "NONCO11267"; tss_id "TSS3241992"; transcript_id "TCONS_06117215"; class_code ".";
chrX	intergenic	exon	99455999	99456218	.	+	.	exon_number "1"; exon_status "m"; oId "WT14-A-1.144422.4"; gene_id "NONCO11267"; tss_id "TSS3241993"; transcript_id "TCONS_06121029"; class_code ".";
chrX	intergenic	exon	99456794	99456903	.	+	.	exon_number "2"; exon_status "m"; oId "WT14-A-1.144422.4"; gene_id "NONCO11267"; tss_id "TSS3241993"; transcript_id "TCONS_06121029"; class_code ".";
chrX	intergenic	exon	99457241	99457715	.	+	.	exon_number "3"; exon_status "m"; oId "WT14-A-1.144422.4"; gene_id "NONCO11267"; tss_id "TSS3241993"; transcript_id "TCONS_06121029"; class_code ".";
chrX	intergenic	exon	99455805	99455870	.	+	.	exon_number "1"; exon_status "m"; oId "WT18-B-3.381046.2"; gene_id "NONCO11267"; tss_id "TSS3241992"; transcript_id "TCONS_06200702"; class_code ".";
chrX	intergenic	exon	99456381	99456427	.	+	.	exon_number "2"; exon_status "m"; oId "WT18-B-3.381046.2"; gene_id "NONCO11267"; tss_id "TSS3241992"; transcript_id "TCONS_06200702"; class_code ".";
chrX	intergenic	exon	99456794	99456903	.	+	.	exon_number "3"; exon_status "m"; oId "WT18-B-3.381046.2"; gene_id "NONCO11267"; tss_id "TSS3241992"; transcript_id "TCONS_06200702"; class_code ".";
chrX	intergenic	exon	99457241	99457730	.	+	.	exon_number "4"; exon_status "m"; oId "WT18-B-3.381046.2"; gene_id "NONCO11267"; tss_id "TSS3241992"; transcript_id "TCONS_06200702"; class_code ".";
chrX	intergenic	exon	99455824	99455870	.	+	.	exon_number "1"; exon_status "m"; oId "WT6-A-1.83044.1"; gene_id "NONCO11267"; tss_id "TSS3241992"; transcript_id "TCONS_06215309"; class_code ".";
chrX	intergenic	exon	99456795	99456903	.	+	.	exon_number "2"; exon_status "m"; oId "WT6-A-1.83044.1"; gene_id "NONCO11267"; tss_id "TSS3241992"; transcript_id "TCONS_06215309"; class_code ".";
chrX	intergenic	exon	99457241	99457729	.	+	.	exon_number "3"; exon_status "m"; oId "WT6-A-1.83044.1"; gene_id "NONCO11267"; tss_id "TSS3241992"; transcript_id "TCONS_06215309"; class_code ".";
chrX	intergenic	exon	99455783	99455870	.	+	.	exon_number "1"; exon_status "m"; oId "WT2-C-1.280135.1"; gene_id "NONCO11267"; tss_id "TSS3241992"; transcript_id "TCONS_06235203"; class_code ".";
chrX	intergenic	exon	99457242	99457730	.	+	.	exon_number "2"; exon_status "m"; oId "WT2-C-1.280135.1"; gene_id "NONCO11267"; tss_id "TSS3241992"; transcript_id "TCONS_06235203"; class_code ".";
chrX	intergenic	exon	99455791	99455869	.	+	.	exon_number "1"; exon_status "m"; oId "WT22-A-1.184195.1"; gene_id "NONCO11267"; tss_id "TSS3241992"; transcript_id "TCONS_06252830"; class_code ".";
chrX	intergenic	exon	99456794	99456903	.	+	.	exon_number "2"; exon_status "m"; oId "WT22-A-1.184195.1"; gene_id "NONCO11267"; tss_id "TSS3241992"; transcript_id "TCONS_06252830"; class_code ".";
chrX	intergenic	exon	99457333	99457700	.	+	.	exon_number "3"; exon_status "m"; oId "WT22-A-1.184195.1"; gene_id "NONCO11267"; tss_id "TSS3241992"; transcript_id "TCONS_06252830"; class_code ".";
chrX	intergenic	exon	101490342	101490771	.	+	.	exon_number "1"; exon_status "m"; oId "WT2-A-2.178040.1"; gene_id "NONCO11280"; tss_id "TSS3242544"; transcript_id "TCONS_06095258"; class_code ".";
chrX	intergenic	exon	101518386	101518403	.	+	.	exon_number "2"; exon_status "m"; oId "WT2-A-2.178040.1"; gene_id "NONCO11280"; tss_id "TSS3242544"; transcript_id "TCONS_06095258"; class_code ".";
chrX	intergenic	exon	101745413	101745487	.	+	.	exon_number "1"; exon_status "m"; oId "WT10-B-1.91515.2"; gene_id "NONCO11283"; tss_id "TSS3242690"; transcript_id "TCONS_06095283"; class_code ".";
chrX	intergenic	exon	101746341	101746414	.	+	.	exon_number "2"; exon_status "m"; oId "WT10-B-1.91515.2"; gene_id "NONCO11283"; tss_id "TSS3242690"; transcript_id "TCONS_06095283"; class_code ".";
chrX	intergenic	exon	101750228	101750337	.	+	.	exon_number "3"; exon_status "m"; oId "WT10-B-1.91515.2"; gene_id "NONCO11283"; tss_id "TSS3242690"; transcript_id "TCONS_06095283"; class_code ".";
chrX	intergenic	exon	101745437	101745487	.	+	.	exon_number "1"; exon_status "m"; oId "WT10-B-2.90687.2"; gene_id "NONCO11283"; tss_id "TSS3242690"; transcript_id "TCONS_06105848"; class_code ".";
chrX	intergenic	exon	101746341	101746414	.	+	.	exon_number "2"; exon_status "m"; oId "WT10-B-2.90687.2"; gene_id "NONCO11283"; tss_id "TSS3242690"; transcript_id "TCONS_06105848"; class_code ".";
chrX	intergenic	exon	101750228	101750353	.	+	.	exon_number "3"; exon_status "m"; oId "WT10-B-2.90687.2"; gene_id "NONCO11283"; tss_id "TSS3242690"; transcript_id "TCONS_06105848"; class_code ".";
chrX	intergenic	exon	101751149	101751231	.	+	.	exon_number "4"; exon_status "m"; oId "WT10-B-2.90687.2"; gene_id "NONCO11283"; tss_id "TSS3242690"; transcript_id "TCONS_06105848"; class_code ".";
chrX	intergenic	exon	101745218	101745332	.	+	.	exon_number "1"; exon_status "m"; oId "WT10-C-1.101118.1"; gene_id "NONCO11283"; tss_id "TSS3242689"; transcript_id "TCONS_06114780"; class_code ".";
chrX	intergenic	exon	101745414	101745487	.	+	.	exon_number "2"; exon_status "m"; oId "WT10-C-1.101118.1"; gene_id "NONCO11283"; tss_id "TSS3242689"; transcript_id "TCONS_06114780"; class_code ".";
chrX	intergenic	exon	101746341	101746414	.	+	.	exon_number "3"; exon_status "m"; oId "WT10-C-1.101118.1"; gene_id "NONCO11283"; tss_id "TSS3242689"; transcript_id "TCONS_06114780"; class_code ".";
chrX	intergenic	exon	101750228	101750353	.	+	.	exon_number "4"; exon_status "m"; oId "WT10-C-1.101118.1"; gene_id "NONCO11283"; tss_id "TSS3242689"; transcript_id "TCONS_06114780"; class_code ".";
chrX	intergenic	exon	101751149	101751228	.	+	.	exon_number "5"; exon_status "m"; oId "WT10-C-1.101118.1"; gene_id "NONCO11283"; tss_id "TSS3242689"; transcript_id "TCONS_06114780"; class_code ".";
chrX	intergenic	exon	101745218	101745332	.	+	.	exon_number "1"; exon_status "m"; oId "WT10-C-1.101118.2"; gene_id "NONCO11283"; tss_id "TSS3242689"; transcript_id "TCONS_06114781"; class_code ".";
chrX	intergenic	exon	101745414	101745486	.	+	.	exon_number "2"; exon_status "m"; oId "WT10-C-1.101118.2"; gene_id "NONCO11283"; tss_id "TSS3242689"; transcript_id "TCONS_06114781"; class_code ".";
chrX	intergenic	exon	101746340	101746414	.	+	.	exon_number "3"; exon_status "m"; oId "WT10-C-1.101118.2"; gene_id "NONCO11283"; tss_id "TSS3242689"; transcript_id "TCONS_06114781"; class_code ".";
chrX	intergenic	exon	101750228	101750353	.	+	.	exon_number "4"; exon_status "m"; oId "WT10-C-1.101118.2"; gene_id "NONCO11283"; tss_id "TSS3242689"; transcript_id "TCONS_06114781"; class_code ".";
chrX	intergenic	exon	101751149	101751228	.	+	.	exon_number "5"; exon_status "m"; oId "WT10-C-1.101118.2"; gene_id "NONCO11283"; tss_id "TSS3242689"; transcript_id "TCONS_06114781"; class_code ".";
chrX	intergenic	exon	101746342	101746414	.	+	.	exon_number "1"; exon_status "m"; oId "WT6-B-2.86496.1"; gene_id "NONCO11283"; tss_id "TSS3242691"; transcript_id "TCONS_06288415"; class_code ".";
chrX	intergenic	exon	101750228	101750353	.	+	.	exon_number "2"; exon_status "m"; oId "WT6-B-2.86496.1"; gene_id "NONCO11283"; tss_id "TSS3242691"; transcript_id "TCONS_06288415"; class_code ".";
chrX	intergenic	exon	101751149	101751252	.	+	.	exon_number "3"; exon_status "m"; oId "WT6-B-2.86496.1"; gene_id "NONCO11283"; tss_id "TSS3242691"; transcript_id "TCONS_06288415"; class_code ".";
chrX	intergenic	exon	102926692	102926857	.	+	.	exon_number "1"; exon_status "m"; oId "WT14-B-1.208320.1"; gene_id "NONCO11290"; tss_id "TSS3243231"; transcript_id "TCONS_06131538"; class_code ".";
chrX	intergenic	exon	102927006	102928110	.	+	.	exon_number "2"; exon_status "m"; oId "WT14-B-1.208320.1"; gene_id "NONCO11290"; tss_id "TSS3243231"; transcript_id "TCONS_06131538"; class_code ".";
chrX	intergenic	exon	102932380	102933610	.	+	.	exon_number "1"; exon_status "m"; oId "WT10-B-2.90728.1"; gene_id "NONCO11291"; tss_id "TSS3243252"; transcript_id "TCONS_06111159"; class_code ".";
chrX	intergenic	exon	102936642	102936673	.	+	.	exon_number "2"; exon_status "m"; oId "WT10-B-2.90728.1"; gene_id "NONCO11291"; tss_id "TSS3243252"; transcript_id "TCONS_06111159"; class_code ".";
chrX	intergenic	exon	102936857	102937285	.	+	.	exon_number "1"; exon_status "m"; oId "WT6-C-2.84988.1"; gene_id "NONCO11291"; tss_id "TSS3243260"; transcript_id "TCONS_06292574"; class_code ".";
chrX	intergenic	exon	102943794	102944067	.	+	.	exon_number "2"; exon_status "m"; oId "WT6-C-2.84988.1"; gene_id "NONCO11291"; tss_id "TSS3243260"; transcript_id "TCONS_06292574"; class_code ".";
chrX	intergenic	exon	103016922	103016953	.	+	.	exon_number "1"; exon_status "m"; oId "WT10-C-2.100799.1"; gene_id "NONCO11292"; tss_id "TSS3243289"; transcript_id "TCONS_06114810"; class_code ".";
chrX	intergenic	exon	103018243	103018515	.	+	.	exon_number "2"; exon_status "m"; oId "WT10-C-2.100799.1"; gene_id "NONCO11292"; tss_id "TSS3243289"; transcript_id "TCONS_06114810"; class_code ".";
chrX	intergenic	exon	103014694	103016205	.	+	.	exon_number "1"; exon_status "m"; oId "WT6-B-1.87037.2"; gene_id "NONCO11292"; tss_id "TSS3243278"; transcript_id "TCONS_06252886"; class_code ".";
chrX	intergenic	exon	103018509	103018521	.	+	.	exon_number "2"; exon_status "m"; oId "WT6-B-1.87037.2"; gene_id "NONCO11292"; tss_id "TSS3243278"; transcript_id "TCONS_06252886"; class_code ".";
chrX	intergenic	exon	103063184	103065243	.	+	.	exon_number "1"; exon_status "m"; oId "WT10-A-1.132701.1"; gene_id "NONCO11294"; tss_id "TSS3243319"; transcript_id "TCONS_06095372"; class_code ".";
chrX	intergenic	exon	103065329	103066276	.	+	.	exon_number "2"; exon_status "m"; oId "WT10-A-1.132701.1"; gene_id "NONCO11294"; tss_id "TSS3243319"; transcript_id "TCONS_06095372"; class_code ".";
chrX	intergenic	exon	103063184	103065243	.	+	.	exon_number "1"; exon_status "m"; oId "WT10-A-1.132701.2"; gene_id "NONCO11294"; tss_id "TSS3243319"; transcript_id "TCONS_06095373"; class_code ".";
chrX	intergenic	exon	103065299	103066276	.	+	.	exon_number "2"; exon_status "m"; oId "WT10-A-1.132701.2"; gene_id "NONCO11294"; tss_id "TSS3243319"; transcript_id "TCONS_06095373"; class_code ".";
chrX	intergenic	exon	103064639	103065243	.	+	.	exon_number "1"; exon_status "m"; oId "WT14-B-1.208349.1"; gene_id "NONCO11294"; tss_id "TSS3243327"; transcript_id "TCONS_06131548"; class_code ".";
chrX	intergenic	exon	103065314	103066276	.	+	.	exon_number "2"; exon_status "m"; oId "WT14-B-1.208349.1"; gene_id "NONCO11294"; tss_id "TSS3243327"; transcript_id "TCONS_06131548"; class_code ".";
chrX	intergenic	exon	103064311	103065143	.	+	.	exon_number "1"; exon_status "m"; oId "WT22-C-3.216550.1"; gene_id "NONCO11294"; tss_id "TSS3243325"; transcript_id "TCONS_06276929"; class_code ".";
chrX	intergenic	exon	103081490	103081500	.	+	.	exon_number "2"; exon_status "m"; oId "WT22-C-3.216550.1"; gene_id "NONCO11294"; tss_id "TSS3243325"; transcript_id "TCONS_06276929"; class_code ".";
chrX	intergenic	exon	103068819	103069093	.	+	.	exon_number "1"; exon_status "m"; oId "WT2-C-1.280847.1"; gene_id "NONCO11295"; tss_id "TSS3243331"; transcript_id "TCONS_06121090"; class_code ".";
chrX	intergenic	exon	103083451	103084872	.	+	.	exon_number "2"; exon_status "m"; oId "WT2-C-1.280847.1"; gene_id "NONCO11295"; tss_id "TSS3243331"; transcript_id "TCONS_06121090"; class_code ".";
chrX	intergenic	exon	103136061	103136078	.	+	.	exon_number "1"; exon_status "m"; oId "WT10-C-3.100696.1"; gene_id "NONCO11296"; tss_id "TSS3243344"; transcript_id "TCONS_06117248"; class_code ".";
chrX	intergenic	exon	103141054	103141355	.	+	.	exon_number "2"; exon_status "m"; oId "WT10-C-3.100696.1"; gene_id "NONCO11296"; tss_id "TSS3243344"; transcript_id "TCONS_06117248"; class_code ".";
chrX	intergenic	exon	103140832	103140947	.	+	.	exon_number "1"; exon_status "m"; oId "WT14-C-2.285112.1"; gene_id "NONCO11296"; tss_id "TSS3243347"; transcript_id "TCONS_06153070"; class_code ".";
chrX	intergenic	exon	103141072	103141327	.	+	.	exon_number "2"; exon_status "m"; oId "WT14-C-2.285112.1"; gene_id "NONCO11296"; tss_id "TSS3243347"; transcript_id "TCONS_06153070"; class_code ".";
chrX	intergenic	exon	103162391	103164476	.	+	.	exon_number "1"; exon_status "m"; oId "WT10-B-1.91564.1"; gene_id "NONCO11297"; tss_id "TSS3243351"; transcript_id "TCONS_06105902"; class_code ".";
chrX	intergenic	exon	103164573	103164981	.	+	.	exon_number "2"; exon_status "m"; oId "WT10-B-1.91564.1"; gene_id "NONCO11297"; tss_id "TSS3243351"; transcript_id "TCONS_06105902"; class_code ".";
chrX	intergenic	exon	103162834	103163534	.	+	.	exon_number "1"; exon_status "m"; oId "WT10-C-1.101172.1"; gene_id "NONCO11297"; tss_id "TSS3243354"; transcript_id "TCONS_06114814"; class_code ".";
chrX	intergenic	exon	103164267	103164282	.	+	.	exon_number "2"; exon_status "m"; oId "WT10-C-1.101172.1"; gene_id "NONCO11297"; tss_id "TSS3243354"; transcript_id "TCONS_06114814"; class_code ".";
chrX	intergenic	exon	103162834	103163146	.	+	.	exon_number "1"; exon_status "m"; oId "WT10-C-2.100797.2"; gene_id "NONCO11297"; tss_id "TSS3243354"; transcript_id "TCONS_06117250"; class_code ".";
chrX	intergenic	exon	103163277	103164282	.	+	.	exon_number "2"; exon_status "m"; oId "WT10-C-2.100797.2"; gene_id "NONCO11297"; tss_id "TSS3243354"; transcript_id "TCONS_06117250"; class_code ".";
chrX	intergenic	exon	103162469	103163674	.	+	.	exon_number "1"; exon_status "m"; oId "WT18-C-2.99855.1"; gene_id "NONCO11297"; tss_id "TSS3243351"; transcript_id "TCONS_06208879"; class_code ".";
chrX	intergenic	exon	103164094	103164444	.	+	.	exon_number "2"; exon_status "m"; oId "WT18-C-2.99855.1"; gene_id "NONCO11297"; tss_id "TSS3243351"; transcript_id "TCONS_06208879"; class_code ".";
chrX	intergenic	exon	103162445	103163668	.	+	.	exon_number "1"; exon_status "m"; oId "WT18-C-3.99164.1"; gene_id "NONCO11297"; tss_id "TSS3243351"; transcript_id "TCONS_06208880"; class_code ".";
chrX	intergenic	exon	103164088	103164444	.	+	.	exon_number "2"; exon_status "m"; oId "WT18-C-3.99164.1"; gene_id "NONCO11297"; tss_id "TSS3243351"; transcript_id "TCONS_06208880"; class_code ".";
chrX	intergenic	exon	103577621	103577781	.	+	.	exon_number "1"; exon_status "m"; oId "WT10-B-2.90837.1"; gene_id "NONCO11300"; tss_id "TSS3243626"; transcript_id "TCONS_06108716"; class_code ".";
chrX	intergenic	exon	103583927	103586276	.	+	.	exon_number "2"; exon_status "m"; oId "WT10-B-2.90837.1"; gene_id "NONCO11300"; tss_id "TSS3243626"; transcript_id "TCONS_06108716"; class_code ".";
chrX	intergenic	exon	103577254	103577781	.	+	.	exon_number "1"; exon_status "m"; oId "WT14-C-2.285688.1"; gene_id "NONCO11300"; tss_id "TSS3243623"; transcript_id "TCONS_06153094"; class_code ".";
chrX	intergenic	exon	103590845	103590949	.	+	.	exon_number "2"; exon_status "m"; oId "WT14-C-2.285688.1"; gene_id "NONCO11300"; tss_id "TSS3243623"; transcript_id "TCONS_06153094"; class_code ".";
chrX	intergenic	exon	103637677	103637739	.	+	.	exon_number "1"; exon_status "m"; oId "WT2-C-2.276717.1"; gene_id "NONCO11301"; tss_id "TSS3243773"; transcript_id "TCONS_06131590"; class_code ".";
chrX	intergenic	exon	103638700	103638807	.	+	.	exon_number "2"; exon_status "m"; oId "WT2-C-2.276717.1"; gene_id "NONCO11301"; tss_id "TSS3243773"; transcript_id "TCONS_06131590"; class_code ".";
chrX	intergenic	exon	103639635	103639682	.	+	.	exon_number "3"; exon_status "m"; oId "WT2-C-2.276717.1"; gene_id "NONCO11301"; tss_id "TSS3243773"; transcript_id "TCONS_06131590"; class_code ".";
chrX	intergenic	exon	103643606	103643704	.	+	.	exon_number "4"; exon_status "m"; oId "WT2-C-2.276717.1"; gene_id "NONCO11301"; tss_id "TSS3243773"; transcript_id "TCONS_06131590"; class_code ".";
chrX	intergenic	exon	103677031	103677437	.	+	.	exon_number "5"; exon_status "m"; oId "WT2-C-2.276717.1"; gene_id "NONCO11301"; tss_id "TSS3243773"; transcript_id "TCONS_06131590"; class_code ".";
chrX	intergenic	exon	103643665	103643704	.	+	.	exon_number "1"; exon_status "m"; oId "WT14-B-2.217612.1"; gene_id "NONCO11301"; tss_id "TSS3243776"; transcript_id "TCONS_06136725"; class_code ".";
chrX	intergenic	exon	103677031	103677630	.	+	.	exon_number "2"; exon_status "m"; oId "WT14-B-2.217612.1"; gene_id "NONCO11301"; tss_id "TSS3243776"; transcript_id "TCONS_06136725"; class_code ".";
chrX	intergenic	exon	103638714	103638755	.	+	.	exon_number "1"; exon_status "m"; oId "WT2-A-2.177330.1"; gene_id "NONCO11301"; tss_id "TSS3243774"; transcript_id "TCONS_06219269"; class_code ".";
chrX	intergenic	exon	103639635	103639682	.	+	.	exon_number "2"; exon_status "m"; oId "WT2-A-2.177330.1"; gene_id "NONCO11301"; tss_id "TSS3243774"; transcript_id "TCONS_06219269"; class_code ".";
chrX	intergenic	exon	103643606	103643704	.	+	.	exon_number "3"; exon_status "m"; oId "WT2-A-2.177330.1"; gene_id "NONCO11301"; tss_id "TSS3243774"; transcript_id "TCONS_06219269"; class_code ".";
chrX	intergenic	exon	103677031	103677142	.	+	.	exon_number "4"; exon_status "m"; oId "WT2-A-2.177330.1"; gene_id "NONCO11301"; tss_id "TSS3243774"; transcript_id "TCONS_06219269"; class_code ".";
chrX	intergenic	exon	105164441	105164766	.	+	.	exon_number "1"; exon_status "m"; oId "WT6-A-3.82747.1"; gene_id "NONCO11317"; tss_id "TSS3244228"; transcript_id "TCONS_06286056"; class_code ".";
chrX	intergenic	exon	105164949	105164994	.	+	.	exon_number "2"; exon_status "m"; oId "WT6-A-3.82747.1"; gene_id "NONCO11317"; tss_id "TSS3244228"; transcript_id "TCONS_06286056"; class_code ".";
chrX	intergenic	exon	105164529	105164624	.	+	.	exon_number "1"; exon_status "m"; oId "WT6-B-2.86678.1"; gene_id "NONCO11317"; tss_id "TSS3244229"; transcript_id "TCONS_06288458"; class_code ".";
chrX	intergenic	exon	105164935	105165258	.	+	.	exon_number "2"; exon_status "m"; oId "WT6-B-2.86678.1"; gene_id "NONCO11317"; tss_id "TSS3244229"; transcript_id "TCONS_06288458"; class_code ".";
chrX	intergenic	exon	105182394	105183211	.	+	.	exon_number "1"; exon_status "m"; oId "WT10-C-1.101308.1"; gene_id "NONCO11318"; tss_id "TSS3244286"; transcript_id "TCONS_06114850"; class_code ".";
chrX	intergenic	exon	105183865	105184641	.	+	.	exon_number "2"; exon_status "m"; oId "WT10-C-1.101308.1"; gene_id "NONCO11318"; tss_id "TSS3244286"; transcript_id "TCONS_06114850"; class_code ".";
chrX	intergenic	exon	105270103	105270415	.	+	.	exon_number "1"; exon_status "m"; oId "WT10-B-1.91757.1"; gene_id "NONCO11319"; tss_id "TSS3244386"; transcript_id "TCONS_06108754"; class_code ".";
chrX	intergenic	exon	105270592	105270719	.	+	.	exon_number "2"; exon_status "m"; oId "WT10-B-1.91757.1"; gene_id "NONCO11319"; tss_id "TSS3244386"; transcript_id "TCONS_06108754"; class_code ".";
chrX	intergenic	exon	105309063	105309701	.	+	.	exon_number "1"; exon_status "m"; oId "WT6-B-3.87195.1"; gene_id "NONCO11319"; tss_id "TSS3244441"; transcript_id "TCONS_06290086"; class_code ".";
chrX	intergenic	exon	105310802	105310831	.	+	.	exon_number "2"; exon_status "m"; oId "WT6-B-3.87195.1"; gene_id "NONCO11319"; tss_id "TSS3244441"; transcript_id "TCONS_06290086"; class_code ".";
chrX	intergenic	exon	106281974	106282150	.	+	.	exon_number "1"; exon_status "m"; oId "WT10-A-2.129971.1"; gene_id "NONCO11325"; tss_id "TSS3245279"; transcript_id "TCONS_06095551"; class_code ".";
chrX	intergenic	exon	106283105	106283216	.	+	.	exon_number "2"; exon_status "m"; oId "WT10-A-2.129971.1"; gene_id "NONCO11325"; tss_id "TSS3245279"; transcript_id "TCONS_06095551"; class_code ".";
chrX	intergenic	exon	106281806	106282159	.	+	.	exon_number "1"; exon_status "m"; oId "WT18-A-1.214332.1"; gene_id "NONCO11325"; tss_id "TSS3245278"; transcript_id "TCONS_06165453"; class_code ".";
chrX	intergenic	exon	106284709	106284736	.	+	.	exon_number "2"; exon_status "m"; oId "WT18-A-1.214332.1"; gene_id "NONCO11325"; tss_id "TSS3245278"; transcript_id "TCONS_06165453"; class_code ".";
chrX	intergenic	exon	106281283	106281452	.	+	.	exon_number "1"; exon_status "m"; oId "WT6-B-2.86725.1"; gene_id "NONCO11325"; tss_id "TSS3245275"; transcript_id "TCONS_06288487"; class_code ".";
chrX	intergenic	exon	106283169	106283320	.	+	.	exon_number "2"; exon_status "m"; oId "WT6-B-2.86725.1"; gene_id "NONCO11325"; tss_id "TSS3245275"; transcript_id "TCONS_06288487"; class_code ".";
chrX	intergenic	exon	107764094	107764435	.	+	.	exon_number "1"; exon_status "m"; oId "WT6-C-1.85597.1"; gene_id "NONCO11327"; tss_id "TSS3245345"; transcript_id "TCONS_06292633"; class_code ".";
chrX	intergenic	exon	107764581	107764675	.	+	.	exon_number "2"; exon_status "m"; oId "WT6-C-1.85597.1"; gene_id "NONCO11327"; tss_id "TSS3245345"; transcript_id "TCONS_06292633"; class_code ".";
chrX	intergenic	exon	114591661	114591687	.	+	.	exon_number "1"; exon_status "m"; oId "WT10-B-1.91860.1"; gene_id "NONCO11336"; tss_id "TSS3245834"; transcript_id "TCONS_06108817"; class_code ".";
chrX	intergenic	exon	114591826	114592562	.	+	.	exon_number "2"; exon_status "m"; oId "WT10-B-1.91860.1"; gene_id "NONCO11336"; tss_id "TSS3245834"; transcript_id "TCONS_06108817"; class_code ".";
chrX	intergenic	exon	114591127	114591460	.	+	.	exon_number "1"; exon_status "m"; oId "WT10-C-3.100995.1"; gene_id "NONCO11336"; tss_id "TSS3245832"; transcript_id "TCONS_06117344"; class_code ".";
chrX	intergenic	exon	114591738	114592562	.	+	.	exon_number "2"; exon_status "m"; oId "WT10-C-3.100995.1"; gene_id "NONCO11336"; tss_id "TSS3245832"; transcript_id "TCONS_06117344"; class_code ".";
chrX	intergenic	exon	114591122	114591431	.	+	.	exon_number "1"; exon_status "m"; oId "WT6-B-1.87346.2"; gene_id "NONCO11336"; tss_id "TSS3245832"; transcript_id "TCONS_06288504"; class_code ".";
chrX	intergenic	exon	114591757	114592563	.	+	.	exon_number "2"; exon_status "m"; oId "WT6-B-1.87346.2"; gene_id "NONCO11336"; tss_id "TSS3245832"; transcript_id "TCONS_06288504"; class_code ".";
chrX	intergenic	exon	114980917	114980992	.	+	.	exon_number "1"; exon_status "m"; oId "WT10-C-1.101521.1"; gene_id "NONCO11338"; tss_id "TSS3245849"; transcript_id "TCONS_06114928"; class_code ".";
chrX	intergenic	exon	114981205	114981388	.	+	.	exon_number "2"; exon_status "m"; oId "WT10-C-1.101521.1"; gene_id "NONCO11338"; tss_id "TSS3245849"; transcript_id "TCONS_06114928"; class_code ".";
chrX	intergenic	exon	114980926	114980993	.	+	.	exon_number "1"; exon_status "m"; oId "WT10-C-2.101111.1"; gene_id "NONCO11338"; tss_id "TSS3245849"; transcript_id "TCONS_06117345"; class_code ".";
chrX	intergenic	exon	114981206	114981389	.	+	.	exon_number "2"; exon_status "m"; oId "WT10-C-2.101111.1"; gene_id "NONCO11338"; tss_id "TSS3245849"; transcript_id "TCONS_06117345"; class_code ".";
chrX	intergenic	exon	114980925	114981387	.	+	.	exon_number "1"; exon_status "m"; oId "WT6-B-3.87301.1"; gene_id "NONCO11338"; tss_id "TSS3245849"; transcript_id "TCONS_06119129"; class_code ".";
chrX	intergenic	exon	114991233	114991278	.	+	.	exon_number "2"; exon_status "m"; oId "WT6-B-3.87301.1"; gene_id "NONCO11338"; tss_id "TSS3245849"; transcript_id "TCONS_06119129"; class_code ".";
chrX	intergenic	exon	114980925	114981090	.	+	.	exon_number "1"; exon_status "m"; oId "WT6-C-1.85692.1"; gene_id "NONCO11338"; tss_id "TSS3245849"; transcript_id "TCONS_06292654"; class_code ".";
chrX	intergenic	exon	114981244	114981403	.	+	.	exon_number "2"; exon_status "m"; oId "WT6-C-1.85692.1"; gene_id "NONCO11338"; tss_id "TSS3245849"; transcript_id "TCONS_06292654"; class_code ".";
chrX	intergenic	exon	115013900	115014858	.	+	.	exon_number "1"; exon_status "m"; oId "WT14-C-1.274626.1"; gene_id "NONCO11339"; tss_id "TSS3245866"; transcript_id "TCONS_06119130"; class_code ".";
chrX	intergenic	exon	115014909	115015383	.	+	.	exon_number "2"; exon_status "m"; oId "WT14-C-1.274626.1"; gene_id "NONCO11339"; tss_id "TSS3245866"; transcript_id "TCONS_06119130"; class_code ".";
chrX	intergenic	exon	115301785	115302003	.	+	.	exon_number "1"; exon_status "m"; oId "WT22-A-3.203542.1"; gene_id "NONCO11340"; tss_id "TSS3245884"; transcript_id "TCONS_06256877"; class_code ".";
chrX	intergenic	exon	115303473	115304135	.	+	.	exon_number "2"; exon_status "m"; oId "WT22-A-3.203542.1"; gene_id "NONCO11340"; tss_id "TSS3245884"; transcript_id "TCONS_06256877"; class_code ".";
chrX	intergenic	exon	129619713	129619724	.	+	.	exon_number "1"; exon_status "m"; oId "WT10-B-1.91946.1"; gene_id "NONCO11356"; tss_id "TSS3246304"; transcript_id "TCONS_06108829"; class_code ".";
chrX	intergenic	exon	129663502	129664032	.	+	.	exon_number "2"; exon_status "m"; oId "WT10-B-1.91946.1"; gene_id "NONCO11356"; tss_id "TSS3246304"; transcript_id "TCONS_06108829"; class_code ".";
chrX	intergenic	exon	135970875	135970929	.	+	.	exon_number "1"; exon_status "m"; oId "WT10-A-1.133486.1"; gene_id "NONCO11374"; tss_id "TSS3246793"; transcript_id "TCONS_06095923"; class_code ".";
chrX	intergenic	exon	135980124	135980606	.	+	.	exon_number "2"; exon_status "m"; oId "WT10-A-1.133486.1"; gene_id "NONCO11374"; tss_id "TSS3246793"; transcript_id "TCONS_06095923"; class_code ".";
chrX	intergenic	exon	135970899	135970928	.	+	.	exon_number "1"; exon_status "m"; oId "WT14-B-3.219947.1"; gene_id "NONCO11374"; tss_id "TSS3246793"; transcript_id "TCONS_06131794"; class_code ".";
chrX	intergenic	exon	135980123	135980480	.	+	.	exon_number "2"; exon_status "m"; oId "WT14-B-3.219947.1"; gene_id "NONCO11374"; tss_id "TSS3246793"; transcript_id "TCONS_06131794"; class_code ".";
chrX	intergenic	exon	135980497	135980631	.	+	.	exon_number "1"; exon_status "m"; oId "WT22-B-1.147355.1"; gene_id "NONCO11374"; tss_id "TSS3246813"; transcript_id "TCONS_06131795"; class_code ".";
chrX	intergenic	exon	135980709	135980784	.	+	.	exon_number "2"; exon_status "m"; oId "WT22-B-1.147355.1"; gene_id "NONCO11374"; tss_id "TSS3246813"; transcript_id "TCONS_06131795"; class_code ".";
chrX	intergenic	exon	135926847	135926888	.	+	.	exon_number "1"; exon_status "m"; oId "WT14-C-1.278002.1"; gene_id "NONCO11374"; tss_id "TSS3246772"; transcript_id "TCONS_06146665"; class_code ".";
chrX	intergenic	exon	135928051	135928352	.	+	.	exon_number "2"; exon_status "m"; oId "WT14-C-1.278002.1"; gene_id "NONCO11374"; tss_id "TSS3246772"; transcript_id "TCONS_06146665"; class_code ".";
chrX	intergenic	exon	135980753	135980839	.	+	.	exon_number "1"; exon_status "m"; oId "WT2-C-3.277188.1"; gene_id "NONCO11374"; tss_id "TSS3246814"; transcript_id "TCONS_06153340"; class_code ".";
chrX	intergenic	exon	135982380	135982576	.	+	.	exon_number "2"; exon_status "m"; oId "WT2-C-3.277188.1"; gene_id "NONCO11374"; tss_id "TSS3246814"; transcript_id "TCONS_06153340"; class_code ".";
chrX	intergenic	exon	135980543	135980631	.	+	.	exon_number "1"; exon_status "m"; oId "WT22-B-2.162411.1"; gene_id "NONCO11374"; tss_id "TSS3246813"; transcript_id "TCONS_06181559"; class_code ".";
chrX	intergenic	exon	135980709	135980839	.	+	.	exon_number "2"; exon_status "m"; oId "WT22-B-2.162411.1"; gene_id "NONCO11374"; tss_id "TSS3246813"; transcript_id "TCONS_06181559"; class_code ".";
chrX	intergenic	exon	135982380	135982402	.	+	.	exon_number "3"; exon_status "m"; oId "WT22-B-2.162411.1"; gene_id "NONCO11374"; tss_id "TSS3246813"; transcript_id "TCONS_06181559"; class_code ".";
chrX	intergenic	exon	135932385	135932573	.	+	.	exon_number "1"; exon_status "m"; oId "WT2-C-2.277791.1"; gene_id "NONCO11374"; tss_id "TSS3246779"; transcript_id "TCONS_06235519"; class_code ".";
chrX	intergenic	exon	135932877	135932977	.	+	.	exon_number "2"; exon_status "m"; oId "WT2-C-2.277791.1"; gene_id "NONCO11374"; tss_id "TSS3246779"; transcript_id "TCONS_06235519"; class_code ".";
chrX	intergenic	exon	135934279	135934377	.	+	.	exon_number "3"; exon_status "m"; oId "WT2-C-2.277791.1"; gene_id "NONCO11374"; tss_id "TSS3246779"; transcript_id "TCONS_06235519"; class_code ".";
chrX	intergenic	exon	135937287	135937311	.	+	.	exon_number "4"; exon_status "m"; oId "WT2-C-2.277791.1"; gene_id "NONCO11374"; tss_id "TSS3246779"; transcript_id "TCONS_06235519"; class_code ".";
chrX	intergenic	exon	135915450	135915631	.	+	.	exon_number "1"; exon_status "m"; oId "WT22-C-1.204498.1"; gene_id "NONCO11374"; tss_id "TSS3246770"; transcript_id "TCONS_06273100"; class_code ".";
chrX	intergenic	exon	135937954	135937980	.	+	.	exon_number "2"; exon_status "m"; oId "WT22-C-1.204498.1"; gene_id "NONCO11374"; tss_id "TSS3246770"; transcript_id "TCONS_06273100"; class_code ".";
chrX	intergenic	exon	135915383	135915631	.	+	.	exon_number "1"; exon_status "m"; oId "WT6-B-2.87101.1"; gene_id "NONCO11374"; tss_id "TSS3246770"; transcript_id "TCONS_06288534"; class_code ".";
chrX	intergenic	exon	135926827	135927066	.	+	.	exon_number "2"; exon_status "m"; oId "WT6-B-2.87101.1"; gene_id "NONCO11374"; tss_id "TSS3246770"; transcript_id "TCONS_06288534"; class_code ".";
chrX	intergenic	exon	136113613	136113696	.	+	.	exon_number "1"; exon_status "m"; oId "WT10-A-2.131676.3"; gene_id "NONCO11376"; tss_id "TSS3246872"; transcript_id "TCONS_06095929"; class_code ".";
chrX	intergenic	exon	136115211	136115532	.	+	.	exon_number "2"; exon_status "m"; oId "WT10-A-2.131676.3"; gene_id "NONCO11376"; tss_id "TSS3246872"; transcript_id "TCONS_06095929"; class_code ".";
chrX	intergenic	exon	136105771	136105779	.	+	.	exon_number "1"; exon_status "m"; oId "WT14-B-1.209936.2"; gene_id "NONCO11376"; tss_id "TSS3246857"; transcript_id "TCONS_06102672"; class_code ".";
chrX	intergenic	exon	136108085	136108199	.	+	.	exon_number "2"; exon_status "m"; oId "WT14-B-1.209936.2"; gene_id "NONCO11376"; tss_id "TSS3246857"; transcript_id "TCONS_06102672"; class_code ".";
chrX	intergenic	exon	136108382	136108521	.	+	.	exon_number "3"; exon_status "m"; oId "WT14-B-1.209936.2"; gene_id "NONCO11376"; tss_id "TSS3246857"; transcript_id "TCONS_06102672"; class_code ".";
chrX	intergenic	exon	136108168	136108199	.	+	.	exon_number "1"; exon_status "m"; oId "WT22-B-1.147497.2"; gene_id "NONCO11376"; tss_id "TSS3246861"; transcript_id "TCONS_06128239"; class_code ".";
chrX	intergenic	exon	136109312	136109523	.	+	.	exon_number "2"; exon_status "m"; oId "WT22-B-1.147497.2"; gene_id "NONCO11376"; tss_id "TSS3246861"; transcript_id "TCONS_06128239"; class_code ".";
chrX	intergenic	exon	136110262	136110483	.	+	.	exon_number "3"; exon_status "m"; oId "WT22-B-1.147497.2"; gene_id "NONCO11376"; tss_id "TSS3246861"; transcript_id "TCONS_06128239"; class_code ".";
chrX	intergenic	exon	136115211	136115691	.	+	.	exon_number "4"; exon_status "m"; oId "WT22-B-1.147497.2"; gene_id "NONCO11376"; tss_id "TSS3246861"; transcript_id "TCONS_06128239"; class_code ".";
chrX	intergenic	exon	141869317	141869493	.	+	.	exon_number "1"; exon_status "m"; oId "WT6-C-1.86057.1"; gene_id "NONCO11401"; tss_id "TSS3247857"; transcript_id "TCONS_06292711"; class_code ".";
chrX	intergenic	exon	141870149	141870204	.	+	.	exon_number "2"; exon_status "m"; oId "WT6-C-1.86057.1"; gene_id "NONCO11401"; tss_id "TSS3247857"; transcript_id "TCONS_06292711"; class_code ".";
chrX	intergenic	exon	144153695	144153915	.	+	.	exon_number "1"; exon_status "m"; oId "ENSMUST00000135687"; gene_id "NONCO11409"; tss_id "TSS3248190"; transcript_id "TCONS_06096138"; class_code ".";
chrX	intergenic	exon	144154078	144154174	.	+	.	exon_number "2"; exon_status "m"; oId "ENSMUST00000135687"; gene_id "NONCO11409"; tss_id "TSS3248190"; transcript_id "TCONS_06096138"; class_code ".";
chrX	intergenic	exon	144161886	144166274	.	+	.	exon_number "3"; exon_status "m"; oId "ENSMUST00000135687"; gene_id "NONCO11409"; tss_id "TSS3248190"; transcript_id "TCONS_06096138"; class_code ".";
chrX	intergenic	exon	144153695	144154174	.	+	.	exon_number "1"; exon_status "m"; oId "WT6-B-1.87684.2"; gene_id "NONCO11409"; tss_id "TSS3248190"; transcript_id "TCONS_06215597"; class_code ".";
chrX	intergenic	exon	144161886	144166274	.	+	.	exon_number "2"; exon_status "m"; oId "WT6-B-1.87684.2"; gene_id "NONCO11409"; tss_id "TSS3248190"; transcript_id "TCONS_06215597"; class_code ".";
chrX	intergenic	exon	144285373	144285426	.	+	.	exon_number "1"; exon_status "m"; oId "WT6-C-3.86119.1"; gene_id "NONCO11410"; tss_id "TSS3248203"; transcript_id "TCONS_06292721"; class_code ".";
chrX	intergenic	exon	144287091	144287271	.	+	.	exon_number "2"; exon_status "m"; oId "WT6-C-3.86119.1"; gene_id "NONCO11410"; tss_id "TSS3248203"; transcript_id "TCONS_06292721"; class_code ".";
chrX	intergenic	exon	145601715	145601857	.	+	.	exon_number "1"; exon_status "m"; oId "WT22-A-3.204297.1"; gene_id "NONCO11414"; tss_id "TSS3248386"; transcript_id "TCONS_06108906"; class_code ".";
chrX	intergenic	exon	145601942	145602327	.	+	.	exon_number "2"; exon_status "m"; oId "WT22-A-3.204297.1"; gene_id "NONCO11414"; tss_id "TSS3248386"; transcript_id "TCONS_06108906"; class_code ".";
chrX	intergenic	exon	145601702	145602172	.	+	.	exon_number "1"; exon_status "m"; oId "WT10-C-2.101603.2"; gene_id "NONCO11414"; tss_id "TSS3248386"; transcript_id "TCONS_06117410"; class_code ".";
chrX	intergenic	exon	145602227	145602330	.	+	.	exon_number "2"; exon_status "m"; oId "WT10-C-2.101603.2"; gene_id "NONCO11414"; tss_id "TSS3248386"; transcript_id "TCONS_06117410"; class_code ".";
chrX	intergenic	exon	145601705	145602123	.	+	.	exon_number "1"; exon_status "m"; oId "WT14-A-3.154629.1"; gene_id "NONCO11414"; tss_id "TSS3248386"; transcript_id "TCONS_06128302"; class_code ".";
chrX	intergenic	exon	145602227	145602353	.	+	.	exon_number "2"; exon_status "m"; oId "WT14-A-3.154629.1"; gene_id "NONCO11414"; tss_id "TSS3248386"; transcript_id "TCONS_06128302"; class_code ".";
chrX	intergenic	exon	145601715	145602024	.	+	.	exon_number "1"; exon_status "m"; oId "WT18-B-2.387726.2"; gene_id "NONCO11414"; tss_id "TSS3248386"; transcript_id "TCONS_06153457"; class_code ".";
chrX	intergenic	exon	145602128	145602348	.	+	.	exon_number "2"; exon_status "m"; oId "WT18-B-2.387726.2"; gene_id "NONCO11414"; tss_id "TSS3248386"; transcript_id "TCONS_06153457"; class_code ".";
chrX	intergenic	exon	145601699	145602103	.	+	.	exon_number "1"; exon_status "m"; oId "WT22-B-3.161062.1"; gene_id "NONCO11414"; tss_id "TSS3248386"; transcript_id "TCONS_06267496"; class_code ".";
chrX	intergenic	exon	145602299	145602304	.	+	.	exon_number "2"; exon_status "m"; oId "WT22-B-3.161062.1"; gene_id "NONCO11414"; tss_id "TSS3248386"; transcript_id "TCONS_06267496"; class_code ".";
chrX	intergenic	exon	145601702	145601869	.	+	.	exon_number "1"; exon_status "m"; oId "WT6-B-3.87755.1"; gene_id "NONCO11414"; tss_id "TSS3248386"; transcript_id "TCONS_06288591"; class_code ".";
chrX	intergenic	exon	145601924	145602344	.	+	.	exon_number "2"; exon_status "m"; oId "WT6-B-3.87755.1"; gene_id "NONCO11414"; tss_id "TSS3248386"; transcript_id "TCONS_06288591"; class_code ".";
chrX	intergenic	exon	151169700	151169959	.	+	.	exon_number "1"; exon_status "m"; oId "ENSMUST00000151778"; gene_id "NONCO11422"; tss_id "TSS3249003"; transcript_id "TCONS_06096308"; class_code ".";
chrX	intergenic	exon	151171646	151171764	.	+	.	exon_number "2"; exon_status "m"; oId "ENSMUST00000151778"; gene_id "NONCO11422"; tss_id "TSS3249003"; transcript_id "TCONS_06096308"; class_code ".";
chrX	intergenic	exon	152294824	152295848	.	+	.	exon_number "1"; exon_status "m"; oId "WT10-A-1.134113.1"; gene_id "NONCO11429"; tss_id "TSS3249572"; transcript_id "TCONS_06096410"; class_code ".";
chrX	intergenic	exon	152297094	152298876	.	+	.	exon_number "2"; exon_status "m"; oId "WT10-A-1.134113.1"; gene_id "NONCO11429"; tss_id "TSS3249572"; transcript_id "TCONS_06096410"; class_code ".";
chrX	intergenic	exon	152294824	152296590	.	+	.	exon_number "1"; exon_status "m"; oId "WT6-B-3.87884.2"; gene_id "NONCO11429"; tss_id "TSS3249572"; transcript_id "TCONS_06290200"; class_code ".";
chrX	intergenic	exon	152300561	152300575	.	+	.	exon_number "2"; exon_status "m"; oId "WT6-B-3.87884.2"; gene_id "NONCO11429"; tss_id "TSS3249572"; transcript_id "TCONS_06290200"; class_code ".";
chrX	intergenic	exon	152294824	152296590	.	+	.	exon_number "1"; exon_status "m"; oId "WT6-B-3.87884.1"; gene_id "NONCO11429"; tss_id "TSS3249572"; transcript_id "TCONS_06290201"; class_code ".";
chrX	intergenic	exon	152300560	152300575	.	+	.	exon_number "2"; exon_status "m"; oId "WT6-B-3.87884.1"; gene_id "NONCO11429"; tss_id "TSS3249572"; transcript_id "TCONS_06290201"; class_code ".";
chrX	intergenic	exon	152319472	152320568	.	+	.	exon_number "1"; exon_status "m"; oId "WT18-C-3.100085.1"; gene_id "NONCO11430"; tss_id "TSS3249583"; transcript_id "TCONS_06209081"; class_code ".";
chrX	intergenic	exon	152326098	152327470	.	+	.	exon_number "2"; exon_status "m"; oId "WT18-C-3.100085.1"; gene_id "NONCO11430"; tss_id "TSS3249583"; transcript_id "TCONS_06209081"; class_code ".";
chrX	intergenic	exon	153723627	153723937	.	+	.	exon_number "1"; exon_status "m"; oId "ENSMUST00000149514"; gene_id "NONCO11438"; tss_id "TSS3249929"; transcript_id "TCONS_06096466"; class_code ".";
chrX	intergenic	exon	153725705	153725841	.	+	.	exon_number "2"; exon_status "m"; oId "ENSMUST00000149514"; gene_id "NONCO11438"; tss_id "TSS3249929"; transcript_id "TCONS_06096466"; class_code ".";
chrX	intergenic	exon	153728862	153729188	.	+	.	exon_number "3"; exon_status "m"; oId "ENSMUST00000149514"; gene_id "NONCO11438"; tss_id "TSS3249929"; transcript_id "TCONS_06096466"; class_code ".";
chrX	intergenic	exon	153723939	153724125	.	+	.	exon_number "1"; exon_status "m"; oId "ENSMUST00000155617"; gene_id "NONCO11438"; tss_id "TSS3249930"; transcript_id "TCONS_06096467"; class_code ".";
chrX	intergenic	exon	153725705	153725841	.	+	.	exon_number "2"; exon_status "m"; oId "ENSMUST00000155617"; gene_id "NONCO11438"; tss_id "TSS3249930"; transcript_id "TCONS_06096467"; class_code ".";
chrX	intergenic	exon	153728862	153728939	.	+	.	exon_number "3"; exon_status "m"; oId "ENSMUST00000155617"; gene_id "NONCO11438"; tss_id "TSS3249930"; transcript_id "TCONS_06096467"; class_code ".";
chrX	intergenic	exon	153741040	153741122	.	+	.	exon_number "4"; exon_status "m"; oId "ENSMUST00000155617"; gene_id "NONCO11438"; tss_id "TSS3249930"; transcript_id "TCONS_06096467"; class_code ".";
chrX	intergenic	exon	153722953	153723937	.	+	.	exon_number "1"; exon_status "m"; oId "WT10-A-3.132213.1"; gene_id "NONCO11438"; tss_id "TSS3249924"; transcript_id "TCONS_06106224"; class_code ".";
chrX	intergenic	exon	153725705	153725841	.	+	.	exon_number "2"; exon_status "m"; oId "WT10-A-3.132213.1"; gene_id "NONCO11438"; tss_id "TSS3249924"; transcript_id "TCONS_06106224"; class_code ".";
chrX	intergenic	exon	153741040	153741199	.	+	.	exon_number "3"; exon_status "m"; oId "WT10-A-3.132213.1"; gene_id "NONCO11438"; tss_id "TSS3249924"; transcript_id "TCONS_06106224"; class_code ".";
chrX	intergenic	exon	155390853	155390907	.	+	.	exon_number "1"; exon_status "m"; oId "WT14-A-1.145918.1"; gene_id "NONCO11441"; tss_id "TSS3250003"; transcript_id "TCONS_06108988"; class_code ".";
chrX	intergenic	exon	155392175	155392197	.	+	.	exon_number "2"; exon_status "m"; oId "WT14-A-1.145918.1"; gene_id "NONCO11441"; tss_id "TSS3250003"; transcript_id "TCONS_06108988"; class_code ".";
chrX	intergenic	exon	155392280	155392523	.	+	.	exon_number "3"; exon_status "m"; oId "WT14-A-1.145918.1"; gene_id "NONCO11441"; tss_id "TSS3250003"; transcript_id "TCONS_06108988"; class_code ".";
chrX	intergenic	exon	157015890	157016387	.	+	.	exon_number "1"; exon_status "m"; oId "WT10-B-2.91733.1"; gene_id "NONCO11446"; tss_id "TSS3250207"; transcript_id "TCONS_06108997"; class_code ".";
chrX	intergenic	exon	157016600	157017545	.	+	.	exon_number "2"; exon_status "m"; oId "WT10-B-2.91733.1"; gene_id "NONCO11446"; tss_id "TSS3250207"; transcript_id "TCONS_06108997"; class_code ".";
chrX	intergenic	exon	158741260	158742835	.	+	.	exon_number "1"; exon_status "m"; oId "WT14-C-2.287834.1"; gene_id "NONCO11455"; tss_id "TSS3250794"; transcript_id "TCONS_06146974"; class_code ".";
chrX	intergenic	exon	158743552	158743698	.	+	.	exon_number "2"; exon_status "m"; oId "WT14-C-2.287834.1"; gene_id "NONCO11455"; tss_id "TSS3250794"; transcript_id "TCONS_06146974"; class_code ".";
chr1	intergenic	exon	72247545	72247614	.	-	.	exon_number "1"; exon_status "m"; oId "WT22-C-3.4561.1"; gene_id "NONCO1146"; tss_id "TSS53772"; transcript_id "TCONS_00394404"; class_code ".";
chr1	intergenic	exon	72247660	72248438	.	-	.	exon_number "2"; exon_status "m"; oId "WT22-C-3.4561.1"; gene_id "NONCO1146"; tss_id "TSS53772"; transcript_id "TCONS_00394404"; class_code ".";
chrX	intergenic	exon	160605003	160605093	.	+	.	exon_number "1"; exon_status "m"; oId "WT14-B-3.218596.1"; gene_id "NONCO11463"; tss_id "TSS3251315"; transcript_id "TCONS_06137136"; class_code ".";
chrX	intergenic	exon	160605181	160605568	.	+	.	exon_number "2"; exon_status "m"; oId "WT14-B-3.218596.1"; gene_id "NONCO11463"; tss_id "TSS3251315"; transcript_id "TCONS_06137136"; class_code ".";
chrX	intergenic	exon	162184301	162184458	.	+	.	exon_number "1"; exon_status "m"; oId "WT10-A-1.134499.1"; gene_id "NONCO11470"; tss_id "TSS3251423"; transcript_id "TCONS_06096698"; class_code ".";
chrX	intergenic	exon	162360948	162361288	.	+	.	exon_number "2"; exon_status "m"; oId "WT10-A-1.134499.1"; gene_id "NONCO11470"; tss_id "TSS3251423"; transcript_id "TCONS_06096698"; class_code ".";
chrX	intergenic	exon	165109229	165109437	.	+	.	exon_number "1"; exon_status "m"; oId "WT18-C-3.100394.1"; gene_id "NONCO11483"; tss_id "TSS3252093"; transcript_id "TCONS_06125209"; class_code ".";
chrX	intergenic	exon	165116022	165116030	.	+	.	exon_number "2"; exon_status "m"; oId "WT18-C-3.100394.1"; gene_id "NONCO11483"; tss_id "TSS3252093"; transcript_id "TCONS_06125209"; class_code ".";
chrX	intergenic	exon	5984682	5984968	.	-	.	exon_number "1"; exon_status "m"; oId "WT10-C-3.98704.1"; gene_id "NONCO11495"; tss_id "TSS3253099"; transcript_id "TCONS_06102988"; class_code ".";
chrX	intergenic	exon	5986678	5986685	.	-	.	exon_number "2"; exon_status "m"; oId "WT10-C-3.98704.1"; gene_id "NONCO11495"; tss_id "TSS3253099"; transcript_id "TCONS_06102988"; class_code ".";
chrX	intergenic	exon	5984682	5984970	.	-	.	exon_number "1"; exon_status "m"; oId "WT10-C-1.99134.1"; gene_id "NONCO11495"; tss_id "TSS3253099"; transcript_id "TCONS_06115227"; class_code ".";
chrX	intergenic	exon	5986680	5986687	.	-	.	exon_number "2"; exon_status "m"; oId "WT10-C-1.99134.1"; gene_id "NONCO11495"; tss_id "TSS3253099"; transcript_id "TCONS_06115227"; class_code ".";
chrX	intergenic	exon	5984759	5984978	.	-	.	exon_number "1"; exon_status "m"; oId "WT18-C-3.96990.2"; gene_id "NONCO11495"; tss_id "TSS3253099"; transcript_id "TCONS_06128520"; class_code ".";
chrX	intergenic	exon	5986688	5986695	.	-	.	exon_number "2"; exon_status "m"; oId "WT18-C-3.96990.2"; gene_id "NONCO11495"; tss_id "TSS3253099"; transcript_id "TCONS_06128520"; class_code ".";
chrX	intergenic	exon	5984654	5984979	.	-	.	exon_number "1"; exon_status "m"; oId "WT18-B-1.354843.2"; gene_id "NONCO11495"; tss_id "TSS3253099"; transcript_id "TCONS_06128521"; class_code ".";
chrX	intergenic	exon	5986689	5986696	.	-	.	exon_number "2"; exon_status "m"; oId "WT18-B-1.354843.2"; gene_id "NONCO11495"; tss_id "TSS3253099"; transcript_id "TCONS_06128521"; class_code ".";
chrX	intergenic	exon	5984667	5984977	.	-	.	exon_number "1"; exon_status "m"; oId "WT18-C-2.97779.2"; gene_id "NONCO11495"; tss_id "TSS3253099"; transcript_id "TCONS_06137230"; class_code ".";
chrX	intergenic	exon	5986687	5986694	.	-	.	exon_number "2"; exon_status "m"; oId "WT18-C-2.97779.2"; gene_id "NONCO11495"; tss_id "TSS3253099"; transcript_id "TCONS_06137230"; class_code ".";
chrX	intergenic	exon	5984769	5984991	.	-	.	exon_number "1"; exon_status "m"; oId "WT18-A-2.217300.2"; gene_id "NONCO11495"; tss_id "TSS3253099"; transcript_id "TCONS_06147171"; class_code ".";
chrX	intergenic	exon	5986701	5986708	.	-	.	exon_number "2"; exon_status "m"; oId "WT18-A-2.217300.2"; gene_id "NONCO11495"; tss_id "TSS3253099"; transcript_id "TCONS_06147171"; class_code ".";
chrX	intergenic	exon	5984295	5984980	.	-	.	exon_number "1"; exon_status "m"; oId "WT18-B-2.377160.2"; gene_id "NONCO11495"; tss_id "TSS3253099"; transcript_id "TCONS_06153803"; class_code ".";
chrX	intergenic	exon	5986690	5986697	.	-	.	exon_number "2"; exon_status "m"; oId "WT18-B-2.377160.2"; gene_id "NONCO11495"; tss_id "TSS3253099"; transcript_id "TCONS_06153803"; class_code ".";
chrX	intergenic	exon	5984654	5984976	.	-	.	exon_number "1"; exon_status "m"; oId "WT18-B-1.354843.1"; gene_id "NONCO11495"; tss_id "TSS3253099"; transcript_id "TCONS_06160109"; class_code ".";
chrX	intergenic	exon	5986686	5986693	.	-	.	exon_number "2"; exon_status "m"; oId "WT18-B-1.354843.1"; gene_id "NONCO11495"; tss_id "TSS3253099"; transcript_id "TCONS_06160109"; class_code ".";
chrX	intergenic	exon	5984295	5984975	.	-	.	exon_number "1"; exon_status "m"; oId "WT18-B-2.377160.1"; gene_id "NONCO11495"; tss_id "TSS3253099"; transcript_id "TCONS_06182019"; class_code ".";
chrX	intergenic	exon	5986685	5986692	.	-	.	exon_number "2"; exon_status "m"; oId "WT18-B-2.377160.1"; gene_id "NONCO11495"; tss_id "TSS3253099"; transcript_id "TCONS_06182019"; class_code ".";
chrX	intergenic	exon	5984700	5984841	.	-	.	exon_number "1"; exon_status "m"; oId "WT22-C-2.212443.1"; gene_id "NONCO11495"; tss_id "TSS3253100"; transcript_id "TCONS_06277368"; class_code ".";
chrX	intergenic	exon	5984893	5985127	.	-	.	exon_number "2"; exon_status "m"; oId "WT22-C-2.212443.1"; gene_id "NONCO11495"; tss_id "TSS3253100"; transcript_id "TCONS_06277368"; class_code ".";
chrX	intergenic	exon	6068157	6068169	.	-	.	exon_number "1"; exon_status "m"; oId "WT6-C-1.83627.1"; gene_id "NONCO11497"; tss_id "TSS3253109"; transcript_id "TCONS_06292840"; class_code ".";
chrX	intergenic	exon	6071533	6071828	.	-	.	exon_number "2"; exon_status "m"; oId "WT6-C-1.83627.1"; gene_id "NONCO11497"; tss_id "TSS3253109"; transcript_id "TCONS_06292840"; class_code ".";
chrX	intergenic	exon	7411817	7412532	.	-	.	exon_number "1"; exon_status "m"; oId "ENSMUST00000154346"; gene_id "NONCO11500"; tss_id "TSS3253149"; transcript_id "TCONS_06096956"; class_code ".";
chrX	intergenic	exon	7420928	7421085	.	-	.	exon_number "2"; exon_status "m"; oId "ENSMUST00000154346"; gene_id "NONCO11500"; tss_id "TSS3253149"; transcript_id "TCONS_06096956"; class_code ".";
chrX	intergenic	exon	7412087	7412532	.	-	.	exon_number "1"; exon_status "m"; oId "ENSMUST00000147870"; gene_id "NONCO11500"; tss_id "TSS3253150"; transcript_id "TCONS_06096957"; class_code ".";
chrX	intergenic	exon	7412685	7412825	.	-	.	exon_number "2"; exon_status "m"; oId "ENSMUST00000147870"; gene_id "NONCO11500"; tss_id "TSS3253150"; transcript_id "TCONS_06096957"; class_code ".";
chrX	intergenic	exon	7412103	7412532	.	-	.	exon_number "1"; exon_status "m"; oId "ENSMUST00000128571"; gene_id "NONCO11500"; tss_id "TSS3253151"; transcript_id "TCONS_06096958"; class_code ".";
chrX	intergenic	exon	7422879	7422988	.	-	.	exon_number "2"; exon_status "m"; oId "ENSMUST00000128571"; gene_id "NONCO11500"; tss_id "TSS3253151"; transcript_id "TCONS_06096958"; class_code ".";
chrX	intergenic	exon	7412106	7412532	.	-	.	exon_number "1"; exon_status "m"; oId "ENSMUST00000150671"; gene_id "NONCO11500"; tss_id "TSS3253152"; transcript_id "TCONS_06096959"; class_code ".";
chrX	intergenic	exon	7424130	7424284	.	-	.	exon_number "2"; exon_status "m"; oId "ENSMUST00000150671"; gene_id "NONCO11500"; tss_id "TSS3253152"; transcript_id "TCONS_06096959"; class_code ".";
chrX	intergenic	exon	7429507	7429674	.	-	.	exon_number "3"; exon_status "m"; oId "ENSMUST00000150671"; gene_id "NONCO11500"; tss_id "TSS3253152"; transcript_id "TCONS_06096959"; class_code ".";
chrX	intergenic	exon	7445009	7445143	.	-	.	exon_number "4"; exon_status "m"; oId "ENSMUST00000150671"; gene_id "NONCO11500"; tss_id "TSS3253152"; transcript_id "TCONS_06096959"; class_code ".";
chrX	intergenic	exon	7411817	7412532	.	-	.	exon_number "1"; exon_status "m"; oId "WT10-B-2.88879.2"; gene_id "NONCO11500"; tss_id "TSS3253149"; transcript_id "TCONS_06109096"; class_code ".";
chrX	intergenic	exon	7420933	7421153	.	-	.	exon_number "2"; exon_status "m"; oId "WT10-B-2.88879.2"; gene_id "NONCO11500"; tss_id "TSS3253149"; transcript_id "TCONS_06109096"; class_code ".";
chrX	intergenic	exon	7412189	7412537	.	-	.	exon_number "1"; exon_status "m"; oId "WT18-C-1.93851.5"; gene_id "NONCO11500"; tss_id "TSS3253149"; transcript_id "TCONS_06121700"; class_code ".";
chrX	intergenic	exon	7420933	7421128	.	-	.	exon_number "2"; exon_status "m"; oId "WT18-C-1.93851.5"; gene_id "NONCO11500"; tss_id "TSS3253149"; transcript_id "TCONS_06121700"; class_code ".";
chrX	intergenic	exon	7412189	7412533	.	-	.	exon_number "1"; exon_status "m"; oId "WT14-B-2.212890.5"; gene_id "NONCO11500"; tss_id "TSS3253149"; transcript_id "TCONS_06137233"; class_code ".";
chrX	intergenic	exon	7420928	7421143	.	-	.	exon_number "2"; exon_status "m"; oId "WT14-B-2.212890.5"; gene_id "NONCO11500"; tss_id "TSS3253149"; transcript_id "TCONS_06137233"; class_code ".";
chrX	intergenic	exon	7412336	7412360	.	-	.	exon_number "1"; exon_status "m"; oId "WT2-A-3.173361.6"; gene_id "NONCO11500"; tss_id "TSS3253149"; transcript_id "TCONS_06219675"; class_code ".";
chrX	intergenic	exon	7412446	7412532	.	-	.	exon_number "2"; exon_status "m"; oId "WT2-A-3.173361.6"; gene_id "NONCO11500"; tss_id "TSS3253149"; transcript_id "TCONS_06219675"; class_code ".";
chrX	intergenic	exon	7420928	7421153	.	-	.	exon_number "3"; exon_status "m"; oId "WT2-A-3.173361.6"; gene_id "NONCO11500"; tss_id "TSS3253149"; transcript_id "TCONS_06219675"; class_code ".";
chrX	intergenic	exon	7412208	7412534	.	-	.	exon_number "1"; exon_status "m"; oId "WT22-C-1.200196.5"; gene_id "NONCO11500"; tss_id "TSS3253149"; transcript_id "TCONS_06264893"; class_code ".";
chrX	intergenic	exon	7420930	7421153	.	-	.	exon_number "2"; exon_status "m"; oId "WT22-C-1.200196.5"; gene_id "NONCO11500"; tss_id "TSS3253149"; transcript_id "TCONS_06264893"; class_code ".";
chrX	intergenic	exon	7412162	7412535	.	-	.	exon_number "1"; exon_status "m"; oId "WT6-C-2.83182.5"; gene_id "NONCO11500"; tss_id "TSS3253149"; transcript_id "TCONS_06284774"; class_code ".";
chrX	intergenic	exon	7420931	7421128	.	-	.	exon_number "2"; exon_status "m"; oId "WT6-C-2.83182.5"; gene_id "NONCO11500"; tss_id "TSS3253149"; transcript_id "TCONS_06284774"; class_code ".";
chrX	intergenic	exon	7752077	7752346	.	-	.	exon_number "1"; exon_status "m"; oId "WT6-B-1.85332.1"; gene_id "NONCO11507"; tss_id "TSS3253199"; transcript_id "TCONS_06288722"; class_code ".";
chrX	intergenic	exon	7752633	7752819	.	-	.	exon_number "2"; exon_status "m"; oId "WT6-B-1.85332.1"; gene_id "NONCO11507"; tss_id "TSS3253199"; transcript_id "TCONS_06288722"; class_code ".";
chrX	intergenic	exon	8037253	8037261	.	-	.	exon_number "1"; exon_status "m"; oId "WT10-C-1.99196.1"; gene_id "NONCO11512"; tss_id "TSS3253267"; transcript_id "TCONS_06115233"; class_code ".";
chrX	intergenic	exon	8047222	8047428	.	-	.	exon_number "2"; exon_status "m"; oId "WT10-C-1.99196.1"; gene_id "NONCO11512"; tss_id "TSS3253267"; transcript_id "TCONS_06115233"; class_code ".";
chrX	intergenic	exon	11770206	11770690	.	-	.	exon_number "1"; exon_status "m"; oId "WT22-C-3.213226.1"; gene_id "NONCO11527"; tss_id "TSS3253519"; transcript_id "TCONS_06121723"; class_code ".";
chrX	intergenic	exon	11798503	11798555	.	-	.	exon_number "2"; exon_status "m"; oId "WT22-C-3.213226.1"; gene_id "NONCO11527"; tss_id "TSS3253519"; transcript_id "TCONS_06121723"; class_code ".";
chrX	intergenic	exon	11769789	11770690	.	-	.	exon_number "1"; exon_status "m"; oId "WT14-C-3.280301.2"; gene_id "NONCO11527"; tss_id "TSS3253519"; transcript_id "TCONS_06153822"; class_code ".";
chrX	intergenic	exon	11796140	11796288	.	-	.	exon_number "2"; exon_status "m"; oId "WT14-C-3.280301.2"; gene_id "NONCO11527"; tss_id "TSS3253519"; transcript_id "TCONS_06153822"; class_code ".";
chrX	intergenic	exon	11798503	11798634	.	-	.	exon_number "3"; exon_status "m"; oId "WT14-C-3.280301.2"; gene_id "NONCO11527"; tss_id "TSS3253519"; transcript_id "TCONS_06153822"; class_code ".";
chrX	intergenic	exon	11769899	11770267	.	-	.	exon_number "1"; exon_status "m"; oId "WT2-C-2.271914.1"; gene_id "NONCO11527"; tss_id "TSS3253521"; transcript_id "TCONS_06242279"; class_code ".";
chrX	intergenic	exon	11796140	11796479	.	-	.	exon_number "2"; exon_status "m"; oId "WT2-C-2.271914.1"; gene_id "NONCO11527"; tss_id "TSS3253521"; transcript_id "TCONS_06242279"; class_code ".";
chr1	intergenic	exon	72942788	72942867	.	-	.	exon_number "1"; exon_status "m"; oId "WT6-A-2.1625.1"; gene_id "NONCO1153"; tss_id "TSS53833"; transcript_id "TCONS_00420038"; class_code ".";
chr1	intergenic	exon	72948444	72949067	.	-	.	exon_number "2"; exon_status "m"; oId "WT6-A-2.1625.1"; gene_id "NONCO1153"; tss_id "TSS53833"; transcript_id "TCONS_00420038"; class_code ".";
chrX	intergenic	exon	12246039	12246250	.	-	.	exon_number "1"; exon_status "m"; oId "WT6-B-3.85455.1"; gene_id "NONCO11530"; tss_id "TSS3253558"; transcript_id "TCONS_06281349"; class_code ".";
chrX	intergenic	exon	12285847	12285904	.	-	.	exon_number "2"; exon_status "m"; oId "WT6-B-3.85455.1"; gene_id "NONCO11530"; tss_id "TSS3253558"; transcript_id "TCONS_06281349"; class_code ".";
chrX	intergenic	exon	12891992	12892182	.	-	.	exon_number "1"; exon_status "m"; oId "WT10-B-1.91208.1"; gene_id "NONCO11534"; tss_id "TSS3253619"; transcript_id "TCONS_06109112"; class_code ".";
chrX	intergenic	exon	12911174	12912334	.	-	.	exon_number "2"; exon_status "m"; oId "WT10-B-1.91208.1"; gene_id "NONCO11534"; tss_id "TSS3253619"; transcript_id "TCONS_06109112"; class_code ".";
chrX	intergenic	exon	12836900	12837116	.	-	.	exon_number "1"; exon_status "m"; oId "WT14-C-3.281379.1"; gene_id "NONCO11535"; tss_id "TSS3253632"; transcript_id "TCONS_06147202"; class_code ".";
chrX	intergenic	exon	12838751	12839034	.	-	.	exon_number "2"; exon_status "m"; oId "WT14-C-3.281379.1"; gene_id "NONCO11535"; tss_id "TSS3253632"; transcript_id "TCONS_06147202"; class_code ".";
chrX	intergenic	exon	12888234	12888453	.	-	.	exon_number "1"; exon_status "m"; oId "WT10-C-2.99225.1"; gene_id "NONCO11536"; tss_id "TSS3253636"; transcript_id "TCONS_06115246"; class_code ".";
chrX	intergenic	exon	12891123	12891595	.	-	.	exon_number "2"; exon_status "m"; oId "WT10-C-2.99225.1"; gene_id "NONCO11536"; tss_id "TSS3253636"; transcript_id "TCONS_06115246"; class_code ".";
chrX	intergenic	exon	12937094	12937253	.	-	.	exon_number "1"; exon_status "m"; oId "WT22-C-2.213341.1"; gene_id "NONCO11537"; tss_id "TSS3253643"; transcript_id "TCONS_06273433"; class_code ".";
chrX	intergenic	exon	12937332	12938541	.	-	.	exon_number "2"; exon_status "m"; oId "WT22-C-2.213341.1"; gene_id "NONCO11537"; tss_id "TSS3253643"; transcript_id "TCONS_06273433"; class_code ".";
chr1	intergenic	exon	73050496	73050659	.	-	.	exon_number "1"; exon_status "m"; oId "WT18-A-1.4919.1"; gene_id "NONCO1154"; tss_id "TSS53840"; transcript_id "TCONS_00149916"; class_code ".";
chr1	intergenic	exon	73053617	73053834	.	-	.	exon_number "2"; exon_status "m"; oId "WT18-A-1.4919.1"; gene_id "NONCO1154"; tss_id "TSS53840"; transcript_id "TCONS_00149916"; class_code ".";
chr1	intergenic	exon	73045995	73046612	.	-	.	exon_number "1"; exon_status "m"; oId "WT6-B-2.1900.1"; gene_id "NONCO1154"; tss_id "TSS53837"; transcript_id "TCONS_00426940"; class_code ".";
chr1	intergenic	exon	73050414	73050573	.	-	.	exon_number "2"; exon_status "m"; oId "WT6-B-2.1900.1"; gene_id "NONCO1154"; tss_id "TSS53837"; transcript_id "TCONS_00426940"; class_code ".";
chrX	intergenic	exon	13202540	13202963	.	-	.	exon_number "1"; exon_status "m"; oId "WT10-C-3.100706.1"; gene_id "NONCO11540"; tss_id "TSS3253673"; transcript_id "TCONS_06119330"; class_code ".";
chrX	intergenic	exon	13203820	13203833	.	-	.	exon_number "2"; exon_status "m"; oId "WT10-C-3.100706.1"; gene_id "NONCO11540"; tss_id "TSS3253673"; transcript_id "TCONS_06119330"; class_code ".";
chrX	intergenic	exon	13234788	13234947	.	-	.	exon_number "1"; exon_status "m"; oId "WT22-B-2.157498.1"; gene_id "NONCO11541"; tss_id "TSS3253679"; transcript_id "TCONS_06264908"; class_code ".";
chrX	intergenic	exon	13235418	13235499	.	-	.	exon_number "2"; exon_status "m"; oId "WT22-B-2.157498.1"; gene_id "NONCO11541"; tss_id "TSS3253679"; transcript_id "TCONS_06264908"; class_code ".";
chrX	intergenic	exon	13236201	13236243	.	-	.	exon_number "3"; exon_status "m"; oId "WT22-B-2.157498.1"; gene_id "NONCO11541"; tss_id "TSS3253679"; transcript_id "TCONS_06264908"; class_code ".";
chrX	intergenic	exon	13303919	13304218	.	-	.	exon_number "1"; exon_status "m"; oId "WT22-C-1.200649.1"; gene_id "NONCO11543"; tss_id "TSS3253693"; transcript_id "TCONS_06097162"; class_code ".";
chrX	intergenic	exon	13304461	13304516	.	-	.	exon_number "2"; exon_status "m"; oId "WT22-C-1.200649.1"; gene_id "NONCO11543"; tss_id "TSS3253693"; transcript_id "TCONS_06097162"; class_code ".";
chrX	intergenic	exon	13303927	13304336	.	-	.	exon_number "1"; exon_status "m"; oId "WT2-C-1.281290.2"; gene_id "NONCO11543"; tss_id "TSS3253693"; transcript_id "TCONS_06103021"; class_code ".";
chrX	intergenic	exon	13304462	13304523	.	-	.	exon_number "2"; exon_status "m"; oId "WT2-C-1.281290.2"; gene_id "NONCO11543"; tss_id "TSS3253693"; transcript_id "TCONS_06103021"; class_code ".";
chrX	intergenic	exon	13303891	13304103	.	-	.	exon_number "1"; exon_status "m"; oId "WT10-B-2.89093.1"; gene_id "NONCO11543"; tss_id "TSS3253693"; transcript_id "TCONS_06109114"; class_code ".";
chrX	intergenic	exon	13304319	13304536	.	-	.	exon_number "2"; exon_status "m"; oId "WT10-B-2.89093.1"; gene_id "NONCO11543"; tss_id "TSS3253693"; transcript_id "TCONS_06109114"; class_code ".";
chrX	intergenic	exon	13303919	13304144	.	-	.	exon_number "1"; exon_status "m"; oId "WT18-A-1.210610.1"; gene_id "NONCO11543"; tss_id "TSS3253694"; transcript_id "TCONS_06165934"; class_code ".";
chrX	intergenic	exon	13304226	13304305	.	-	.	exon_number "2"; exon_status "m"; oId "WT18-A-1.210610.1"; gene_id "NONCO11543"; tss_id "TSS3253694"; transcript_id "TCONS_06165934"; class_code ".";
chr1	intergenic	exon	73618349	73618666	.	-	.	exon_number "1"; exon_status "m"; oId "WT10-B-1.2053.1"; gene_id "NONCO1155"; tss_id "TSS53848"; transcript_id "TCONS_00027364"; class_code ".";
chr1	intergenic	exon	73620194	73620424	.	-	.	exon_number "2"; exon_status "m"; oId "WT10-B-1.2053.1"; gene_id "NONCO1155"; tss_id "TSS53848"; transcript_id "TCONS_00027364"; class_code ".";
chr1	intergenic	exon	73640602	73640753	.	-	.	exon_number "3"; exon_status "m"; oId "WT10-B-1.2053.1"; gene_id "NONCO1155"; tss_id "TSS53848"; transcript_id "TCONS_00027364"; class_code ".";
chr1	intergenic	exon	73750075	73750410	.	-	.	exon_number "1"; exon_status "m"; oId "WT10-B-1.2048.2"; gene_id "NONCO1155"; tss_id "TSS53864"; transcript_id "TCONS_00027369"; class_code ".";
chr1	intergenic	exon	73767922	73768084	.	-	.	exon_number "2"; exon_status "m"; oId "WT10-B-1.2048.2"; gene_id "NONCO1155"; tss_id "TSS53864"; transcript_id "TCONS_00027369"; class_code ".";
chr1	intergenic	exon	73617407	73618666	.	-	.	exon_number "1"; exon_status "m"; oId "WT22-B-2.3732.3"; gene_id "NONCO1155"; tss_id "TSS53849"; transcript_id "TCONS_00035208"; class_code ".";
chr1	intergenic	exon	73620194	73620424	.	-	.	exon_number "2"; exon_status "m"; oId "WT22-B-2.3732.3"; gene_id "NONCO1155"; tss_id "TSS53849"; transcript_id "TCONS_00035208"; class_code ".";
chr1	intergenic	exon	73672996	73673066	.	-	.	exon_number "3"; exon_status "m"; oId "WT22-B-2.3732.3"; gene_id "NONCO1155"; tss_id "TSS53849"; transcript_id "TCONS_00035208"; class_code ".";
chr1	intergenic	exon	73673166	73673454	.	-	.	exon_number "4"; exon_status "m"; oId "WT22-B-2.3732.3"; gene_id "NONCO1155"; tss_id "TSS53849"; transcript_id "TCONS_00035208"; class_code ".";
chr1	intergenic	exon	73615948	73616064	.	-	.	exon_number "1"; exon_status "m"; oId "WT14-A-3.3269.1"; gene_id "NONCO1155"; tss_id "TSS53845"; transcript_id "TCONS_00052425"; class_code ".";
chr1	intergenic	exon	73617141	73617230	.	-	.	exon_number "2"; exon_status "m"; oId "WT14-A-3.3269.1"; gene_id "NONCO1155"; tss_id "TSS53845"; transcript_id "TCONS_00052425"; class_code ".";
chr1	intergenic	exon	73617407	73618666	.	-	.	exon_number "1"; exon_status "m"; oId "WT22-B-2.3732.1"; gene_id "NONCO1155"; tss_id "TSS53848"; transcript_id "TCONS_00075785"; class_code ".";
chr1	intergenic	exon	73620196	73620424	.	-	.	exon_number "2"; exon_status "m"; oId "WT22-B-2.3732.1"; gene_id "NONCO1155"; tss_id "TSS53848"; transcript_id "TCONS_00075785"; class_code ".";
chr1	intergenic	exon	73640602	73640810	.	-	.	exon_number "3"; exon_status "m"; oId "WT22-B-2.3732.1"; gene_id "NONCO1155"; tss_id "TSS53848"; transcript_id "TCONS_00075785"; class_code ".";
chr1	intergenic	exon	73617370	73618666	.	-	.	exon_number "1"; exon_status "m"; oId "WT2-B-1.3347.3"; gene_id "NONCO1155"; tss_id "TSS53847"; transcript_id "TCONS_00123373"; class_code ".";
chr1	intergenic	exon	73620196	73620424	.	-	.	exon_number "2"; exon_status "m"; oId "WT2-B-1.3347.3"; gene_id "NONCO1155"; tss_id "TSS53847"; transcript_id "TCONS_00123373"; class_code ".";
chr1	intergenic	exon	73672996	73673066	.	-	.	exon_number "3"; exon_status "m"; oId "WT2-B-1.3347.3"; gene_id "NONCO1155"; tss_id "TSS53847"; transcript_id "TCONS_00123373"; class_code ".";
chr1	intergenic	exon	73770689	73770889	.	-	.	exon_number "4"; exon_status "m"; oId "WT2-B-1.3347.3"; gene_id "NONCO1155"; tss_id "TSS53847"; transcript_id "TCONS_00123373"; class_code ".";
chr1	intergenic	exon	73820705	73821199	.	-	.	exon_number "1"; exon_status "m"; oId "WT14-C-2.6142.2"; gene_id "NONCO1155"; tss_id "TSS53868"; transcript_id "TCONS_00123375"; class_code ".";
chr1	intergenic	exon	73822396	73822703	.	-	.	exon_number "2"; exon_status "m"; oId "WT14-C-2.6142.2"; gene_id "NONCO1155"; tss_id "TSS53868"; transcript_id "TCONS_00123375"; class_code ".";
chr1	intergenic	exon	73750050	73750410	.	-	.	exon_number "1"; exon_status "m"; oId "WT22-B-3.3607.5"; gene_id "NONCO1155"; tss_id "TSS53851"; transcript_id "TCONS_00173269"; class_code ".";
chr1	intergenic	exon	73770689	73770818	.	-	.	exon_number "2"; exon_status "m"; oId "WT22-B-3.3607.5"; gene_id "NONCO1155"; tss_id "TSS53851"; transcript_id "TCONS_00173269"; class_code ".";
chr1	intergenic	exon	73618435	73618666	.	-	.	exon_number "1"; exon_status "m"; oId "WT18-B-1.9174.2"; gene_id "NONCO1155"; tss_id "TSS53858"; transcript_id "TCONS_00186234"; class_code ".";
chr1	intergenic	exon	73620196	73620424	.	-	.	exon_number "2"; exon_status "m"; oId "WT18-B-1.9174.2"; gene_id "NONCO1155"; tss_id "TSS53858"; transcript_id "TCONS_00186234"; class_code ".";
chr1	intergenic	exon	73637123	73637321	.	-	.	exon_number "3"; exon_status "m"; oId "WT18-B-1.9174.2"; gene_id "NONCO1155"; tss_id "TSS53858"; transcript_id "TCONS_00186234"; class_code ".";
chr1	intergenic	exon	73638166	73638258	.	-	.	exon_number "4"; exon_status "m"; oId "WT18-B-1.9174.2"; gene_id "NONCO1155"; tss_id "TSS53858"; transcript_id "TCONS_00186234"; class_code ".";
chr1	intergenic	exon	73640602	73640981	.	-	.	exon_number "5"; exon_status "m"; oId "WT18-B-1.9174.2"; gene_id "NONCO1155"; tss_id "TSS53858"; transcript_id "TCONS_00186234"; class_code ".";
chr1	intergenic	exon	73750305	73750410	.	-	.	exon_number "1"; exon_status "m"; oId "WT18-B-3.9647.2"; gene_id "NONCO1155"; tss_id "TSS53851"; transcript_id "TCONS_00186238"; class_code ".";
chr1	intergenic	exon	73770623	73770803	.	-	.	exon_number "2"; exon_status "m"; oId "WT18-B-3.9647.2"; gene_id "NONCO1155"; tss_id "TSS53851"; transcript_id "TCONS_00186238"; class_code ".";
chr1	intergenic	exon	73618361	73618666	.	-	.	exon_number "1"; exon_status "m"; oId "WT2-C-1.6436.2"; gene_id "NONCO1155"; tss_id "TSS53851"; transcript_id "TCONS_00208560"; class_code ".";
chr1	intergenic	exon	73620196	73620424	.	-	.	exon_number "2"; exon_status "m"; oId "WT2-C-1.6436.2"; gene_id "NONCO1155"; tss_id "TSS53851"; transcript_id "TCONS_00208560"; class_code ".";
chr1	intergenic	exon	73770689	73770793	.	-	.	exon_number "3"; exon_status "m"; oId "WT2-C-1.6436.2"; gene_id "NONCO1155"; tss_id "TSS53851"; transcript_id "TCONS_00208560"; class_code ".";
chr1	intergenic	exon	73618105	73618666	.	-	.	exon_number "1"; exon_status "m"; oId "WT2-A-1.4242.1"; gene_id "NONCO1155"; tss_id "TSS53846"; transcript_id "TCONS_00261246"; class_code ".";
chr1	intergenic	exon	73620196	73620424	.	-	.	exon_number "2"; exon_status "m"; oId "WT2-A-1.4242.1"; gene_id "NONCO1155"; tss_id "TSS53846"; transcript_id "TCONS_00261246"; class_code ".";
chr1	intergenic	exon	73672996	73673066	.	-	.	exon_number "3"; exon_status "m"; oId "WT2-A-1.4242.1"; gene_id "NONCO1155"; tss_id "TSS53846"; transcript_id "TCONS_00261246"; class_code ".";
chr1	intergenic	exon	73673166	73673664	.	-	.	exon_number "4"; exon_status "m"; oId "WT2-A-1.4242.1"; gene_id "NONCO1155"; tss_id "TSS53846"; transcript_id "TCONS_00261246"; class_code ".";
chr1	intergenic	exon	73617736	73618666	.	-	.	exon_number "1"; exon_status "m"; oId "WT22-B-3.3607.1"; gene_id "NONCO1155"; tss_id "TSS53851"; transcript_id "TCONS_00300889"; class_code ".";
chr1	intergenic	exon	73620194	73620424	.	-	.	exon_number "2"; exon_status "m"; oId "WT22-B-3.3607.1"; gene_id "NONCO1155"; tss_id "TSS53851"; transcript_id "TCONS_00300889"; class_code ".";
chr1	intergenic	exon	73672996	73673066	.	-	.	exon_number "3"; exon_status "m"; oId "WT22-B-3.3607.1"; gene_id "NONCO1155"; tss_id "TSS53851"; transcript_id "TCONS_00300889"; class_code ".";
chr1	intergenic	exon	73770689	73770803	.	-	.	exon_number "4"; exon_status "m"; oId "WT22-B-3.3607.1"; gene_id "NONCO1155"; tss_id "TSS53851"; transcript_id "TCONS_00300889"; class_code ".";
chr1	intergenic	exon	73819776	73819875	.	-	.	exon_number "1"; exon_status "m"; oId "WT22-C-3.4609.1"; gene_id "NONCO1155"; tss_id "TSS53867"; transcript_id "TCONS_00394409"; class_code ".";
chr1	intergenic	exon	73820334	73820784	.	-	.	exon_number "2"; exon_status "m"; oId "WT22-C-3.4609.1"; gene_id "NONCO1155"; tss_id "TSS53867"; transcript_id "TCONS_00394409"; class_code ".";
chr1	intergenic	exon	73618384	73618666	.	-	.	exon_number "1"; exon_status "m"; oId "WT6-B-1.1922.1"; gene_id "NONCO1155"; tss_id "TSS53856"; transcript_id "TCONS_00426941"; class_code ".";
chr1	intergenic	exon	73620196	73620424	.	-	.	exon_number "2"; exon_status "m"; oId "WT6-B-1.1922.1"; gene_id "NONCO1155"; tss_id "TSS53856"; transcript_id "TCONS_00426941"; class_code ".";
chr1	intergenic	exon	73672996	73673066	.	-	.	exon_number "3"; exon_status "m"; oId "WT6-B-1.1922.1"; gene_id "NONCO1155"; tss_id "TSS53856"; transcript_id "TCONS_00426941"; class_code ".";
chr1	intergenic	exon	73823899	73823995	.	-	.	exon_number "4"; exon_status "m"; oId "WT6-B-1.1922.1"; gene_id "NONCO1155"; tss_id "TSS53856"; transcript_id "TCONS_00426941"; class_code ".";
chr1	intergenic	exon	73826248	73826405	.	-	.	exon_number "5"; exon_status "m"; oId "WT6-B-1.1922.1"; gene_id "NONCO1155"; tss_id "TSS53856"; transcript_id "TCONS_00426941"; class_code ".";
chrX	intergenic	exon	17530810	17530992	.	-	.	exon_number "1"; exon_status "m"; oId "WT6-A-3.81345.1"; gene_id "NONCO11551"; tss_id "TSS3253803"; transcript_id "TCONS_06284808"; class_code ".";
chrX	intergenic	exon	17533946	17534081	.	-	.	exon_number "2"; exon_status "m"; oId "WT6-A-3.81345.1"; gene_id "NONCO11551"; tss_id "TSS3253803"; transcript_id "TCONS_06284808"; class_code ".";
chrX	intergenic	exon	19153844	19154093	.	-	.	exon_number "1"; exon_status "m"; oId "WT10-A-1.130597.1"; gene_id "NONCO11555"; tss_id "TSS3253841"; transcript_id "TCONS_06097209"; class_code ".";
chrX	intergenic	exon	19158816	19158929	.	-	.	exon_number "2"; exon_status "m"; oId "WT10-A-1.130597.1"; gene_id "NONCO11555"; tss_id "TSS3253841"; transcript_id "TCONS_06097209"; class_code ".";
chrX	intergenic	exon	19166775	19166942	.	-	.	exon_number "3"; exon_status "m"; oId "WT10-A-1.130597.1"; gene_id "NONCO11555"; tss_id "TSS3253841"; transcript_id "TCONS_06097209"; class_code ".";
chrX	intergenic	exon	19167071	19167241	.	-	.	exon_number "4"; exon_status "m"; oId "WT10-A-1.130597.1"; gene_id "NONCO11555"; tss_id "TSS3253841"; transcript_id "TCONS_06097209"; class_code ".";
chrX	intergenic	exon	19156981	19158929	.	-	.	exon_number "1"; exon_status "m"; oId "ENSMUST00000143129"; gene_id "NONCO11555"; tss_id "TSS3253841"; transcript_id "TCONS_06097210"; class_code ".";
chrX	intergenic	exon	19166775	19166942	.	-	.	exon_number "2"; exon_status "m"; oId "ENSMUST00000143129"; gene_id "NONCO11555"; tss_id "TSS3253841"; transcript_id "TCONS_06097210"; class_code ".";
chrX	intergenic	exon	19167071	19167232	.	-	.	exon_number "3"; exon_status "m"; oId "ENSMUST00000143129"; gene_id "NONCO11555"; tss_id "TSS3253841"; transcript_id "TCONS_06097210"; class_code ".";
chrX	intergenic	exon	19162054	19166942	.	-	.	exon_number "1"; exon_status "m"; oId "ENSMUST00000150801"; gene_id "NONCO11555"; tss_id "TSS3253841"; transcript_id "TCONS_06097211"; class_code ".";
chrX	intergenic	exon	19167071	19167241	.	-	.	exon_number "2"; exon_status "m"; oId "ENSMUST00000150801"; gene_id "NONCO11555"; tss_id "TSS3253841"; transcript_id "TCONS_06097211"; class_code ".";
chrX	intergenic	exon	19232963	19233068	.	-	.	exon_number "1"; exon_status "m"; oId "ENSMUST00000180592"; gene_id "NONCO11555"; tss_id "TSS3253842"; transcript_id "TCONS_06097213"; class_code ".";
chrX	intergenic	exon	19235552	19235652	.	-	.	exon_number "2"; exon_status "m"; oId "ENSMUST00000180592"; gene_id "NONCO11555"; tss_id "TSS3253842"; transcript_id "TCONS_06097213"; class_code ".";
chrX	intergenic	exon	19237691	19237856	.	-	.	exon_number "3"; exon_status "m"; oId "ENSMUST00000180592"; gene_id "NONCO11555"; tss_id "TSS3253842"; transcript_id "TCONS_06097213"; class_code ".";
chrX	intergenic	exon	19156981	19158929	.	-	.	exon_number "1"; exon_status "m"; oId "WT10-A-2.127531.3"; gene_id "NONCO11555"; tss_id "TSS3253845"; transcript_id "TCONS_06103028"; class_code ".";
chrX	intergenic	exon	19166775	19166942	.	-	.	exon_number "2"; exon_status "m"; oId "WT10-A-2.127531.3"; gene_id "NONCO11555"; tss_id "TSS3253845"; transcript_id "TCONS_06103028"; class_code ".";
chrX	intergenic	exon	19168122	19168289	.	-	.	exon_number "3"; exon_status "m"; oId "WT10-A-2.127531.3"; gene_id "NONCO11555"; tss_id "TSS3253845"; transcript_id "TCONS_06103028"; class_code ".";
chrX	intergenic	exon	19235584	19235652	.	-	.	exon_number "1"; exon_status "m"; oId "WT10-B-3.89474.2"; gene_id "NONCO11555"; tss_id "TSS3253857"; transcript_id "TCONS_06109118"; class_code ".";
chrX	intergenic	exon	19236194	19236231	.	-	.	exon_number "2"; exon_status "m"; oId "WT10-B-3.89474.2"; gene_id "NONCO11555"; tss_id "TSS3253857"; transcript_id "TCONS_06109118"; class_code ".";
chrX	intergenic	exon	19237257	19237534	.	-	.	exon_number "3"; exon_status "m"; oId "WT10-B-3.89474.2"; gene_id "NONCO11555"; tss_id "TSS3253857"; transcript_id "TCONS_06109118"; class_code ".";
chrX	intergenic	exon	19237561	19237632	.	-	.	exon_number "1"; exon_status "m"; oId "WT14-B-1.205291.2"; gene_id "NONCO11555"; tss_id "TSS3253842"; transcript_id "TCONS_06132251"; class_code ".";
chrX	intergenic	exon	19237698	19237922	.	-	.	exon_number "2"; exon_status "m"; oId "WT14-B-1.205291.2"; gene_id "NONCO11555"; tss_id "TSS3253842"; transcript_id "TCONS_06132251"; class_code ".";
chrX	intergenic	exon	19145372	19145955	.	-	.	exon_number "1"; exon_status "m"; oId "WT14-C-1.269696.1"; gene_id "NONCO11555"; tss_id "TSS3253840"; transcript_id "TCONS_06147214"; class_code ".";
chrX	intergenic	exon	19146075	19146318	.	-	.	exon_number "2"; exon_status "m"; oId "WT14-C-1.269696.1"; gene_id "NONCO11555"; tss_id "TSS3253840"; transcript_id "TCONS_06147214"; class_code ".";
chrX	intergenic	exon	19145366	19145952	.	-	.	exon_number "1"; exon_status "m"; oId "WT14-C-3.280536.1"; gene_id "NONCO11555"; tss_id "TSS3253840"; transcript_id "TCONS_06160138"; class_code ".";
chrX	intergenic	exon	19146075	19146306	.	-	.	exon_number "2"; exon_status "m"; oId "WT14-C-3.280536.1"; gene_id "NONCO11555"; tss_id "TSS3253840"; transcript_id "TCONS_06160138"; class_code ".";
chrX	intergenic	exon	19156981	19158929	.	-	.	exon_number "1"; exon_status "m"; oId "WT18-B-1.356168.2"; gene_id "NONCO11555"; tss_id "TSS3253846"; transcript_id "TCONS_06182062"; class_code ".";
chrX	intergenic	exon	19166775	19166942	.	-	.	exon_number "2"; exon_status "m"; oId "WT18-B-1.356168.2"; gene_id "NONCO11555"; tss_id "TSS3253846"; transcript_id "TCONS_06182062"; class_code ".";
chrX	intergenic	exon	19232979	19233077	.	-	.	exon_number "3"; exon_status "m"; oId "WT18-B-1.356168.2"; gene_id "NONCO11555"; tss_id "TSS3253846"; transcript_id "TCONS_06182062"; class_code ".";
chrX	intergenic	exon	19233795	19235652	.	-	.	exon_number "1"; exon_status "m"; oId "WT22-A-2.200424.6"; gene_id "NONCO11555"; tss_id "TSS3253842"; transcript_id "TCONS_06191962"; class_code ".";
chrX	intergenic	exon	19237691	19237872	.	-	.	exon_number "2"; exon_status "m"; oId "WT22-A-2.200424.6"; gene_id "NONCO11555"; tss_id "TSS3253842"; transcript_id "TCONS_06191962"; class_code ".";
chrX	intergenic	exon	19145396	19145952	.	-	.	exon_number "1"; exon_status "m"; oId "WT18-C-1.94190.1"; gene_id "NONCO11555"; tss_id "TSS3253841"; transcript_id "TCONS_06209200"; class_code ".";
chrX	intergenic	exon	19158816	19158929	.	-	.	exon_number "2"; exon_status "m"; oId "WT18-C-1.94190.1"; gene_id "NONCO11555"; tss_id "TSS3253841"; transcript_id "TCONS_06209200"; class_code ".";
chrX	intergenic	exon	19166775	19166942	.	-	.	exon_number "3"; exon_status "m"; oId "WT18-C-1.94190.1"; gene_id "NONCO11555"; tss_id "TSS3253841"; transcript_id "TCONS_06209200"; class_code ".";
chrX	intergenic	exon	19167071	19167241	.	-	.	exon_number "4"; exon_status "m"; oId "WT18-C-1.94190.1"; gene_id "NONCO11555"; tss_id "TSS3253841"; transcript_id "TCONS_06209200"; class_code ".";
chrX	intergenic	exon	19156981	19158929	.	-	.	exon_number "1"; exon_status "m"; oId "WT22-A-2.200424.2"; gene_id "NONCO11555"; tss_id "TSS3253842"; transcript_id "TCONS_06257235"; class_code ".";
chrX	intergenic	exon	19166775	19166942	.	-	.	exon_number "2"; exon_status "m"; oId "WT22-A-2.200424.2"; gene_id "NONCO11555"; tss_id "TSS3253842"; transcript_id "TCONS_06257235"; class_code ".";
chrX	intergenic	exon	19232979	19233068	.	-	.	exon_number "3"; exon_status "m"; oId "WT22-A-2.200424.2"; gene_id "NONCO11555"; tss_id "TSS3253842"; transcript_id "TCONS_06257235"; class_code ".";
chrX	intergenic	exon	19235552	19235652	.	-	.	exon_number "4"; exon_status "m"; oId "WT22-A-2.200424.2"; gene_id "NONCO11555"; tss_id "TSS3253842"; transcript_id "TCONS_06257235"; class_code ".";
chrX	intergenic	exon	19237691	19237872	.	-	.	exon_number "5"; exon_status "m"; oId "WT22-A-2.200424.2"; gene_id "NONCO11555"; tss_id "TSS3253842"; transcript_id "TCONS_06257235"; class_code ".";
chrX	intergenic	exon	21312210	21312727	.	-	.	exon_number "1"; exon_status "m"; oId "ENSMUST00000123014"; gene_id "NONCO11567"; tss_id "TSS3254062"; transcript_id "TCONS_06097262"; class_code ".";
chrX	intergenic	exon	21315275	21315357	.	-	.	exon_number "2"; exon_status "m"; oId "ENSMUST00000123014"; gene_id "NONCO11567"; tss_id "TSS3254062"; transcript_id "TCONS_06097262"; class_code ".";
chrX	intergenic	exon	21334558	21334727	.	-	.	exon_number "3"; exon_status "m"; oId "ENSMUST00000123014"; gene_id "NONCO11567"; tss_id "TSS3254062"; transcript_id "TCONS_06097262"; class_code ".";
chrX	intergenic	exon	21312210	21312727	.	-	.	exon_number "1"; exon_status "m"; oId "WT10-A-3.128667.2"; gene_id "NONCO11567"; tss_id "TSS3254062"; transcript_id "TCONS_06097263"; class_code ".";
chrX	intergenic	exon	21334558	21334749	.	-	.	exon_number "2"; exon_status "m"; oId "WT10-A-3.128667.2"; gene_id "NONCO11567"; tss_id "TSS3254062"; transcript_id "TCONS_06097263"; class_code ".";
chrX	intergenic	exon	21280848	21280896	.	-	.	exon_number "1"; exon_status "m"; oId "WT10-C-1.99664.2"; gene_id "NONCO11567"; tss_id "TSS3254062"; transcript_id "TCONS_06115267"; class_code ".";
chrX	intergenic	exon	21284788	21284815	.	-	.	exon_number "2"; exon_status "m"; oId "WT10-C-1.99664.2"; gene_id "NONCO11567"; tss_id "TSS3254062"; transcript_id "TCONS_06115267"; class_code ".";
chrX	intergenic	exon	21289394	21289488	.	-	.	exon_number "3"; exon_status "m"; oId "WT10-C-1.99664.2"; gene_id "NONCO11567"; tss_id "TSS3254062"; transcript_id "TCONS_06115267"; class_code ".";
chrX	intergenic	exon	21293761	21293917	.	-	.	exon_number "4"; exon_status "m"; oId "WT10-C-1.99664.2"; gene_id "NONCO11567"; tss_id "TSS3254062"; transcript_id "TCONS_06115267"; class_code ".";
chrX	intergenic	exon	21302243	21302311	.	-	.	exon_number "5"; exon_status "m"; oId "WT10-C-1.99664.2"; gene_id "NONCO11567"; tss_id "TSS3254062"; transcript_id "TCONS_06115267"; class_code ".";
chrX	intergenic	exon	21315275	21315357	.	-	.	exon_number "6"; exon_status "m"; oId "WT10-C-1.99664.2"; gene_id "NONCO11567"; tss_id "TSS3254062"; transcript_id "TCONS_06115267"; class_code ".";
chrX	intergenic	exon	21334558	21334812	.	-	.	exon_number "7"; exon_status "m"; oId "WT10-C-1.99664.2"; gene_id "NONCO11567"; tss_id "TSS3254062"; transcript_id "TCONS_06115267"; class_code ".";
chrX	intergenic	exon	21360199	21362251	.	-	.	exon_number "1"; exon_status "m"; oId "WT6-A-3.81406.2"; gene_id "NONCO11568"; tss_id "TSS3254065"; transcript_id "TCONS_06097265"; class_code ".";
chrX	intergenic	exon	21364040	21364628	.	-	.	exon_number "2"; exon_status "m"; oId "WT6-A-3.81406.2"; gene_id "NONCO11568"; tss_id "TSS3254065"; transcript_id "TCONS_06097265"; class_code ".";
chrX	intergenic	exon	21362783	21364017	.	-	.	exon_number "1"; exon_status "m"; oId "WT18-C-3.97543.2"; gene_id "NONCO11568"; tss_id "TSS3254065"; transcript_id "TCONS_06209209"; class_code ".";
chrX	intergenic	exon	21364122	21364629	.	-	.	exon_number "2"; exon_status "m"; oId "WT18-C-3.97543.2"; gene_id "NONCO11568"; tss_id "TSS3254065"; transcript_id "TCONS_06209209"; class_code ".";
chrX	intergenic	exon	26414807	26414966	.	-	.	exon_number "1"; exon_status "m"; oId "WT6-C-1.84109.1"; gene_id "NONCO11574"; tss_id "TSS3254170"; transcript_id "TCONS_06292894"; class_code ".";
chrX	intergenic	exon	26415041	26415313	.	-	.	exon_number "2"; exon_status "m"; oId "WT6-C-1.84109.1"; gene_id "NONCO11574"; tss_id "TSS3254170"; transcript_id "TCONS_06292894"; class_code ".";
chrX	intergenic	exon	33505663	33507266	.	-	.	exon_number "1"; exon_status "m"; oId "WT18-B-2.378994.1"; gene_id "NONCO11579"; tss_id "TSS3254228"; transcript_id "TCONS_06191985"; class_code ".";
chrX	intergenic	exon	33508866	33509197	.	-	.	exon_number "2"; exon_status "m"; oId "WT18-B-2.378994.1"; gene_id "NONCO11579"; tss_id "TSS3254228"; transcript_id "TCONS_06191985"; class_code ".";
chrX	intergenic	exon	33505664	33507302	.	-	.	exon_number "1"; exon_status "m"; oId "WT6-B-3.85721.1"; gene_id "NONCO11579"; tss_id "TSS3254228"; transcript_id "TCONS_06290298"; class_code ".";
chrX	intergenic	exon	33508811	33509241	.	-	.	exon_number "2"; exon_status "m"; oId "WT6-B-3.85721.1"; gene_id "NONCO11579"; tss_id "TSS3254228"; transcript_id "TCONS_06290298"; class_code ".";
chrX	intergenic	exon	33843757	33843934	.	-	.	exon_number "1"; exon_status "m"; oId "WT22-B-1.144854.1"; gene_id "NONCO11580"; tss_id "TSS3254235"; transcript_id "TCONS_06115271"; class_code ".";
chrX	intergenic	exon	33844557	33845283	.	-	.	exon_number "2"; exon_status "m"; oId "WT22-B-1.144854.1"; gene_id "NONCO11580"; tss_id "TSS3254235"; transcript_id "TCONS_06115271"; class_code ".";
chrX	intergenic	exon	33843780	33843942	.	-	.	exon_number "1"; exon_status "m"; oId "WT2-B-3.146302.1"; gene_id "NONCO11580"; tss_id "TSS3254236"; transcript_id "TCONS_06229645"; class_code ".";
chrX	intergenic	exon	33844565	33844991	.	-	.	exon_number "2"; exon_status "m"; oId "WT2-B-3.146302.1"; gene_id "NONCO11580"; tss_id "TSS3254236"; transcript_id "TCONS_06229645"; class_code ".";
chrX	intergenic	exon	38181700	38181776	.	-	.	exon_number "1"; exon_status "m"; oId "WT10-C-2.99386.1"; gene_id "NONCO11594"; tss_id "TSS3254393"; transcript_id "TCONS_06115277"; class_code ".";
chrX	intergenic	exon	38182088	38182247	.	-	.	exon_number "2"; exon_status "m"; oId "WT10-C-2.99386.1"; gene_id "NONCO11594"; tss_id "TSS3254393"; transcript_id "TCONS_06115277"; class_code ".";
chrX	intergenic	exon	38180119	38180969	.	-	.	exon_number "1"; exon_status "m"; oId "WT14-C-2.281761.1"; gene_id "NONCO11594"; tss_id "TSS3254390"; transcript_id "TCONS_06132272"; class_code ".";
chrX	intergenic	exon	38181808	38181894	.	-	.	exon_number "2"; exon_status "m"; oId "WT14-C-2.281761.1"; gene_id "NONCO11594"; tss_id "TSS3254390"; transcript_id "TCONS_06132272"; class_code ".";
chrX	intergenic	exon	38180117	38180987	.	-	.	exon_number "1"; exon_status "m"; oId "WT18-B-3.375894.1"; gene_id "NONCO11594"; tss_id "TSS3254389"; transcript_id "TCONS_06191993"; class_code ".";
chrX	intergenic	exon	38181995	38182011	.	-	.	exon_number "2"; exon_status "m"; oId "WT18-B-3.375894.1"; gene_id "NONCO11594"; tss_id "TSS3254389"; transcript_id "TCONS_06191993"; class_code ".";
chrX	intergenic	exon	38505104	38505135	.	-	.	exon_number "1"; exon_status "m"; oId "WT10-C-2.99389.1"; gene_id "NONCO11596"; tss_id "TSS3254416"; transcript_id "TCONS_06115279"; class_code ".";
chrX	intergenic	exon	38505517	38505977	.	-	.	exon_number "2"; exon_status "m"; oId "WT10-C-2.99389.1"; gene_id "NONCO11596"; tss_id "TSS3254416"; transcript_id "TCONS_06115279"; class_code ".";
chrX	intergenic	exon	38705481	38707875	.	-	.	exon_number "1"; exon_status "m"; oId "ENSMUST00000140021"; gene_id "NONCO11598"; tss_id "TSS3254446"; transcript_id "TCONS_06097433"; class_code ".";
chrX	intergenic	exon	38737664	38737762	.	-	.	exon_number "2"; exon_status "m"; oId "ENSMUST00000140021"; gene_id "NONCO11598"; tss_id "TSS3254446"; transcript_id "TCONS_06097433"; class_code ".";
chrX	intergenic	exon	38657049	38657158	.	-	.	exon_number "1"; exon_status "m"; oId "WT10-C-2.99467.1"; gene_id "NONCO11598"; tss_id "TSS3254446"; transcript_id "TCONS_06117611"; class_code ".";
chrX	intergenic	exon	38706294	38707875	.	-	.	exon_number "2"; exon_status "m"; oId "WT10-C-2.99467.1"; gene_id "NONCO11598"; tss_id "TSS3254446"; transcript_id "TCONS_06117611"; class_code ".";
chrX	intergenic	exon	38737664	38737762	.	-	.	exon_number "3"; exon_status "m"; oId "WT10-C-2.99467.1"; gene_id "NONCO11598"; tss_id "TSS3254446"; transcript_id "TCONS_06117611"; class_code ".";
chrX	intergenic	exon	49657137	49657144	.	-	.	exon_number "1"; exon_status "m"; oId "WT10-A-1.131192.1"; gene_id "NONCO11618"; tss_id "TSS3254804"; transcript_id "TCONS_06097560"; class_code ".";
chrX	intergenic	exon	49660876	49661560	.	-	.	exon_number "2"; exon_status "m"; oId "WT10-A-1.131192.1"; gene_id "NONCO11618"; tss_id "TSS3254804"; transcript_id "TCONS_06097560"; class_code ".";
chrX	intergenic	exon	49660837	49660916	.	-	.	exon_number "1"; exon_status "m"; oId "WT10-C-3.99564.2"; gene_id "NONCO11618"; tss_id "TSS3254804"; transcript_id "TCONS_06115289"; class_code ".";
chrX	intergenic	exon	49661213	49661510	.	-	.	exon_number "2"; exon_status "m"; oId "WT10-C-3.99564.2"; gene_id "NONCO11618"; tss_id "TSS3254804"; transcript_id "TCONS_06115289"; class_code ".";
chrX	intergenic	exon	49660849	49660916	.	-	.	exon_number "1"; exon_status "m"; oId "WT6-C-2.83953.1"; gene_id "NONCO11618"; tss_id "TSS3254804"; transcript_id "TCONS_06292922"; class_code ".";
chrX	intergenic	exon	49661221	49661603	.	-	.	exon_number "2"; exon_status "m"; oId "WT6-C-2.83953.1"; gene_id "NONCO11618"; tss_id "TSS3254804"; transcript_id "TCONS_06292922"; class_code ".";
chrX	intergenic	exon	50555744	50555929	.	-	.	exon_number "1"; exon_status "m"; oId "WT22-A-1.182694.2"; gene_id "NONCO11620"; tss_id "TSS3254840"; transcript_id "TCONS_06097575"; class_code ".";
chrX	intergenic	exon	50558231	50558384	.	-	.	exon_number "2"; exon_status "m"; oId "WT22-A-1.182694.2"; gene_id "NONCO11620"; tss_id "TSS3254840"; transcript_id "TCONS_06097575"; class_code ".";
chrX	intergenic	exon	50560809	50561006	.	-	.	exon_number "3"; exon_status "m"; oId "WT22-A-1.182694.2"; gene_id "NONCO11620"; tss_id "TSS3254840"; transcript_id "TCONS_06097575"; class_code ".";
chrX	intergenic	exon	50562680	50562954	.	-	.	exon_number "4"; exon_status "m"; oId "WT22-A-1.182694.2"; gene_id "NONCO11620"; tss_id "TSS3254840"; transcript_id "TCONS_06097575"; class_code ".";
chrX	intergenic	exon	50564813	50564967	.	-	.	exon_number "5"; exon_status "m"; oId "WT22-A-1.182694.2"; gene_id "NONCO11620"; tss_id "TSS3254840"; transcript_id "TCONS_06097575"; class_code ".";
chrX	intergenic	exon	50567540	50567693	.	-	.	exon_number "6"; exon_status "m"; oId "WT22-A-1.182694.2"; gene_id "NONCO11620"; tss_id "TSS3254840"; transcript_id "TCONS_06097575"; class_code ".";
chrX	intergenic	exon	50569277	50570303	.	-	.	exon_number "7"; exon_status "m"; oId "WT22-A-1.182694.2"; gene_id "NONCO11620"; tss_id "TSS3254840"; transcript_id "TCONS_06097575"; class_code ".";
chrX	intergenic	exon	50555744	50555929	.	-	.	exon_number "1"; exon_status "m"; oId "ENSMUST00000124842"; gene_id "NONCO11620"; tss_id "TSS3254847"; transcript_id "TCONS_06097576"; class_code ".";
chrX	intergenic	exon	50558231	50558384	.	-	.	exon_number "2"; exon_status "m"; oId "ENSMUST00000124842"; gene_id "NONCO11620"; tss_id "TSS3254847"; transcript_id "TCONS_06097576"; class_code ".";
chrX	intergenic	exon	50564813	50564967	.	-	.	exon_number "3"; exon_status "m"; oId "ENSMUST00000124842"; gene_id "NONCO11620"; tss_id "TSS3254847"; transcript_id "TCONS_06097576"; class_code ".";
chrX	intergenic	exon	50615361	50615515	.	-	.	exon_number "4"; exon_status "m"; oId "ENSMUST00000124842"; gene_id "NONCO11620"; tss_id "TSS3254847"; transcript_id "TCONS_06097576"; class_code ".";
chrX	intergenic	exon	50626437	50626509	.	-	.	exon_number "5"; exon_status "m"; oId "ENSMUST00000124842"; gene_id "NONCO11620"; tss_id "TSS3254847"; transcript_id "TCONS_06097576"; class_code ".";
chrX	intergenic	exon	50630891	50630995	.	-	.	exon_number "6"; exon_status "m"; oId "ENSMUST00000124842"; gene_id "NONCO11620"; tss_id "TSS3254847"; transcript_id "TCONS_06097576"; class_code ".";
chrX	intergenic	exon	50634945	50635261	.	-	.	exon_number "7"; exon_status "m"; oId "ENSMUST00000124842"; gene_id "NONCO11620"; tss_id "TSS3254847"; transcript_id "TCONS_06097576"; class_code ".";
chrX	intergenic	exon	50620675	50620804	.	-	.	exon_number "1"; exon_status "m"; oId "ENSMUST00000148530"; gene_id "NONCO11620"; tss_id "TSS3254847"; transcript_id "TCONS_06097582"; class_code ".";
chrX	intergenic	exon	50626437	50626510	.	-	.	exon_number "2"; exon_status "m"; oId "ENSMUST00000148530"; gene_id "NONCO11620"; tss_id "TSS3254847"; transcript_id "TCONS_06097582"; class_code ".";
chrX	intergenic	exon	50627207	50627250	.	-	.	exon_number "3"; exon_status "m"; oId "ENSMUST00000148530"; gene_id "NONCO11620"; tss_id "TSS3254847"; transcript_id "TCONS_06097582"; class_code ".";
chrX	intergenic	exon	50630891	50630995	.	-	.	exon_number "4"; exon_status "m"; oId "ENSMUST00000148530"; gene_id "NONCO11620"; tss_id "TSS3254847"; transcript_id "TCONS_06097582"; class_code ".";
chrX	intergenic	exon	50634945	50635303	.	-	.	exon_number "5"; exon_status "m"; oId "ENSMUST00000148530"; gene_id "NONCO11620"; tss_id "TSS3254847"; transcript_id "TCONS_06097582"; class_code ".";
chrX	intergenic	exon	50555744	50555929	.	-	.	exon_number "1"; exon_status "m"; oId "WT22-B-2.158276.2"; gene_id "NONCO11620"; tss_id "TSS3254835"; transcript_id "TCONS_06103064"; class_code ".";
chrX	intergenic	exon	50558231	50558384	.	-	.	exon_number "2"; exon_status "m"; oId "WT22-B-2.158276.2"; gene_id "NONCO11620"; tss_id "TSS3254835"; transcript_id "TCONS_06103064"; class_code ".";
chrX	intergenic	exon	50560809	50561041	.	-	.	exon_number "3"; exon_status "m"; oId "WT22-B-2.158276.2"; gene_id "NONCO11620"; tss_id "TSS3254835"; transcript_id "TCONS_06103064"; class_code ".";
chrX	intergenic	exon	50555744	50555929	.	-	.	exon_number "1"; exon_status "m"; oId "WT2-A-3.174710.2"; gene_id "NONCO11620"; tss_id "TSS3254839"; transcript_id "TCONS_06103065"; class_code ".";
chrX	intergenic	exon	50558231	50558384	.	-	.	exon_number "2"; exon_status "m"; oId "WT2-A-3.174710.2"; gene_id "NONCO11620"; tss_id "TSS3254839"; transcript_id "TCONS_06103065"; class_code ".";
chrX	intergenic	exon	50562680	50562954	.	-	.	exon_number "3"; exon_status "m"; oId "WT2-A-3.174710.2"; gene_id "NONCO11620"; tss_id "TSS3254839"; transcript_id "TCONS_06103065"; class_code ".";
chrX	intergenic	exon	50564813	50564967	.	-	.	exon_number "4"; exon_status "m"; oId "WT2-A-3.174710.2"; gene_id "NONCO11620"; tss_id "TSS3254839"; transcript_id "TCONS_06103065"; class_code ".";
chrX	intergenic	exon	50567540	50567693	.	-	.	exon_number "5"; exon_status "m"; oId "WT2-A-3.174710.2"; gene_id "NONCO11620"; tss_id "TSS3254839"; transcript_id "TCONS_06103065"; class_code ".";
chrX	intergenic	exon	50569277	50569892	.	-	.	exon_number "6"; exon_status "m"; oId "WT2-A-3.174710.2"; gene_id "NONCO11620"; tss_id "TSS3254839"; transcript_id "TCONS_06103065"; class_code ".";
chrX	intergenic	exon	50570166	50570291	.	-	.	exon_number "1"; exon_status "m"; oId "WT14-A-2.152296.2"; gene_id "NONCO11620"; tss_id "TSS3254842"; transcript_id "TCONS_06103066"; class_code ".";
chrX	intergenic	exon	50573015	50573144	.	-	.	exon_number "2"; exon_status "m"; oId "WT14-A-2.152296.2"; gene_id "NONCO11620"; tss_id "TSS3254842"; transcript_id "TCONS_06103066"; class_code ".";
chrX	intergenic	exon	50573224	50573420	.	-	.	exon_number "3"; exon_status "m"; oId "WT14-A-2.152296.2"; gene_id "NONCO11620"; tss_id "TSS3254842"; transcript_id "TCONS_06103066"; class_code ".";
chrX	intergenic	exon	50555744	50555929	.	-	.	exon_number "1"; exon_status "m"; oId "WT10-A-3.129118.1"; gene_id "NONCO11620"; tss_id "TSS3254836"; transcript_id "TCONS_06106404"; class_code ".";
chrX	intergenic	exon	50558231	50558384	.	-	.	exon_number "2"; exon_status "m"; oId "WT10-A-3.129118.1"; gene_id "NONCO11620"; tss_id "TSS3254836"; transcript_id "TCONS_06106404"; class_code ".";
chrX	intergenic	exon	50560809	50561006	.	-	.	exon_number "3"; exon_status "m"; oId "WT10-A-3.129118.1"; gene_id "NONCO11620"; tss_id "TSS3254836"; transcript_id "TCONS_06106404"; class_code ".";
chrX	intergenic	exon	50562680	50562964	.	-	.	exon_number "4"; exon_status "m"; oId "WT10-A-3.129118.1"; gene_id "NONCO11620"; tss_id "TSS3254836"; transcript_id "TCONS_06106404"; class_code ".";
chrX	intergenic	exon	50578012	50578024	.	-	.	exon_number "1"; exon_status "m"; oId "WT10-C-3.99646.1"; gene_id "NONCO11620"; tss_id "TSS3254854"; transcript_id "TCONS_06115292"; class_code ".";
chrX	intergenic	exon	50584679	50585419	.	-	.	exon_number "2"; exon_status "m"; oId "WT10-C-3.99646.1"; gene_id "NONCO11620"; tss_id "TSS3254854"; transcript_id "TCONS_06115292"; class_code ".";
chrX	intergenic	exon	50555744	50555929	.	-	.	exon_number "1"; exon_status "m"; oId "WT6-C-3.84368.1"; gene_id "NONCO11620"; tss_id "TSS3254847"; transcript_id "TCONS_06117623"; class_code ".";
chrX	intergenic	exon	50558231	50558384	.	-	.	exon_number "2"; exon_status "m"; oId "WT6-C-3.84368.1"; gene_id "NONCO11620"; tss_id "TSS3254847"; transcript_id "TCONS_06117623"; class_code ".";
chrX	intergenic	exon	50560809	50561006	.	-	.	exon_number "3"; exon_status "m"; oId "WT6-C-3.84368.1"; gene_id "NONCO11620"; tss_id "TSS3254847"; transcript_id "TCONS_06117623"; class_code ".";
chrX	intergenic	exon	50562680	50562954	.	-	.	exon_number "4"; exon_status "m"; oId "WT6-C-3.84368.1"; gene_id "NONCO11620"; tss_id "TSS3254847"; transcript_id "TCONS_06117623"; class_code ".";
chrX	intergenic	exon	50564813	50564967	.	-	.	exon_number "5"; exon_status "m"; oId "WT6-C-3.84368.1"; gene_id "NONCO11620"; tss_id "TSS3254847"; transcript_id "TCONS_06117623"; class_code ".";
chrX	intergenic	exon	50615361	50615515	.	-	.	exon_number "6"; exon_status "m"; oId "WT6-C-3.84368.1"; gene_id "NONCO11620"; tss_id "TSS3254847"; transcript_id "TCONS_06117623"; class_code ".";
chrX	intergenic	exon	50626437	50626509	.	-	.	exon_number "7"; exon_status "m"; oId "WT6-C-3.84368.1"; gene_id "NONCO11620"; tss_id "TSS3254847"; transcript_id "TCONS_06117623"; class_code ".";
chrX	intergenic	exon	50630891	50630995	.	-	.	exon_number "8"; exon_status "m"; oId "WT6-C-3.84368.1"; gene_id "NONCO11620"; tss_id "TSS3254847"; transcript_id "TCONS_06117623"; class_code ".";
chrX	intergenic	exon	50634945	50635323	.	-	.	exon_number "9"; exon_status "m"; oId "WT6-C-3.84368.1"; gene_id "NONCO11620"; tss_id "TSS3254847"; transcript_id "TCONS_06117623"; class_code ".";
chrX	intergenic	exon	50556565	50558384	.	-	.	exon_number "1"; exon_status "m"; oId "WT10-C-3.99640.4"; gene_id "NONCO11620"; tss_id "TSS3254847"; transcript_id "TCONS_06119357"; class_code ".";
chrX	intergenic	exon	50564813	50564967	.	-	.	exon_number "2"; exon_status "m"; oId "WT10-C-3.99640.4"; gene_id "NONCO11620"; tss_id "TSS3254847"; transcript_id "TCONS_06119357"; class_code ".";
chrX	intergenic	exon	50615361	50615515	.	-	.	exon_number "3"; exon_status "m"; oId "WT10-C-3.99640.4"; gene_id "NONCO11620"; tss_id "TSS3254847"; transcript_id "TCONS_06119357"; class_code ".";
chrX	intergenic	exon	50626437	50626509	.	-	.	exon_number "4"; exon_status "m"; oId "WT10-C-3.99640.4"; gene_id "NONCO11620"; tss_id "TSS3254847"; transcript_id "TCONS_06119357"; class_code ".";
chrX	intergenic	exon	50627207	50627250	.	-	.	exon_number "5"; exon_status "m"; oId "WT10-C-3.99640.4"; gene_id "NONCO11620"; tss_id "TSS3254847"; transcript_id "TCONS_06119357"; class_code ".";
chrX	intergenic	exon	50630891	50630995	.	-	.	exon_number "6"; exon_status "m"; oId "WT10-C-3.99640.4"; gene_id "NONCO11620"; tss_id "TSS3254847"; transcript_id "TCONS_06119357"; class_code ".";
chrX	intergenic	exon	50634945	50635321	.	-	.	exon_number "7"; exon_status "m"; oId "WT10-C-3.99640.4"; gene_id "NONCO11620"; tss_id "TSS3254847"; transcript_id "TCONS_06119357"; class_code ".";
chrX	intergenic	exon	50563127	50564967	.	-	.	exon_number "1"; exon_status "m"; oId "WT14-A-2.152277.5"; gene_id "NONCO11620"; tss_id "TSS3254847"; transcript_id "TCONS_06119358"; class_code ".";
chrX	intergenic	exon	50615361	50615515	.	-	.	exon_number "2"; exon_status "m"; oId "WT14-A-2.152277.5"; gene_id "NONCO11620"; tss_id "TSS3254847"; transcript_id "TCONS_06119358"; class_code ".";
chrX	intergenic	exon	50626437	50626509	.	-	.	exon_number "3"; exon_status "m"; oId "WT14-A-2.152277.5"; gene_id "NONCO11620"; tss_id "TSS3254847"; transcript_id "TCONS_06119358"; class_code ".";
chrX	intergenic	exon	50630891	50630995	.	-	.	exon_number "4"; exon_status "m"; oId "WT14-A-2.152277.5"; gene_id "NONCO11620"; tss_id "TSS3254847"; transcript_id "TCONS_06119358"; class_code ".";
chrX	intergenic	exon	50634945	50635321	.	-	.	exon_number "5"; exon_status "m"; oId "WT14-A-2.152277.5"; gene_id "NONCO11620"; tss_id "TSS3254847"; transcript_id "TCONS_06119358"; class_code ".";
chrX	intergenic	exon	50560643	50561006	.	-	.	exon_number "1"; exon_status "m"; oId "WT14-A-2.152277.4"; gene_id "NONCO11620"; tss_id "TSS3254839"; transcript_id "TCONS_06125310"; class_code ".";
chrX	intergenic	exon	50562680	50562954	.	-	.	exon_number "2"; exon_status "m"; oId "WT14-A-2.152277.4"; gene_id "NONCO11620"; tss_id "TSS3254839"; transcript_id "TCONS_06125310"; class_code ".";
chrX	intergenic	exon	50564813	50564967	.	-	.	exon_number "3"; exon_status "m"; oId "WT14-A-2.152277.4"; gene_id "NONCO11620"; tss_id "TSS3254839"; transcript_id "TCONS_06125310"; class_code ".";
chrX	intergenic	exon	50567540	50567693	.	-	.	exon_number "4"; exon_status "m"; oId "WT14-A-2.152277.4"; gene_id "NONCO11620"; tss_id "TSS3254839"; transcript_id "TCONS_06125310"; class_code ".";
chrX	intergenic	exon	50569277	50569926	.	-	.	exon_number "5"; exon_status "m"; oId "WT14-A-2.152277.4"; gene_id "NONCO11620"; tss_id "TSS3254839"; transcript_id "TCONS_06125310"; class_code ".";
chrX	intergenic	exon	50563123	50564967	.	-	.	exon_number "1"; exon_status "m"; oId "WT14-B-2.214775.2"; gene_id "NONCO11620"; tss_id "TSS3254855"; transcript_id "TCONS_06128587"; class_code ".";
chrX	intergenic	exon	50606008	50606023	.	-	.	exon_number "2"; exon_status "m"; oId "WT14-B-2.214775.2"; gene_id "NONCO11620"; tss_id "TSS3254855"; transcript_id "TCONS_06128587"; class_code ".";
chrX	intergenic	exon	50555744	50555929	.	-	.	exon_number "1"; exon_status "m"; oId "WT14-C-1.271045.2"; gene_id "NONCO11620"; tss_id "TSS3254842"; transcript_id "TCONS_06147272"; class_code ".";
chrX	intergenic	exon	50558231	50558384	.	-	.	exon_number "2"; exon_status "m"; oId "WT14-C-1.271045.2"; gene_id "NONCO11620"; tss_id "TSS3254842"; transcript_id "TCONS_06147272"; class_code ".";
chrX	intergenic	exon	50564813	50564967	.	-	.	exon_number "3"; exon_status "m"; oId "WT14-C-1.271045.2"; gene_id "NONCO11620"; tss_id "TSS3254842"; transcript_id "TCONS_06147272"; class_code ".";
chrX	intergenic	exon	50567540	50567693	.	-	.	exon_number "4"; exon_status "m"; oId "WT14-C-1.271045.2"; gene_id "NONCO11620"; tss_id "TSS3254842"; transcript_id "TCONS_06147272"; class_code ".";
chrX	intergenic	exon	50569277	50570291	.	-	.	exon_number "5"; exon_status "m"; oId "WT14-C-1.271045.2"; gene_id "NONCO11620"; tss_id "TSS3254842"; transcript_id "TCONS_06147272"; class_code ".";
chrX	intergenic	exon	50573015	50573144	.	-	.	exon_number "6"; exon_status "m"; oId "WT14-C-1.271045.2"; gene_id "NONCO11620"; tss_id "TSS3254842"; transcript_id "TCONS_06147272"; class_code ".";
chrX	intergenic	exon	50573224	50573384	.	-	.	exon_number "7"; exon_status "m"; oId "WT14-C-1.271045.2"; gene_id "NONCO11620"; tss_id "TSS3254842"; transcript_id "TCONS_06147272"; class_code ".";
chrX	intergenic	exon	53055046	53055490	.	-	.	exon_number "1"; exon_status "m"; oId "ENSMUST00000155622"; gene_id "NONCO11627"; tss_id "TSS3254980"; transcript_id "TCONS_06097632"; class_code ".";
chrX	intergenic	exon	53056142	53056164	.	-	.	exon_number "2"; exon_status "m"; oId "ENSMUST00000155622"; gene_id "NONCO11627"; tss_id "TSS3254980"; transcript_id "TCONS_06097632"; class_code ".";
chrX	intergenic	exon	53056658	53056769	.	-	.	exon_number "3"; exon_status "m"; oId "ENSMUST00000155622"; gene_id "NONCO11627"; tss_id "TSS3254980"; transcript_id "TCONS_06097632"; class_code ".";
chrX	intergenic	exon	53056998	53057190	.	-	.	exon_number "4"; exon_status "m"; oId "ENSMUST00000155622"; gene_id "NONCO11627"; tss_id "TSS3254980"; transcript_id "TCONS_06097632"; class_code ".";
chrX	intergenic	exon	53055207	53055490	.	-	.	exon_number "1"; exon_status "m"; oId "ENSMUST00000129764"; gene_id "NONCO11627"; tss_id "TSS3254980"; transcript_id "TCONS_06097633"; class_code ".";
chrX	intergenic	exon	53055856	53056164	.	-	.	exon_number "2"; exon_status "m"; oId "ENSMUST00000129764"; gene_id "NONCO11627"; tss_id "TSS3254980"; transcript_id "TCONS_06097633"; class_code ".";
chrX	intergenic	exon	53056658	53056769	.	-	.	exon_number "3"; exon_status "m"; oId "ENSMUST00000129764"; gene_id "NONCO11627"; tss_id "TSS3254980"; transcript_id "TCONS_06097633"; class_code ".";
chrX	intergenic	exon	53056998	53057160	.	-	.	exon_number "4"; exon_status "m"; oId "ENSMUST00000129764"; gene_id "NONCO11627"; tss_id "TSS3254980"; transcript_id "TCONS_06097633"; class_code ".";
chrX	intergenic	exon	53055770	53056164	.	-	.	exon_number "1"; exon_status "m"; oId "ENSMUST00000152109"; gene_id "NONCO11627"; tss_id "TSS3254980"; transcript_id "TCONS_06097634"; class_code ".";
chrX	intergenic	exon	53056658	53056769	.	-	.	exon_number "2"; exon_status "m"; oId "ENSMUST00000152109"; gene_id "NONCO11627"; tss_id "TSS3254980"; transcript_id "TCONS_06097634"; class_code ".";
chrX	intergenic	exon	53056998	53057188	.	-	.	exon_number "3"; exon_status "m"; oId "ENSMUST00000152109"; gene_id "NONCO11627"; tss_id "TSS3254980"; transcript_id "TCONS_06097634"; class_code ".";
chrX	intergenic	exon	53056193	53056769	.	-	.	exon_number "1"; exon_status "m"; oId "ENSMUST00000151099"; gene_id "NONCO11627"; tss_id "TSS3254980"; transcript_id "TCONS_06097636"; class_code ".";
chrX	intergenic	exon	53056998	53057190	.	-	.	exon_number "2"; exon_status "m"; oId "ENSMUST00000151099"; gene_id "NONCO11627"; tss_id "TSS3254980"; transcript_id "TCONS_06097636"; class_code ".";
chrX	intergenic	exon	53713315	53713424	.	-	.	exon_number "1"; exon_status "m"; oId "ENSMUST00000138201"; gene_id "NONCO11630"; tss_id "TSS3255035"; transcript_id "TCONS_06097658"; class_code ".";
chrX	intergenic	exon	53713693	53713857	.	-	.	exon_number "2"; exon_status "m"; oId "ENSMUST00000138201"; gene_id "NONCO11630"; tss_id "TSS3255035"; transcript_id "TCONS_06097658"; class_code ".";
chrX	intergenic	exon	53715267	53715403	.	-	.	exon_number "3"; exon_status "m"; oId "ENSMUST00000138201"; gene_id "NONCO11630"; tss_id "TSS3255035"; transcript_id "TCONS_06097658"; class_code ".";
chrX	intergenic	exon	53716394	53716480	.	-	.	exon_number "4"; exon_status "m"; oId "ENSMUST00000138201"; gene_id "NONCO11630"; tss_id "TSS3255035"; transcript_id "TCONS_06097658"; class_code ".";
chrX	intergenic	exon	53696750	53697068	.	-	.	exon_number "1"; exon_status "m"; oId "WT10-A-3.129228.1"; gene_id "NONCO11630"; tss_id "TSS3255023"; transcript_id "TCONS_06103079"; class_code ".";
chrX	intergenic	exon	53706029	53706199	.	-	.	exon_number "2"; exon_status "m"; oId "WT10-A-3.129228.1"; gene_id "NONCO11630"; tss_id "TSS3255023"; transcript_id "TCONS_06103079"; class_code ".";
chrX	intergenic	exon	53713323	53713424	.	-	.	exon_number "3"; exon_status "m"; oId "WT10-A-3.129228.1"; gene_id "NONCO11630"; tss_id "TSS3255023"; transcript_id "TCONS_06103079"; class_code ".";
chrX	intergenic	exon	53713693	53713857	.	-	.	exon_number "4"; exon_status "m"; oId "WT10-A-3.129228.1"; gene_id "NONCO11630"; tss_id "TSS3255023"; transcript_id "TCONS_06103079"; class_code ".";
chrX	intergenic	exon	53715267	53715403	.	-	.	exon_number "5"; exon_status "m"; oId "WT10-A-3.129228.1"; gene_id "NONCO11630"; tss_id "TSS3255023"; transcript_id "TCONS_06103079"; class_code ".";
chrX	intergenic	exon	53716673	53716701	.	-	.	exon_number "6"; exon_status "m"; oId "WT10-A-3.129228.1"; gene_id "NONCO11630"; tss_id "TSS3255023"; transcript_id "TCONS_06103079"; class_code ".";
chrX	intergenic	exon	53705969	53706199	.	-	.	exon_number "1"; exon_status "m"; oId "WT14-B-2.214912.2"; gene_id "NONCO11630"; tss_id "TSS3255033"; transcript_id "TCONS_06103080"; class_code ".";
chrX	intergenic	exon	53713323	53713424	.	-	.	exon_number "2"; exon_status "m"; oId "WT14-B-2.214912.2"; gene_id "NONCO11630"; tss_id "TSS3255033"; transcript_id "TCONS_06103080"; class_code ".";
chrX	intergenic	exon	53713693	53713857	.	-	.	exon_number "3"; exon_status "m"; oId "WT14-B-2.214912.2"; gene_id "NONCO11630"; tss_id "TSS3255033"; transcript_id "TCONS_06103080"; class_code ".";
chrX	intergenic	exon	53715267	53715403	.	-	.	exon_number "4"; exon_status "m"; oId "WT14-B-2.214912.2"; gene_id "NONCO11630"; tss_id "TSS3255033"; transcript_id "TCONS_06103080"; class_code ".";
chrX	intergenic	exon	53716394	53716693	.	-	.	exon_number "5"; exon_status "m"; oId "WT14-B-2.214912.2"; gene_id "NONCO11630"; tss_id "TSS3255033"; transcript_id "TCONS_06103080"; class_code ".";
chrX	intergenic	exon	53695903	53697068	.	-	.	exon_number "1"; exon_status "m"; oId "WT6-B-2.85788.1"; gene_id "NONCO11630"; tss_id "TSS3255023"; transcript_id "TCONS_06111531"; class_code ".";
chrX	intergenic	exon	53706029	53706199	.	-	.	exon_number "2"; exon_status "m"; oId "WT6-B-2.85788.1"; gene_id "NONCO11630"; tss_id "TSS3255023"; transcript_id "TCONS_06111531"; class_code ".";
chrX	intergenic	exon	53713323	53713424	.	-	.	exon_number "3"; exon_status "m"; oId "WT6-B-2.85788.1"; gene_id "NONCO11630"; tss_id "TSS3255023"; transcript_id "TCONS_06111531"; class_code ".";
chrX	intergenic	exon	53713693	53713857	.	-	.	exon_number "4"; exon_status "m"; oId "WT6-B-2.85788.1"; gene_id "NONCO11630"; tss_id "TSS3255023"; transcript_id "TCONS_06111531"; class_code ".";
chrX	intergenic	exon	53715267	53715403	.	-	.	exon_number "5"; exon_status "m"; oId "WT6-B-2.85788.1"; gene_id "NONCO11630"; tss_id "TSS3255023"; transcript_id "TCONS_06111531"; class_code ".";
chrX	intergenic	exon	53715882	53715990	.	-	.	exon_number "6"; exon_status "m"; oId "WT6-B-2.85788.1"; gene_id "NONCO11630"; tss_id "TSS3255023"; transcript_id "TCONS_06111531"; class_code ".";
chrX	intergenic	exon	53716221	53716578	.	-	.	exon_number "7"; exon_status "m"; oId "WT6-B-2.85788.1"; gene_id "NONCO11630"; tss_id "TSS3255023"; transcript_id "TCONS_06111531"; class_code ".";
chrX	intergenic	exon	53695865	53697068	.	-	.	exon_number "1"; exon_status "m"; oId "WT6-B-1.86216.2"; gene_id "NONCO11630"; tss_id "TSS3255023"; transcript_id "TCONS_06113316"; class_code ".";
chrX	intergenic	exon	53706029	53706199	.	-	.	exon_number "2"; exon_status "m"; oId "WT6-B-1.86216.2"; gene_id "NONCO11630"; tss_id "TSS3255023"; transcript_id "TCONS_06113316"; class_code ".";
chrX	intergenic	exon	53713323	53713424	.	-	.	exon_number "3"; exon_status "m"; oId "WT6-B-1.86216.2"; gene_id "NONCO11630"; tss_id "TSS3255023"; transcript_id "TCONS_06113316"; class_code ".";
chrX	intergenic	exon	53713693	53713749	.	-	.	exon_number "4"; exon_status "m"; oId "WT6-B-1.86216.2"; gene_id "NONCO11630"; tss_id "TSS3255023"; transcript_id "TCONS_06113316"; class_code ".";
chrX	intergenic	exon	53715267	53715403	.	-	.	exon_number "5"; exon_status "m"; oId "WT6-B-1.86216.2"; gene_id "NONCO11630"; tss_id "TSS3255023"; transcript_id "TCONS_06113316"; class_code ".";
chrX	intergenic	exon	53715882	53715990	.	-	.	exon_number "6"; exon_status "m"; oId "WT6-B-1.86216.2"; gene_id "NONCO11630"; tss_id "TSS3255023"; transcript_id "TCONS_06113316"; class_code ".";
chrX	intergenic	exon	53716221	53716578	.	-	.	exon_number "7"; exon_status "m"; oId "WT6-B-1.86216.2"; gene_id "NONCO11630"; tss_id "TSS3255023"; transcript_id "TCONS_06113316"; class_code ".";
chrX	intergenic	exon	53696937	53697068	.	-	.	exon_number "1"; exon_status "m"; oId "WT14-A-1.143432.2"; gene_id "NONCO11630"; tss_id "TSS3255023"; transcript_id "TCONS_06121817"; class_code ".";
chrX	intergenic	exon	53706029	53706199	.	-	.	exon_number "2"; exon_status "m"; oId "WT14-A-1.143432.2"; gene_id "NONCO11630"; tss_id "TSS3255023"; transcript_id "TCONS_06121817"; class_code ".";
chrX	intergenic	exon	53713323	53713424	.	-	.	exon_number "3"; exon_status "m"; oId "WT14-A-1.143432.2"; gene_id "NONCO11630"; tss_id "TSS3255023"; transcript_id "TCONS_06121817"; class_code ".";
chrX	intergenic	exon	53713693	53713857	.	-	.	exon_number "4"; exon_status "m"; oId "WT14-A-1.143432.2"; gene_id "NONCO11630"; tss_id "TSS3255023"; transcript_id "TCONS_06121817"; class_code ".";
chrX	intergenic	exon	53715267	53715403	.	-	.	exon_number "5"; exon_status "m"; oId "WT14-A-1.143432.2"; gene_id "NONCO11630"; tss_id "TSS3255023"; transcript_id "TCONS_06121817"; class_code ".";
chrX	intergenic	exon	53716394	53716641	.	-	.	exon_number "6"; exon_status "m"; oId "WT14-A-1.143432.2"; gene_id "NONCO11630"; tss_id "TSS3255023"; transcript_id "TCONS_06121817"; class_code ".";
chrX	intergenic	exon	53705969	53706199	.	-	.	exon_number "1"; exon_status "m"; oId "WT14-B-2.214912.4"; gene_id "NONCO11630"; tss_id "TSS3255033"; transcript_id "TCONS_06132313"; class_code ".";
chrX	intergenic	exon	53713323	53713424	.	-	.	exon_number "2"; exon_status "m"; oId "WT14-B-2.214912.4"; gene_id "NONCO11630"; tss_id "TSS3255033"; transcript_id "TCONS_06132313"; class_code ".";
chrX	intergenic	exon	53713693	53713749	.	-	.	exon_number "3"; exon_status "m"; oId "WT14-B-2.214912.4"; gene_id "NONCO11630"; tss_id "TSS3255033"; transcript_id "TCONS_06132313"; class_code ".";
chrX	intergenic	exon	53715267	53715403	.	-	.	exon_number "4"; exon_status "m"; oId "WT14-B-2.214912.4"; gene_id "NONCO11630"; tss_id "TSS3255033"; transcript_id "TCONS_06132313"; class_code ".";
chrX	intergenic	exon	53716394	53716693	.	-	.	exon_number "5"; exon_status "m"; oId "WT14-B-2.214912.4"; gene_id "NONCO11630"; tss_id "TSS3255033"; transcript_id "TCONS_06132313"; class_code ".";
chrX	intergenic	exon	53696925	53697068	.	-	.	exon_number "1"; exon_status "m"; oId "WT14-C-1.271178.1"; gene_id "NONCO11630"; tss_id "TSS3255025"; transcript_id "TCONS_06147288"; class_code ".";
chrX	intergenic	exon	53705960	53706199	.	-	.	exon_number "2"; exon_status "m"; oId "WT14-C-1.271178.1"; gene_id "NONCO11630"; tss_id "TSS3255025"; transcript_id "TCONS_06147288"; class_code ".";
chrX	intergenic	exon	53713323	53713424	.	-	.	exon_number "3"; exon_status "m"; oId "WT14-C-1.271178.1"; gene_id "NONCO11630"; tss_id "TSS3255025"; transcript_id "TCONS_06147288"; class_code ".";
chrX	intergenic	exon	53713693	53713998	.	-	.	exon_number "4"; exon_status "m"; oId "WT14-C-1.271178.1"; gene_id "NONCO11630"; tss_id "TSS3255025"; transcript_id "TCONS_06147288"; class_code ".";
chrX	intergenic	exon	53696913	53697068	.	-	.	exon_number "1"; exon_status "m"; oId "WT18-C-3.98079.1"; gene_id "NONCO11630"; tss_id "TSS3255023"; transcript_id "TCONS_06153896"; class_code ".";
chrX	intergenic	exon	53705960	53706199	.	-	.	exon_number "2"; exon_status "m"; oId "WT18-C-3.98079.1"; gene_id "NONCO11630"; tss_id "TSS3255023"; transcript_id "TCONS_06153896"; class_code ".";
chrX	intergenic	exon	53713323	53713424	.	-	.	exon_number "3"; exon_status "m"; oId "WT18-C-3.98079.1"; gene_id "NONCO11630"; tss_id "TSS3255023"; transcript_id "TCONS_06153896"; class_code ".";
chrX	intergenic	exon	53713693	53713917	.	-	.	exon_number "4"; exon_status "m"; oId "WT18-C-3.98079.1"; gene_id "NONCO11630"; tss_id "TSS3255023"; transcript_id "TCONS_06153896"; class_code ".";
chrX	intergenic	exon	53715267	53715403	.	-	.	exon_number "5"; exon_status "m"; oId "WT18-C-3.98079.1"; gene_id "NONCO11630"; tss_id "TSS3255023"; transcript_id "TCONS_06153896"; class_code ".";
chrX	intergenic	exon	53716394	53716673	.	-	.	exon_number "6"; exon_status "m"; oId "WT18-C-3.98079.1"; gene_id "NONCO11630"; tss_id "TSS3255023"; transcript_id "TCONS_06153896"; class_code ".";
chrX	intergenic	exon	53705929	53706199	.	-	.	exon_number "1"; exon_status "m"; oId "WT2-B-2.147358.1"; gene_id "NONCO11630"; tss_id "TSS3255033"; transcript_id "TCONS_06229668"; class_code ".";
chrX	intergenic	exon	53713323	53713424	.	-	.	exon_number "2"; exon_status "m"; oId "WT2-B-2.147358.1"; gene_id "NONCO11630"; tss_id "TSS3255033"; transcript_id "TCONS_06229668"; class_code ".";
chrX	intergenic	exon	53713693	53713857	.	-	.	exon_number "3"; exon_status "m"; oId "WT2-B-2.147358.1"; gene_id "NONCO11630"; tss_id "TSS3255033"; transcript_id "TCONS_06229668"; class_code ".";
chrX	intergenic	exon	53715267	53715403	.	-	.	exon_number "4"; exon_status "m"; oId "WT2-B-2.147358.1"; gene_id "NONCO11630"; tss_id "TSS3255033"; transcript_id "TCONS_06229668"; class_code ".";
chrX	intergenic	exon	53716673	53716701	.	-	.	exon_number "5"; exon_status "m"; oId "WT2-B-2.147358.1"; gene_id "NONCO11630"; tss_id "TSS3255033"; transcript_id "TCONS_06229668"; class_code ".";
chrX	intergenic	exon	53706028	53706199	.	-	.	exon_number "1"; exon_status "m"; oId "WT2-C-3.273485.2"; gene_id "NONCO11630"; tss_id "TSS3255033"; transcript_id "TCONS_06235988"; class_code ".";
chrX	intergenic	exon	53713323	53713424	.	-	.	exon_number "2"; exon_status "m"; oId "WT2-C-3.273485.2"; gene_id "NONCO11630"; tss_id "TSS3255033"; transcript_id "TCONS_06235988"; class_code ".";
chrX	intergenic	exon	53713693	53713857	.	-	.	exon_number "3"; exon_status "m"; oId "WT2-C-3.273485.2"; gene_id "NONCO11630"; tss_id "TSS3255033"; transcript_id "TCONS_06235988"; class_code ".";
chrX	intergenic	exon	53715267	53715403	.	-	.	exon_number "4"; exon_status "m"; oId "WT2-C-3.273485.2"; gene_id "NONCO11630"; tss_id "TSS3255033"; transcript_id "TCONS_06235988"; class_code ".";
chrX	intergenic	exon	53715882	53715990	.	-	.	exon_number "5"; exon_status "m"; oId "WT2-C-3.273485.2"; gene_id "NONCO11630"; tss_id "TSS3255033"; transcript_id "TCONS_06235988"; class_code ".";
chrX	intergenic	exon	53716221	53716628	.	-	.	exon_number "6"; exon_status "m"; oId "WT2-C-3.273485.2"; gene_id "NONCO11630"; tss_id "TSS3255033"; transcript_id "TCONS_06235988"; class_code ".";
chrX	intergenic	exon	53705742	53706199	.	-	.	exon_number "1"; exon_status "m"; oId "WT22-A-1.182820.2"; gene_id "NONCO11630"; tss_id "TSS3255033"; transcript_id "TCONS_06253421"; class_code ".";
chrX	intergenic	exon	53713323	53713424	.	-	.	exon_number "2"; exon_status "m"; oId "WT22-A-1.182820.2"; gene_id "NONCO11630"; tss_id "TSS3255033"; transcript_id "TCONS_06253421"; class_code ".";
chrX	intergenic	exon	53713693	53713749	.	-	.	exon_number "3"; exon_status "m"; oId "WT22-A-1.182820.2"; gene_id "NONCO11630"; tss_id "TSS3255033"; transcript_id "TCONS_06253421"; class_code ".";
chrX	intergenic	exon	53715267	53715403	.	-	.	exon_number "4"; exon_status "m"; oId "WT22-A-1.182820.2"; gene_id "NONCO11630"; tss_id "TSS3255033"; transcript_id "TCONS_06253421"; class_code ".";
chrX	intergenic	exon	53716673	53716710	.	-	.	exon_number "5"; exon_status "m"; oId "WT22-A-1.182820.2"; gene_id "NONCO11630"; tss_id "TSS3255033"; transcript_id "TCONS_06253421"; class_code ".";
chrX	intergenic	exon	53696913	53697068	.	-	.	exon_number "1"; exon_status "m"; oId "WT6-C-1.84749.1"; gene_id "NONCO11630"; tss_id "TSS3255023"; transcript_id "TCONS_06264959"; class_code ".";
chrX	intergenic	exon	53705960	53706199	.	-	.	exon_number "2"; exon_status "m"; oId "WT6-C-1.84749.1"; gene_id "NONCO11630"; tss_id "TSS3255023"; transcript_id "TCONS_06264959"; class_code ".";
chrX	intergenic	exon	53713323	53713424	.	-	.	exon_number "3"; exon_status "m"; oId "WT6-C-1.84749.1"; gene_id "NONCO11630"; tss_id "TSS3255023"; transcript_id "TCONS_06264959"; class_code ".";
chrX	intergenic	exon	53713693	53713857	.	-	.	exon_number "4"; exon_status "m"; oId "WT6-C-1.84749.1"; gene_id "NONCO11630"; tss_id "TSS3255023"; transcript_id "TCONS_06264959"; class_code ".";
chrX	intergenic	exon	53715267	53715403	.	-	.	exon_number "5"; exon_status "m"; oId "WT6-C-1.84749.1"; gene_id "NONCO11630"; tss_id "TSS3255023"; transcript_id "TCONS_06264959"; class_code ".";
chrX	intergenic	exon	53716673	53716692	.	-	.	exon_number "6"; exon_status "m"; oId "WT6-C-1.84749.1"; gene_id "NONCO11630"; tss_id "TSS3255023"; transcript_id "TCONS_06264959"; class_code ".";
chrX	intergenic	exon	53696923	53696996	.	-	.	exon_number "1"; exon_status "m"; oId "WT6-A-3.82040.1"; gene_id "NONCO11630"; tss_id "TSS3255023"; transcript_id "TCONS_06284845"; class_code ".";
chrX	intergenic	exon	53706096	53706199	.	-	.	exon_number "2"; exon_status "m"; oId "WT6-A-3.82040.1"; gene_id "NONCO11630"; tss_id "TSS3255023"; transcript_id "TCONS_06284845"; class_code ".";
chrX	intergenic	exon	53713323	53713424	.	-	.	exon_number "3"; exon_status "m"; oId "WT6-A-3.82040.1"; gene_id "NONCO11630"; tss_id "TSS3255023"; transcript_id "TCONS_06284845"; class_code ".";
chrX	intergenic	exon	53713693	53713857	.	-	.	exon_number "4"; exon_status "m"; oId "WT6-A-3.82040.1"; gene_id "NONCO11630"; tss_id "TSS3255023"; transcript_id "TCONS_06284845"; class_code ".";
chrX	intergenic	exon	53715267	53715403	.	-	.	exon_number "5"; exon_status "m"; oId "WT6-A-3.82040.1"; gene_id "NONCO11630"; tss_id "TSS3255023"; transcript_id "TCONS_06284845"; class_code ".";
chrX	intergenic	exon	53716394	53716609	.	-	.	exon_number "6"; exon_status "m"; oId "WT6-A-3.82040.1"; gene_id "NONCO11630"; tss_id "TSS3255023"; transcript_id "TCONS_06284845"; class_code ".";
chrX	intergenic	exon	53696917	53697068	.	-	.	exon_number "1"; exon_status "m"; oId "WT6-A-2.81590.2"; gene_id "NONCO11630"; tss_id "TSS3255023"; transcript_id "TCONS_06286305"; class_code ".";
chrX	intergenic	exon	53705960	53706199	.	-	.	exon_number "2"; exon_status "m"; oId "WT6-A-2.81590.2"; gene_id "NONCO11630"; tss_id "TSS3255023"; transcript_id "TCONS_06286305"; class_code ".";
chrX	intergenic	exon	53713323	53713424	.	-	.	exon_number "3"; exon_status "m"; oId "WT6-A-2.81590.2"; gene_id "NONCO11630"; tss_id "TSS3255023"; transcript_id "TCONS_06286305"; class_code ".";
chrX	intergenic	exon	53713693	53713857	.	-	.	exon_number "4"; exon_status "m"; oId "WT6-A-2.81590.2"; gene_id "NONCO11630"; tss_id "TSS3255023"; transcript_id "TCONS_06286305"; class_code ".";
chrX	intergenic	exon	53715267	53715403	.	-	.	exon_number "5"; exon_status "m"; oId "WT6-A-2.81590.2"; gene_id "NONCO11630"; tss_id "TSS3255023"; transcript_id "TCONS_06286305"; class_code ".";
chrX	intergenic	exon	53716394	53716609	.	-	.	exon_number "6"; exon_status "m"; oId "WT6-A-2.81590.2"; gene_id "NONCO11630"; tss_id "TSS3255023"; transcript_id "TCONS_06286305"; class_code ".";
chrX	intergenic	exon	53707991	53708681	.	-	.	exon_number "1"; exon_status "m"; oId "WT2-C-3.273497.1"; gene_id "NONCO11631"; tss_id "TSS3255037"; transcript_id "TCONS_06242326"; class_code ".";
chrX	intergenic	exon	53709814	53710388	.	-	.	exon_number "2"; exon_status "m"; oId "WT2-C-3.273497.1"; gene_id "NONCO11631"; tss_id "TSS3255037"; transcript_id "TCONS_06242326"; class_code ".";
chrX	intergenic	exon	57792194	57793483	.	-	.	exon_number "1"; exon_status "m"; oId "WT22-A-3.201237.1"; gene_id "NONCO11641"; tss_id "TSS3255211"; transcript_id "TCONS_06257283"; class_code ".";
chrX	intergenic	exon	57795363	57795431	.	-	.	exon_number "2"; exon_status "m"; oId "WT22-A-3.201237.1"; gene_id "NONCO11641"; tss_id "TSS3255211"; transcript_id "TCONS_06257283"; class_code ".";
chrX	intergenic	exon	60683919	60684266	.	-	.	exon_number "1"; exon_status "m"; oId "WT10-A-2.128589.1"; gene_id "NONCO11645"; tss_id "TSS3255324"; transcript_id "TCONS_06103093"; class_code ".";
chrX	intergenic	exon	60776345	60776446	.	-	.	exon_number "2"; exon_status "m"; oId "WT10-A-2.128589.1"; gene_id "NONCO11645"; tss_id "TSS3255324"; transcript_id "TCONS_06103093"; class_code ".";
chrX	intergenic	exon	60852894	60853022	.	-	.	exon_number "3"; exon_status "m"; oId "WT10-A-2.128589.1"; gene_id "NONCO11645"; tss_id "TSS3255324"; transcript_id "TCONS_06103093"; class_code ".";
chrX	intergenic	exon	60849962	60850144	.	-	.	exon_number "1"; exon_status "m"; oId "WT22-B-2.158578.1"; gene_id "NONCO11646"; tss_id "TSS3255329"; transcript_id "TCONS_06115319"; class_code ".";
chrX	intergenic	exon	60850423	60850556	.	-	.	exon_number "2"; exon_status "m"; oId "WT22-B-2.158578.1"; gene_id "NONCO11646"; tss_id "TSS3255329"; transcript_id "TCONS_06115319"; class_code ".";
chrX	intergenic	exon	60911670	60913004	.	-	.	exon_number "1"; exon_status "m"; oId "WT2-B-3.146973.2"; gene_id "NONCO11648"; tss_id "TSS3255351"; transcript_id "TCONS_06142036"; class_code ".";
chrX	intergenic	exon	60917644	60917656	.	-	.	exon_number "2"; exon_status "m"; oId "WT2-B-3.146973.2"; gene_id "NONCO11648"; tss_id "TSS3255351"; transcript_id "TCONS_06142036"; class_code ".";
chrX	intergenic	exon	61785361	61785750	.	-	.	exon_number "1"; exon_status "m"; oId "WT10-B-1.90718.1"; gene_id "NONCO11651"; tss_id "TSS3255390"; transcript_id "TCONS_06109168"; class_code ".";
chrX	intergenic	exon	61786563	61786997	.	-	.	exon_number "2"; exon_status "m"; oId "WT10-B-1.90718.1"; gene_id "NONCO11651"; tss_id "TSS3255390"; transcript_id "TCONS_06109168"; class_code ".";
chrX	intergenic	exon	61785361	61785957	.	-	.	exon_number "1"; exon_status "m"; oId "WT6-B-3.86326.1"; gene_id "NONCO11651"; tss_id "TSS3255390"; transcript_id "TCONS_06117642"; class_code ".";
chrX	intergenic	exon	61786563	61787024	.	-	.	exon_number "2"; exon_status "m"; oId "WT6-B-3.86326.1"; gene_id "NONCO11651"; tss_id "TSS3255390"; transcript_id "TCONS_06117642"; class_code ".";
chrX	intergenic	exon	61785368	61786145	.	-	.	exon_number "1"; exon_status "m"; oId "WT18-A-1.212196.1"; gene_id "NONCO11651"; tss_id "TSS3255390"; transcript_id "TCONS_06119375"; class_code ".";
chrX	intergenic	exon	61786932	61787033	.	-	.	exon_number "2"; exon_status "m"; oId "WT18-A-1.212196.1"; gene_id "NONCO11651"; tss_id "TSS3255390"; transcript_id "TCONS_06119375"; class_code ".";
chrX	intergenic	exon	61785360	61785861	.	-	.	exon_number "1"; exon_status "m"; oId "WT6-A-1.82379.1"; gene_id "NONCO11651"; tss_id "TSS3255390"; transcript_id "TCONS_06284861"; class_code ".";
chrX	intergenic	exon	61786556	61787000	.	-	.	exon_number "2"; exon_status "m"; oId "WT6-A-1.82379.1"; gene_id "NONCO11651"; tss_id "TSS3255390"; transcript_id "TCONS_06284861"; class_code ".";
chrX	intergenic	exon	61785361	61786073	.	-	.	exon_number "1"; exon_status "m"; oId "WT6-B-1.86329.1"; gene_id "NONCO11651"; tss_id "TSS3255390"; transcript_id "TCONS_06288805"; class_code ".";
chrX	intergenic	exon	61786247	61786994	.	-	.	exon_number "2"; exon_status "m"; oId "WT6-B-1.86329.1"; gene_id "NONCO11651"; tss_id "TSS3255390"; transcript_id "TCONS_06288805"; class_code ".";
chrX	intergenic	exon	61785361	61786138	.	-	.	exon_number "1"; exon_status "m"; oId "WT6-C-3.84531.2"; gene_id "NONCO11651"; tss_id "TSS3255390"; transcript_id "TCONS_06292946"; class_code ".";
chrX	intergenic	exon	61786478	61787011	.	-	.	exon_number "2"; exon_status "m"; oId "WT6-C-3.84531.2"; gene_id "NONCO11651"; tss_id "TSS3255390"; transcript_id "TCONS_06292946"; class_code ".";
chrX	intergenic	exon	64496940	64498608	.	-	.	exon_number "1"; exon_status "m"; oId "WT10-A-1.131566.1"; gene_id "NONCO11653"; tss_id "TSS3255426"; transcript_id "TCONS_06097768"; class_code ".";
chrX	intergenic	exon	64498817	64498938	.	-	.	exon_number "2"; exon_status "m"; oId "WT10-A-1.131566.1"; gene_id "NONCO11653"; tss_id "TSS3255426"; transcript_id "TCONS_06097768"; class_code ".";
chrX	intergenic	exon	71505035	71505059	.	-	.	exon_number "1"; exon_status "m"; oId "WT10-B-1.90832.1"; gene_id "NONCO11667"; tss_id "TSS3255619"; transcript_id "TCONS_06109175"; class_code ".";
chrX	intergenic	exon	71514357	71514361	.	-	.	exon_number "2"; exon_status "m"; oId "WT10-B-1.90832.1"; gene_id "NONCO11667"; tss_id "TSS3255619"; transcript_id "TCONS_06109175"; class_code ".";
chrX	intergenic	exon	71519950	71520299	.	-	.	exon_number "3"; exon_status "m"; oId "WT10-B-1.90832.1"; gene_id "NONCO11667"; tss_id "TSS3255619"; transcript_id "TCONS_06109175"; class_code ".";
chrX	intergenic	exon	72904048	72904383	.	-	.	exon_number "1"; exon_status "m"; oId "WT6-A-2.81892.1"; gene_id "NONCO11673"; tss_id "TSS3255679"; transcript_id "TCONS_06236014"; class_code ".";
chrX	intergenic	exon	72905310	72905504	.	-	.	exon_number "2"; exon_status "m"; oId "WT6-A-2.81892.1"; gene_id "NONCO11673"; tss_id "TSS3255679"; transcript_id "TCONS_06236014"; class_code ".";
chrX	intergenic	exon	73320613	73320847	.	-	.	exon_number "1"; exon_status "m"; oId "WT10-B-2.90058.2"; gene_id "NONCO11678"; tss_id "TSS3255715"; transcript_id "TCONS_06097897"; class_code ".";
chrX	intergenic	exon	73326985	73327033	.	-	.	exon_number "2"; exon_status "m"; oId "WT10-B-2.90058.2"; gene_id "NONCO11678"; tss_id "TSS3255715"; transcript_id "TCONS_06097897"; class_code ".";
chrX	intergenic	exon	73332568	73332689	.	-	.	exon_number "3"; exon_status "m"; oId "WT10-B-2.90058.2"; gene_id "NONCO11678"; tss_id "TSS3255715"; transcript_id "TCONS_06097897"; class_code ".";
chrX	intergenic	exon	73333085	73333939	.	-	.	exon_number "4"; exon_status "m"; oId "WT10-B-2.90058.2"; gene_id "NONCO11678"; tss_id "TSS3255715"; transcript_id "TCONS_06097897"; class_code ".";
chrX	intergenic	exon	73320606	73320844	.	-	.	exon_number "1"; exon_status "m"; oId "WT10-A-2.128798.1"; gene_id "NONCO11678"; tss_id "TSS3255714"; transcript_id "TCONS_06103106"; class_code ".";
chrX	intergenic	exon	73332568	73332689	.	-	.	exon_number "2"; exon_status "m"; oId "WT10-A-2.128798.1"; gene_id "NONCO11678"; tss_id "TSS3255714"; transcript_id "TCONS_06103106"; class_code ".";
chrX	intergenic	exon	73333085	73333686	.	-	.	exon_number "3"; exon_status "m"; oId "WT10-A-2.128798.1"; gene_id "NONCO11678"; tss_id "TSS3255714"; transcript_id "TCONS_06103106"; class_code ".";
chrX	intergenic	exon	73320604	73320844	.	-	.	exon_number "1"; exon_status "m"; oId "WT22-B-3.159003.1"; gene_id "NONCO11678"; tss_id "TSS3255714"; transcript_id "TCONS_06103107"; class_code ".";
chrX	intergenic	exon	73326985	73327035	.	-	.	exon_number "2"; exon_status "m"; oId "WT22-B-3.159003.1"; gene_id "NONCO11678"; tss_id "TSS3255714"; transcript_id "TCONS_06103107"; class_code ".";
chrX	intergenic	exon	73332568	73332689	.	-	.	exon_number "3"; exon_status "m"; oId "WT22-B-3.159003.1"; gene_id "NONCO11678"; tss_id "TSS3255714"; transcript_id "TCONS_06103107"; class_code ".";
chrX	intergenic	exon	73333085	73333685	.	-	.	exon_number "4"; exon_status "m"; oId "WT22-B-3.159003.1"; gene_id "NONCO11678"; tss_id "TSS3255714"; transcript_id "TCONS_06103107"; class_code ".";
chrX	intergenic	exon	73320613	73320844	.	-	.	exon_number "1"; exon_status "m"; oId "WT10-B-2.90058.3"; gene_id "NONCO11678"; tss_id "TSS3255715"; transcript_id "TCONS_06103108"; class_code ".";
chrX	intergenic	exon	73326985	73327033	.	-	.	exon_number "2"; exon_status "m"; oId "WT10-B-2.90058.3"; gene_id "NONCO11678"; tss_id "TSS3255715"; transcript_id "TCONS_06103108"; class_code ".";
chrX	intergenic	exon	73332568	73332689	.	-	.	exon_number "3"; exon_status "m"; oId "WT10-B-2.90058.3"; gene_id "NONCO11678"; tss_id "TSS3255715"; transcript_id "TCONS_06103108"; class_code ".";
chrX	intergenic	exon	73333085	73333939	.	-	.	exon_number "4"; exon_status "m"; oId "WT10-B-2.90058.3"; gene_id "NONCO11678"; tss_id "TSS3255715"; transcript_id "TCONS_06103108"; class_code ".";
chrX	intergenic	exon	73320613	73320847	.	-	.	exon_number "1"; exon_status "m"; oId "WT10-B-2.90058.1"; gene_id "NONCO11678"; tss_id "TSS3255715"; transcript_id "TCONS_06106440"; class_code ".";
chrX	intergenic	exon	73332568	73332689	.	-	.	exon_number "2"; exon_status "m"; oId "WT10-B-2.90058.1"; gene_id "NONCO11678"; tss_id "TSS3255715"; transcript_id "TCONS_06106440"; class_code ".";
chrX	intergenic	exon	73333085	73333939	.	-	.	exon_number "3"; exon_status "m"; oId "WT10-B-2.90058.1"; gene_id "NONCO11678"; tss_id "TSS3255715"; transcript_id "TCONS_06106440"; class_code ".";
chrX	intergenic	exon	73320611	73320844	.	-	.	exon_number "1"; exon_status "m"; oId "WT10-A-3.129632.4"; gene_id "NONCO11678"; tss_id "TSS3255714"; transcript_id "TCONS_06106441"; class_code ".";
chrX	intergenic	exon	73326985	73327037	.	-	.	exon_number "2"; exon_status "m"; oId "WT10-A-3.129632.4"; gene_id "NONCO11678"; tss_id "TSS3255714"; transcript_id "TCONS_06106441"; class_code ".";
chrX	intergenic	exon	73332572	73332689	.	-	.	exon_number "3"; exon_status "m"; oId "WT10-A-3.129632.4"; gene_id "NONCO11678"; tss_id "TSS3255714"; transcript_id "TCONS_06106441"; class_code ".";
chrX	intergenic	exon	73333085	73333686	.	-	.	exon_number "4"; exon_status "m"; oId "WT10-A-3.129632.4"; gene_id "NONCO11678"; tss_id "TSS3255714"; transcript_id "TCONS_06106441"; class_code ".";
chrX	intergenic	exon	73320623	73320847	.	-	.	exon_number "1"; exon_status "m"; oId "WT2-B-1.150719.2"; gene_id "NONCO11678"; tss_id "TSS3255714"; transcript_id "TCONS_06142053"; class_code ".";
chrX	intergenic	exon	73326985	73327033	.	-	.	exon_number "2"; exon_status "m"; oId "WT2-B-1.150719.2"; gene_id "NONCO11678"; tss_id "TSS3255714"; transcript_id "TCONS_06142053"; class_code ".";
chrX	intergenic	exon	73332568	73332695	.	-	.	exon_number "3"; exon_status "m"; oId "WT2-B-1.150719.2"; gene_id "NONCO11678"; tss_id "TSS3255714"; transcript_id "TCONS_06142053"; class_code ".";
chrX	intergenic	exon	73333085	73333686	.	-	.	exon_number "4"; exon_status "m"; oId "WT2-B-1.150719.2"; gene_id "NONCO11678"; tss_id "TSS3255714"; transcript_id "TCONS_06142053"; class_code ".";
chrX	intergenic	exon	73320607	73320847	.	-	.	exon_number "1"; exon_status "m"; oId "WT22-C-1.202532.1"; gene_id "NONCO11678"; tss_id "TSS3255714"; transcript_id "TCONS_06171463"; class_code ".";
chrX	intergenic	exon	73326985	73327035	.	-	.	exon_number "2"; exon_status "m"; oId "WT22-C-1.202532.1"; gene_id "NONCO11678"; tss_id "TSS3255714"; transcript_id "TCONS_06171463"; class_code ".";
chrX	intergenic	exon	73332568	73332689	.	-	.	exon_number "3"; exon_status "m"; oId "WT22-C-1.202532.1"; gene_id "NONCO11678"; tss_id "TSS3255714"; transcript_id "TCONS_06171463"; class_code ".";
chrX	intergenic	exon	73333085	73333686	.	-	.	exon_number "4"; exon_status "m"; oId "WT22-C-1.202532.1"; gene_id "NONCO11678"; tss_id "TSS3255714"; transcript_id "TCONS_06171463"; class_code ".";
chrX	intergenic	exon	73320613	73320844	.	-	.	exon_number "1"; exon_status "m"; oId "WT2-C-2.274656.1"; gene_id "NONCO11678"; tss_id "TSS3255714"; transcript_id "TCONS_06213553"; class_code ".";
chrX	intergenic	exon	73326985	73327033	.	-	.	exon_number "2"; exon_status "m"; oId "WT2-C-2.274656.1"; gene_id "NONCO11678"; tss_id "TSS3255714"; transcript_id "TCONS_06213553"; class_code ".";
chrX	intergenic	exon	73333085	73333653	.	-	.	exon_number "3"; exon_status "m"; oId "WT2-C-2.274656.1"; gene_id "NONCO11678"; tss_id "TSS3255714"; transcript_id "TCONS_06213553"; class_code ".";
chrX	intergenic	exon	73320644	73320848	.	-	.	exon_number "1"; exon_status "m"; oId "WT2-A-3.175213.2"; gene_id "NONCO11678"; tss_id "TSS3255714"; transcript_id "TCONS_06213554"; class_code ".";
chrX	intergenic	exon	73326985	73327033	.	-	.	exon_number "2"; exon_status "m"; oId "WT2-A-3.175213.2"; gene_id "NONCO11678"; tss_id "TSS3255714"; transcript_id "TCONS_06213554"; class_code ".";
chrX	intergenic	exon	73332568	73332689	.	-	.	exon_number "3"; exon_status "m"; oId "WT2-A-3.175213.2"; gene_id "NONCO11678"; tss_id "TSS3255714"; transcript_id "TCONS_06213554"; class_code ".";
chrX	intergenic	exon	73333085	73333775	.	-	.	exon_number "4"; exon_status "m"; oId "WT2-A-3.175213.2"; gene_id "NONCO11678"; tss_id "TSS3255714"; transcript_id "TCONS_06213554"; class_code ".";
chrX	intergenic	exon	73318226	73318348	.	-	.	exon_number "1"; exon_status "m"; oId "WT2-C-3.274176.1"; gene_id "NONCO11678"; tss_id "TSS3255714"; transcript_id "TCONS_06248201"; class_code ".";
chrX	intergenic	exon	73332568	73332689	.	-	.	exon_number "2"; exon_status "m"; oId "WT2-C-3.274176.1"; gene_id "NONCO11678"; tss_id "TSS3255714"; transcript_id "TCONS_06248201"; class_code ".";
chrX	intergenic	exon	73333085	73333686	.	-	.	exon_number "3"; exon_status "m"; oId "WT2-C-3.274176.1"; gene_id "NONCO11678"; tss_id "TSS3255714"; transcript_id "TCONS_06248201"; class_code ".";
chrX	intergenic	exon	74873054	74873090	.	-	.	exon_number "1"; exon_status "m"; oId "WT18-B-1.359518.1"; gene_id "NONCO11696"; tss_id "TSS3255997"; transcript_id "TCONS_06182210"; class_code ".";
chrX	intergenic	exon	74874403	74874589	.	-	.	exon_number "2"; exon_status "m"; oId "WT18-B-1.359518.1"; gene_id "NONCO11696"; tss_id "TSS3255997"; transcript_id "TCONS_06182210"; class_code ".";
chrX	intergenic	exon	74879881	74879946	.	-	.	exon_number "3"; exon_status "m"; oId "WT18-B-1.359518.1"; gene_id "NONCO11696"; tss_id "TSS3255997"; transcript_id "TCONS_06182210"; class_code ".";
chrX	intergenic	exon	74873506	74874589	.	-	.	exon_number "1"; exon_status "m"; oId "WT2-A-2.175919.1"; gene_id "NONCO11696"; tss_id "TSS3255998"; transcript_id "TCONS_06219745"; class_code ".";
chrX	intergenic	exon	74879881	74880222	.	-	.	exon_number "2"; exon_status "m"; oId "WT2-A-2.175919.1"; gene_id "NONCO11696"; tss_id "TSS3255998"; transcript_id "TCONS_06219745"; class_code ".";
chrX	intergenic	exon	75615916	75616161	.	-	.	exon_number "1"; exon_status "m"; oId "WT14-C-2.283669.1"; gene_id "NONCO11700"; tss_id "TSS3256056"; transcript_id "TCONS_06153940"; class_code ".";
chrX	intergenic	exon	75616313	75616536	.	-	.	exon_number "2"; exon_status "m"; oId "WT14-C-2.283669.1"; gene_id "NONCO11700"; tss_id "TSS3256056"; transcript_id "TCONS_06153940"; class_code ".";
chrX	intergenic	exon	75706932	75708459	.	-	.	exon_number "1"; exon_status "m"; oId "ENSMUST00000138943"; gene_id "NONCO11703"; tss_id "TSS3256067"; transcript_id "TCONS_06098118"; class_code ".";
chrX	intergenic	exon	75709244	75710703	.	-	.	exon_number "2"; exon_status "m"; oId "ENSMUST00000138943"; gene_id "NONCO11703"; tss_id "TSS3256067"; transcript_id "TCONS_06098118"; class_code ".";
chrX	intergenic	exon	75727458	75727518	.	-	.	exon_number "3"; exon_status "m"; oId "ENSMUST00000138943"; gene_id "NONCO11703"; tss_id "TSS3256067"; transcript_id "TCONS_06098118"; class_code ".";
chrX	intergenic	exon	75731020	75731182	.	-	.	exon_number "4"; exon_status "m"; oId "ENSMUST00000138943"; gene_id "NONCO11703"; tss_id "TSS3256067"; transcript_id "TCONS_06098118"; class_code ".";
chrX	intergenic	exon	75736093	75736255	.	-	.	exon_number "5"; exon_status "m"; oId "ENSMUST00000138943"; gene_id "NONCO11703"; tss_id "TSS3256067"; transcript_id "TCONS_06098118"; class_code ".";
chrX	intergenic	exon	75741816	75741978	.	-	.	exon_number "6"; exon_status "m"; oId "ENSMUST00000138943"; gene_id "NONCO11703"; tss_id "TSS3256067"; transcript_id "TCONS_06098118"; class_code ".";
chrX	intergenic	exon	75746677	75746839	.	-	.	exon_number "7"; exon_status "m"; oId "ENSMUST00000138943"; gene_id "NONCO11703"; tss_id "TSS3256067"; transcript_id "TCONS_06098118"; class_code ".";
chrX	intergenic	exon	75751525	75751687	.	-	.	exon_number "8"; exon_status "m"; oId "ENSMUST00000138943"; gene_id "NONCO11703"; tss_id "TSS3256067"; transcript_id "TCONS_06098118"; class_code ".";
chrX	intergenic	exon	75755366	75755528	.	-	.	exon_number "9"; exon_status "m"; oId "ENSMUST00000138943"; gene_id "NONCO11703"; tss_id "TSS3256067"; transcript_id "TCONS_06098118"; class_code ".";
chrX	intergenic	exon	75760232	75760394	.	-	.	exon_number "10"; exon_status "m"; oId "ENSMUST00000138943"; gene_id "NONCO11703"; tss_id "TSS3256067"; transcript_id "TCONS_06098118"; class_code ".";
chrX	intergenic	exon	75764526	75764699	.	-	.	exon_number "11"; exon_status "m"; oId "ENSMUST00000138943"; gene_id "NONCO11703"; tss_id "TSS3256067"; transcript_id "TCONS_06098118"; class_code ".";
chrX	intergenic	exon	75708005	75708459	.	-	.	exon_number "1"; exon_status "m"; oId "ENSMUST00000151267"; gene_id "NONCO11703"; tss_id "TSS3256071"; transcript_id "TCONS_06098120"; class_code ".";
chrX	intergenic	exon	75709244	75709406	.	-	.	exon_number "2"; exon_status "m"; oId "ENSMUST00000151267"; gene_id "NONCO11703"; tss_id "TSS3256071"; transcript_id "TCONS_06098120"; class_code ".";
chrX	intergenic	exon	75710631	75710705	.	-	.	exon_number "3"; exon_status "m"; oId "ENSMUST00000151267"; gene_id "NONCO11703"; tss_id "TSS3256071"; transcript_id "TCONS_06098120"; class_code ".";
chrX	intergenic	exon	75725463	75727518	.	-	.	exon_number "1"; exon_status "m"; oId "WT10-A-1.131874.4"; gene_id "NONCO11703"; tss_id "TSS3256069"; transcript_id "TCONS_06098121"; class_code ".";
chrX	intergenic	exon	75731020	75731182	.	-	.	exon_number "2"; exon_status "m"; oId "WT10-A-1.131874.4"; gene_id "NONCO11703"; tss_id "TSS3256069"; transcript_id "TCONS_06098121"; class_code ".";
chrX	intergenic	exon	75736093	75736255	.	-	.	exon_number "3"; exon_status "m"; oId "WT10-A-1.131874.4"; gene_id "NONCO11703"; tss_id "TSS3256069"; transcript_id "TCONS_06098121"; class_code ".";
chrX	intergenic	exon	75741816	75741978	.	-	.	exon_number "4"; exon_status "m"; oId "WT10-A-1.131874.4"; gene_id "NONCO11703"; tss_id "TSS3256069"; transcript_id "TCONS_06098121"; class_code ".";
chrX	intergenic	exon	75751525	75751687	.	-	.	exon_number "5"; exon_status "m"; oId "WT10-A-1.131874.4"; gene_id "NONCO11703"; tss_id "TSS3256069"; transcript_id "TCONS_06098121"; class_code ".";
chrX	intergenic	exon	75755366	75755601	.	-	.	exon_number "6"; exon_status "m"; oId "WT10-A-1.131874.4"; gene_id "NONCO11703"; tss_id "TSS3256069"; transcript_id "TCONS_06098121"; class_code ".";
chrX	intergenic	exon	75725465	75727193	.	-	.	exon_number "1"; exon_status "m"; oId "WT14-A-1.143992.3"; gene_id "NONCO11703"; tss_id "TSS3256069"; transcript_id "TCONS_06098123"; class_code ".";
chrX	intergenic	exon	75731164	75731182	.	-	.	exon_number "2"; exon_status "m"; oId "WT14-A-1.143992.3"; gene_id "NONCO11703"; tss_id "TSS3256069"; transcript_id "TCONS_06098123"; class_code ".";
chrX	intergenic	exon	75751525	75751687	.	-	.	exon_number "3"; exon_status "m"; oId "WT14-A-1.143992.3"; gene_id "NONCO11703"; tss_id "TSS3256069"; transcript_id "TCONS_06098123"; class_code ".";
chrX	intergenic	exon	75755366	75755601	.	-	.	exon_number "4"; exon_status "m"; oId "WT14-A-1.143992.3"; gene_id "NONCO11703"; tss_id "TSS3256069"; transcript_id "TCONS_06098123"; class_code ".";
chrX	intergenic	exon	75725179	75727518	.	-	.	exon_number "1"; exon_status "m"; oId "WT22-C-2.214909.3"; gene_id "NONCO11703"; tss_id "TSS3256069"; transcript_id "TCONS_06109200"; class_code ".";
chrX	intergenic	exon	75731020	75731182	.	-	.	exon_number "2"; exon_status "m"; oId "WT22-C-2.214909.3"; gene_id "NONCO11703"; tss_id "TSS3256069"; transcript_id "TCONS_06109200"; class_code ".";
chrX	intergenic	exon	75736093	75736255	.	-	.	exon_number "3"; exon_status "m"; oId "WT22-C-2.214909.3"; gene_id "NONCO11703"; tss_id "TSS3256069"; transcript_id "TCONS_06109200"; class_code ".";
chrX	intergenic	exon	75741816	75741978	.	-	.	exon_number "4"; exon_status "m"; oId "WT22-C-2.214909.3"; gene_id "NONCO11703"; tss_id "TSS3256069"; transcript_id "TCONS_06109200"; class_code ".";
chrX	intergenic	exon	75746677	75746839	.	-	.	exon_number "5"; exon_status "m"; oId "WT22-C-2.214909.3"; gene_id "NONCO11703"; tss_id "TSS3256069"; transcript_id "TCONS_06109200"; class_code ".";
chrX	intergenic	exon	75751525	75751687	.	-	.	exon_number "6"; exon_status "m"; oId "WT22-C-2.214909.3"; gene_id "NONCO11703"; tss_id "TSS3256069"; transcript_id "TCONS_06109200"; class_code ".";
chrX	intergenic	exon	75755366	75755601	.	-	.	exon_number "7"; exon_status "m"; oId "WT22-C-2.214909.3"; gene_id "NONCO11703"; tss_id "TSS3256069"; transcript_id "TCONS_06109200"; class_code ".";
chrX	intergenic	exon	75706635	75708459	.	-	.	exon_number "1"; exon_status "m"; oId "WT10-B-2.90167.1"; gene_id "NONCO11703"; tss_id "TSS3256069"; transcript_id "TCONS_06111560"; class_code ".";
chrX	intergenic	exon	75709244	75709406	.	-	.	exon_number "2"; exon_status "m"; oId "WT10-B-2.90167.1"; gene_id "NONCO11703"; tss_id "TSS3256069"; transcript_id "TCONS_06111560"; class_code ".";
chrX	intergenic	exon	75710631	75710703	.	-	.	exon_number "3"; exon_status "m"; oId "WT10-B-2.90167.1"; gene_id "NONCO11703"; tss_id "TSS3256069"; transcript_id "TCONS_06111560"; class_code ".";
chrX	intergenic	exon	75727458	75727518	.	-	.	exon_number "4"; exon_status "m"; oId "WT10-B-2.90167.1"; gene_id "NONCO11703"; tss_id "TSS3256069"; transcript_id "TCONS_06111560"; class_code ".";
chrX	intergenic	exon	75731020	75731182	.	-	.	exon_number "5"; exon_status "m"; oId "WT10-B-2.90167.1"; gene_id "NONCO11703"; tss_id "TSS3256069"; transcript_id "TCONS_06111560"; class_code ".";
chrX	intergenic	exon	75736093	75736255	.	-	.	exon_number "6"; exon_status "m"; oId "WT10-B-2.90167.1"; gene_id "NONCO11703"; tss_id "TSS3256069"; transcript_id "TCONS_06111560"; class_code ".";
chrX	intergenic	exon	75741816	75741978	.	-	.	exon_number "7"; exon_status "m"; oId "WT10-B-2.90167.1"; gene_id "NONCO11703"; tss_id "TSS3256069"; transcript_id "TCONS_06111560"; class_code ".";
chrX	intergenic	exon	75746677	75746839	.	-	.	exon_number "8"; exon_status "m"; oId "WT10-B-2.90167.1"; gene_id "NONCO11703"; tss_id "TSS3256069"; transcript_id "TCONS_06111560"; class_code ".";
chrX	intergenic	exon	75751525	75751687	.	-	.	exon_number "9"; exon_status "m"; oId "WT10-B-2.90167.1"; gene_id "NONCO11703"; tss_id "TSS3256069"; transcript_id "TCONS_06111560"; class_code ".";
chrX	intergenic	exon	75755366	75755601	.	-	.	exon_number "10"; exon_status "m"; oId "WT10-B-2.90167.1"; gene_id "NONCO11703"; tss_id "TSS3256069"; transcript_id "TCONS_06111560"; class_code ".";
chrX	intergenic	exon	75706556	75708459	.	-	.	exon_number "1"; exon_status "m"; oId "WT18-C-3.98579.2"; gene_id "NONCO11703"; tss_id "TSS3256069"; transcript_id "TCONS_06132363"; class_code ".";
chrX	intergenic	exon	75709244	75709406	.	-	.	exon_number "2"; exon_status "m"; oId "WT18-C-3.98579.2"; gene_id "NONCO11703"; tss_id "TSS3256069"; transcript_id "TCONS_06132363"; class_code ".";
chrX	intergenic	exon	75710631	75710703	.	-	.	exon_number "3"; exon_status "m"; oId "WT18-C-3.98579.2"; gene_id "NONCO11703"; tss_id "TSS3256069"; transcript_id "TCONS_06132363"; class_code ".";
chrX	intergenic	exon	75727458	75727518	.	-	.	exon_number "4"; exon_status "m"; oId "WT18-C-3.98579.2"; gene_id "NONCO11703"; tss_id "TSS3256069"; transcript_id "TCONS_06132363"; class_code ".";
chrX	intergenic	exon	75731020	75731182	.	-	.	exon_number "5"; exon_status "m"; oId "WT18-C-3.98579.2"; gene_id "NONCO11703"; tss_id "TSS3256069"; transcript_id "TCONS_06132363"; class_code ".";
chrX	intergenic	exon	75736093	75736255	.	-	.	exon_number "6"; exon_status "m"; oId "WT18-C-3.98579.2"; gene_id "NONCO11703"; tss_id "TSS3256069"; transcript_id "TCONS_06132363"; class_code ".";
chrX	intergenic	exon	75741816	75741978	.	-	.	exon_number "7"; exon_status "m"; oId "WT18-C-3.98579.2"; gene_id "NONCO11703"; tss_id "TSS3256069"; transcript_id "TCONS_06132363"; class_code ".";
chrX	intergenic	exon	75751525	75751687	.	-	.	exon_number "8"; exon_status "m"; oId "WT18-C-3.98579.2"; gene_id "NONCO11703"; tss_id "TSS3256069"; transcript_id "TCONS_06132363"; class_code ".";
chrX	intergenic	exon	75755366	75755601	.	-	.	exon_number "9"; exon_status "m"; oId "WT18-C-3.98579.2"; gene_id "NONCO11703"; tss_id "TSS3256069"; transcript_id "TCONS_06132363"; class_code ".";
chrX	intergenic	exon	75706556	75708459	.	-	.	exon_number "1"; exon_status "m"; oId "WT18-C-3.98579.1"; gene_id "NONCO11703"; tss_id "TSS3256070"; transcript_id "TCONS_06132364"; class_code ".";
chrX	intergenic	exon	75709244	75709406	.	-	.	exon_number "2"; exon_status "m"; oId "WT18-C-3.98579.1"; gene_id "NONCO11703"; tss_id "TSS3256070"; transcript_id "TCONS_06132364"; class_code ".";
chrX	intergenic	exon	75710631	75710703	.	-	.	exon_number "3"; exon_status "m"; oId "WT18-C-3.98579.1"; gene_id "NONCO11703"; tss_id "TSS3256070"; transcript_id "TCONS_06132364"; class_code ".";
chrX	intergenic	exon	75727458	75727518	.	-	.	exon_number "4"; exon_status "m"; oId "WT18-C-3.98579.1"; gene_id "NONCO11703"; tss_id "TSS3256070"; transcript_id "TCONS_06132364"; class_code ".";
chrX	intergenic	exon	75731020	75731182	.	-	.	exon_number "5"; exon_status "m"; oId "WT18-C-3.98579.1"; gene_id "NONCO11703"; tss_id "TSS3256070"; transcript_id "TCONS_06132364"; class_code ".";
chrX	intergenic	exon	75736093	75736255	.	-	.	exon_number "6"; exon_status "m"; oId "WT18-C-3.98579.1"; gene_id "NONCO11703"; tss_id "TSS3256070"; transcript_id "TCONS_06132364"; class_code ".";
chrX	intergenic	exon	75741816	75741978	.	-	.	exon_number "7"; exon_status "m"; oId "WT18-C-3.98579.1"; gene_id "NONCO11703"; tss_id "TSS3256070"; transcript_id "TCONS_06132364"; class_code ".";
chrX	intergenic	exon	75746677	75746839	.	-	.	exon_number "8"; exon_status "m"; oId "WT18-C-3.98579.1"; gene_id "NONCO11703"; tss_id "TSS3256070"; transcript_id "TCONS_06132364"; class_code ".";
chrX	intergenic	exon	75751525	75751687	.	-	.	exon_number "9"; exon_status "m"; oId "WT18-C-3.98579.1"; gene_id "NONCO11703"; tss_id "TSS3256070"; transcript_id "TCONS_06132364"; class_code ".";
chrX	intergenic	exon	75755366	75755528	.	-	.	exon_number "10"; exon_status "m"; oId "WT18-C-3.98579.1"; gene_id "NONCO11703"; tss_id "TSS3256070"; transcript_id "TCONS_06132364"; class_code ".";
chrX	intergenic	exon	75760232	75760394	.	-	.	exon_number "11"; exon_status "m"; oId "WT18-C-3.98579.1"; gene_id "NONCO11703"; tss_id "TSS3256070"; transcript_id "TCONS_06132364"; class_code ".";
chrX	intergenic	exon	75764526	75764844	.	-	.	exon_number "12"; exon_status "m"; oId "WT18-C-3.98579.1"; gene_id "NONCO11703"; tss_id "TSS3256070"; transcript_id "TCONS_06132364"; class_code ".";
chrX	intergenic	exon	75725200	75725256	.	-	.	exon_number "1"; exon_status "m"; oId "WT14-B-2.215827.3"; gene_id "NONCO11703"; tss_id "TSS3256074"; transcript_id "TCONS_06137365"; class_code ".";
chrX	intergenic	exon	75726205	75728440	.	-	.	exon_number "2"; exon_status "m"; oId "WT14-B-2.215827.3"; gene_id "NONCO11703"; tss_id "TSS3256074"; transcript_id "TCONS_06137365"; class_code ".";
chrX	intergenic	exon	75725388	75727518	.	-	.	exon_number "1"; exon_status "m"; oId "WT14-B-3.215308.4"; gene_id "NONCO11703"; tss_id "TSS3256069"; transcript_id "TCONS_06142067"; class_code ".";
chrX	intergenic	exon	75731020	75731182	.	-	.	exon_number "2"; exon_status "m"; oId "WT14-B-3.215308.4"; gene_id "NONCO11703"; tss_id "TSS3256069"; transcript_id "TCONS_06142067"; class_code ".";
chrX	intergenic	exon	75751525	75751687	.	-	.	exon_number "3"; exon_status "m"; oId "WT14-B-3.215308.4"; gene_id "NONCO11703"; tss_id "TSS3256069"; transcript_id "TCONS_06142067"; class_code ".";
chrX	intergenic	exon	75755366	75755601	.	-	.	exon_number "4"; exon_status "m"; oId "WT14-B-3.215308.4"; gene_id "NONCO11703"; tss_id "TSS3256069"; transcript_id "TCONS_06142067"; class_code ".";
chrX	intergenic	exon	75725465	75727518	.	-	.	exon_number "1"; exon_status "m"; oId "WT18-A-2.219945.5"; gene_id "NONCO11703"; tss_id "TSS3256070"; transcript_id "TCONS_06171474"; class_code ".";
chrX	intergenic	exon	75731020	75731182	.	-	.	exon_number "2"; exon_status "m"; oId "WT18-A-2.219945.5"; gene_id "NONCO11703"; tss_id "TSS3256070"; transcript_id "TCONS_06171474"; class_code ".";
chrX	intergenic	exon	75736093	75736255	.	-	.	exon_number "3"; exon_status "m"; oId "WT18-A-2.219945.5"; gene_id "NONCO11703"; tss_id "TSS3256070"; transcript_id "TCONS_06171474"; class_code ".";
chrX	intergenic	exon	75741816	75741978	.	-	.	exon_number "4"; exon_status "m"; oId "WT18-A-2.219945.5"; gene_id "NONCO11703"; tss_id "TSS3256070"; transcript_id "TCONS_06171474"; class_code ".";
chrX	intergenic	exon	75751525	75751687	.	-	.	exon_number "5"; exon_status "m"; oId "WT18-A-2.219945.5"; gene_id "NONCO11703"; tss_id "TSS3256070"; transcript_id "TCONS_06171474"; class_code ".";
chrX	intergenic	exon	75755366	75755528	.	-	.	exon_number "6"; exon_status "m"; oId "WT18-A-2.219945.5"; gene_id "NONCO11703"; tss_id "TSS3256070"; transcript_id "TCONS_06171474"; class_code ".";
chrX	intergenic	exon	75760232	75760394	.	-	.	exon_number "7"; exon_status "m"; oId "WT18-A-2.219945.5"; gene_id "NONCO11703"; tss_id "TSS3256070"; transcript_id "TCONS_06171474"; class_code ".";
chrX	intergenic	exon	75764526	75764906	.	-	.	exon_number "8"; exon_status "m"; oId "WT18-A-2.219945.5"; gene_id "NONCO11703"; tss_id "TSS3256070"; transcript_id "TCONS_06171474"; class_code ".";
chrX	intergenic	exon	75725465	75727518	.	-	.	exon_number "1"; exon_status "m"; oId "WT18-B-3.379245.4"; gene_id "NONCO11703"; tss_id "TSS3256076"; transcript_id "TCONS_06192093"; class_code ".";
chrX	intergenic	exon	75729806	75730065	.	-	.	exon_number "2"; exon_status "m"; oId "WT18-B-3.379245.4"; gene_id "NONCO11703"; tss_id "TSS3256076"; transcript_id "TCONS_06192093"; class_code ".";
chrX	intergenic	exon	76798163	76798231	.	-	.	exon_number "1"; exon_status "m"; oId "WT22-B-2.159162.1"; gene_id "NONCO11707"; tss_id "TSS3256121"; transcript_id "TCONS_06182221"; class_code ".";
chrX	intergenic	exon	76799293	76799511	.	-	.	exon_number "2"; exon_status "m"; oId "WT22-B-2.159162.1"; gene_id "NONCO11707"; tss_id "TSS3256121"; transcript_id "TCONS_06182221"; class_code ".";
chrX	intergenic	exon	76799372	76799809	.	-	.	exon_number "1"; exon_status "m"; oId "WT18-B-3.379286.1"; gene_id "NONCO11707"; tss_id "TSS3256122"; transcript_id "TCONS_06182222"; class_code ".";
chrX	intergenic	exon	76800419	76800483	.	-	.	exon_number "2"; exon_status "m"; oId "WT18-B-3.379286.1"; gene_id "NONCO11707"; tss_id "TSS3256122"; transcript_id "TCONS_06182222"; class_code ".";
chrX	intergenic	exon	77203449	77204339	.	-	.	exon_number "1"; exon_status "m"; oId "WT10-C-2.100323.1"; gene_id "NONCO11708"; tss_id "TSS3256143"; transcript_id "TCONS_06117670"; class_code ".";
chrX	intergenic	exon	77236381	77236478	.	-	.	exon_number "2"; exon_status "m"; oId "WT10-C-2.100323.1"; gene_id "NONCO11708"; tss_id "TSS3256143"; transcript_id "TCONS_06117670"; class_code ".";
chrX	intergenic	exon	77235382	77235709	.	-	.	exon_number "1"; exon_status "m"; oId "WT14-C-1.272404.1"; gene_id "NONCO11708"; tss_id "TSS3256143"; transcript_id "TCONS_06132370"; class_code ".";
chrX	intergenic	exon	77236381	77236462	.	-	.	exon_number "2"; exon_status "m"; oId "WT14-C-1.272404.1"; gene_id "NONCO11708"; tss_id "TSS3256143"; transcript_id "TCONS_06132370"; class_code ".";
chrX	intergenic	exon	77284653	77284708	.	-	.	exon_number "1"; exon_status "m"; oId "WT2-C-1.279360.1"; gene_id "NONCO11708"; tss_id "TSS3256150"; transcript_id "TCONS_06236032"; class_code ".";
chrX	intergenic	exon	77287786	77287905	.	-	.	exon_number "2"; exon_status "m"; oId "WT2-C-1.279360.1"; gene_id "NONCO11708"; tss_id "TSS3256150"; transcript_id "TCONS_06236032"; class_code ".";
chrX	intergenic	exon	77433565	77433609	.	-	.	exon_number "3"; exon_status "m"; oId "WT2-C-1.279360.1"; gene_id "NONCO11708"; tss_id "TSS3256150"; transcript_id "TCONS_06236032"; class_code ".";
chrX	intergenic	exon	79195016	79195429	.	-	.	exon_number "1"; exon_status "m"; oId "WT10-B-2.90230.1"; gene_id "NONCO11711"; tss_id "TSS3256344"; transcript_id "TCONS_06098175"; class_code ".";
chrX	intergenic	exon	79207269	79207279	.	-	.	exon_number "2"; exon_status "m"; oId "WT10-B-2.90230.1"; gene_id "NONCO11711"; tss_id "TSS3256344"; transcript_id "TCONS_06098175"; class_code ".";
chrX	intergenic	exon	79904367	79904478	.	-	.	exon_number "1"; exon_status "m"; oId "WT6-C-1.85012.1"; gene_id "NONCO11714"; tss_id "TSS3256398"; transcript_id "TCONS_06292978"; class_code ".";
chrX	intergenic	exon	79904628	79904838	.	-	.	exon_number "2"; exon_status "m"; oId "WT6-C-1.85012.1"; gene_id "NONCO11714"; tss_id "TSS3256398"; transcript_id "TCONS_06292978"; class_code ".";
chr1	intergenic	exon	76773331	76773469	.	-	.	exon_number "1"; exon_status "m"; oId "WT2-A-1.4557.1"; gene_id "NONCO1175"; tss_id "TSS54198"; transcript_id "TCONS_00006413"; class_code ".";
chr1	intergenic	exon	76777731	76778010	.	-	.	exon_number "2"; exon_status "m"; oId "WT2-A-1.4557.1"; gene_id "NONCO1175"; tss_id "TSS54198"; transcript_id "TCONS_00006413"; class_code ".";
chr1	intergenic	exon	76773331	76773458	.	-	.	exon_number "1"; exon_status "m"; oId "WT18-C-3.2481.1"; gene_id "NONCO1175"; tss_id "TSS54198"; transcript_id "TCONS_00086920"; class_code ".";
chr1	intergenic	exon	76777750	76778033	.	-	.	exon_number "2"; exon_status "m"; oId "WT18-C-3.2481.1"; gene_id "NONCO1175"; tss_id "TSS54198"; transcript_id "TCONS_00086920"; class_code ".";
chr1	intergenic	exon	76773331	76773466	.	-	.	exon_number "1"; exon_status "m"; oId "WT6-B-2.2177.1"; gene_id "NONCO1175"; tss_id "TSS54198"; transcript_id "TCONS_00374325"; class_code ".";
chr1	intergenic	exon	76777741	76778012	.	-	.	exon_number "2"; exon_status "m"; oId "WT6-B-2.2177.1"; gene_id "NONCO1175"; tss_id "TSS54198"; transcript_id "TCONS_00374325"; class_code ".";
chr1	intergenic	exon	77743954	77744083	.	-	.	exon_number "1"; exon_status "m"; oId "WT18-C-1.2353.1"; gene_id "NONCO1176"; tss_id "TSS54224"; transcript_id "TCONS_00247131"; class_code ".";
chr1	intergenic	exon	77744545	77744681	.	-	.	exon_number "2"; exon_status "m"; oId "WT18-C-1.2353.1"; gene_id "NONCO1176"; tss_id "TSS54224"; transcript_id "TCONS_00247131"; class_code ".";
chr1	intergenic	exon	77859854	77859937	.	-	.	exon_number "3"; exon_status "m"; oId "WT18-C-1.2353.1"; gene_id "NONCO1176"; tss_id "TSS54224"; transcript_id "TCONS_00247131"; class_code ".";
chr1	intergenic	exon	77886690	77886764	.	-	.	exon_number "4"; exon_status "m"; oId "WT18-C-1.2353.1"; gene_id "NONCO1176"; tss_id "TSS54224"; transcript_id "TCONS_00247131"; class_code ".";
chr1	intergenic	exon	77743967	77744083	.	-	.	exon_number "1"; exon_status "m"; oId "WT6-C-1.2022.2"; gene_id "NONCO1176"; tss_id "TSS54225"; transcript_id "TCONS_00434779"; class_code ".";
chr1	intergenic	exon	77744545	77744681	.	-	.	exon_number "2"; exon_status "m"; oId "WT6-C-1.2022.2"; gene_id "NONCO1176"; tss_id "TSS54225"; transcript_id "TCONS_00434779"; class_code ".";
chr1	intergenic	exon	77859854	77859937	.	-	.	exon_number "3"; exon_status "m"; oId "WT6-C-1.2022.2"; gene_id "NONCO1176"; tss_id "TSS54225"; transcript_id "TCONS_00434779"; class_code ".";
chr1	intergenic	exon	77896106	77896159	.	-	.	exon_number "4"; exon_status "m"; oId "WT6-C-1.2022.2"; gene_id "NONCO1176"; tss_id "TSS54225"; transcript_id "TCONS_00434779"; class_code ".";
chrX	intergenic	exon	101768799	101768850	.	-	.	exon_number "1"; exon_status "m"; oId "WT6-A-1.83036.1"; gene_id "NONCO11763"; tss_id "TSS3257243"; transcript_id "TCONS_06284911"; class_code ".";
chrX	intergenic	exon	101769047	101769275	.	-	.	exon_number "2"; exon_status "m"; oId "WT6-A-1.83036.1"; gene_id "NONCO11763"; tss_id "TSS3257243"; transcript_id "TCONS_06284911"; class_code ".";
chrX	intergenic	exon	102205791	102205800	.	-	.	exon_number "1"; exon_status "m"; oId "WT18-C-2.99787.1"; gene_id "NONCO11768"; tss_id "TSS3257285"; transcript_id "TCONS_06211716"; class_code ".";
chrX	intergenic	exon	102208369	102208559	.	-	.	exon_number "2"; exon_status "m"; oId "WT18-C-2.99787.1"; gene_id "NONCO11768"; tss_id "TSS3257285"; transcript_id "TCONS_06211716"; class_code ".";
chrX	intergenic	exon	103013806	103015266	.	-	.	exon_number "1"; exon_status "m"; oId "WT14-B-3.216392.1"; gene_id "NONCO11771"; tss_id "TSS3257358"; transcript_id "TCONS_06137430"; class_code ".";
chrX	intergenic	exon	103015854	103016249	.	-	.	exon_number "2"; exon_status "m"; oId "WT14-B-3.216392.1"; gene_id "NONCO11771"; tss_id "TSS3257358"; transcript_id "TCONS_06137430"; class_code ".";
chrX	intergenic	exon	103140790	103140984	.	-	.	exon_number "1"; exon_status "m"; oId "WT10-B-1.91569.2"; gene_id "NONCO11773"; tss_id "TSS3257386"; transcript_id "TCONS_06109253"; class_code ".";
chrX	intergenic	exon	103141153	103141256	.	-	.	exon_number "2"; exon_status "m"; oId "WT10-B-1.91569.2"; gene_id "NONCO11773"; tss_id "TSS3257386"; transcript_id "TCONS_06109253"; class_code ".";
chrX	intergenic	exon	103575425	103575604	.	-	.	exon_number "1"; exon_status "m"; oId "WT18-B-1.361852.1"; gene_id "NONCO11778"; tss_id "TSS3257448"; transcript_id "TCONS_06182319"; class_code ".";
chrX	intergenic	exon	103581570	103581669	.	-	.	exon_number "2"; exon_status "m"; oId "WT18-B-1.361852.1"; gene_id "NONCO11778"; tss_id "TSS3257448"; transcript_id "TCONS_06182319"; class_code ".";
chrX	intergenic	exon	103498820	103499322	.	-	.	exon_number "1"; exon_status "m"; oId "WT6-B-2.86859.1"; gene_id "NONCO11779"; tss_id "TSS3257451"; transcript_id "TCONS_06288882"; class_code ".";
chrX	intergenic	exon	103499476	103499744	.	-	.	exon_number "2"; exon_status "m"; oId "WT6-B-2.86859.1"; gene_id "NONCO11779"; tss_id "TSS3257451"; transcript_id "TCONS_06288882"; class_code ".";
chrX	intergenic	exon	103503288	103503684	.	-	.	exon_number "1"; exon_status "m"; oId "WT2-A-2.176932.1"; gene_id "NONCO11780"; tss_id "TSS3257455"; transcript_id "TCONS_06215951"; class_code ".";
chrX	intergenic	exon	103505448	103506133	.	-	.	exon_number "2"; exon_status "m"; oId "WT2-A-2.176932.1"; gene_id "NONCO11780"; tss_id "TSS3257455"; transcript_id "TCONS_06215951"; class_code ".";
chrX	intergenic	exon	105330211	105330273	.	-	.	exon_number "1"; exon_status "m"; oId "WT10-A-1.132929.1"; gene_id "NONCO11786"; tss_id "TSS3257605"; transcript_id "TCONS_06098587"; class_code ".";
chrX	intergenic	exon	105339505	105339662	.	-	.	exon_number "2"; exon_status "m"; oId "WT10-A-1.132929.1"; gene_id "NONCO11786"; tss_id "TSS3257605"; transcript_id "TCONS_06098587"; class_code ".";
chrX	intergenic	exon	105341264	105341919	.	-	.	exon_number "3"; exon_status "m"; oId "WT10-A-1.132929.1"; gene_id "NONCO11786"; tss_id "TSS3257605"; transcript_id "TCONS_06098587"; class_code ".";
chrX	intergenic	exon	105348282	105351199	.	-	.	exon_number "1"; exon_status "m"; oId "ENSMUST00000136406"; gene_id "NONCO11786"; tss_id "TSS3257581"; transcript_id "TCONS_06098590"; class_code ".";
chrX	intergenic	exon	105382753	105382949	.	-	.	exon_number "2"; exon_status "m"; oId "ENSMUST00000136406"; gene_id "NONCO11786"; tss_id "TSS3257581"; transcript_id "TCONS_06098590"; class_code ".";
chrX	intergenic	exon	105387882	105387936	.	-	.	exon_number "3"; exon_status "m"; oId "ENSMUST00000136406"; gene_id "NONCO11786"; tss_id "TSS3257581"; transcript_id "TCONS_06098590"; class_code ".";
chrX	intergenic	exon	105389870	105389943	.	-	.	exon_number "4"; exon_status "m"; oId "ENSMUST00000136406"; gene_id "NONCO11786"; tss_id "TSS3257581"; transcript_id "TCONS_06098590"; class_code ".";
chrX	intergenic	exon	105391476	105391776	.	-	.	exon_number "5"; exon_status "m"; oId "ENSMUST00000136406"; gene_id "NONCO11786"; tss_id "TSS3257581"; transcript_id "TCONS_06098590"; class_code ".";
chrX	intergenic	exon	105347599	105349796	.	-	.	exon_number "1"; exon_status "m"; oId "WT2-A-3.176622.1"; gene_id "NONCO11786"; tss_id "TSS3257581"; transcript_id "TCONS_06098591"; class_code ".";
chrX	intergenic	exon	105350970	105351199	.	-	.	exon_number "2"; exon_status "m"; oId "WT2-A-3.176622.1"; gene_id "NONCO11786"; tss_id "TSS3257581"; transcript_id "TCONS_06098591"; class_code ".";
chrX	intergenic	exon	105382753	105382949	.	-	.	exon_number "3"; exon_status "m"; oId "WT2-A-3.176622.1"; gene_id "NONCO11786"; tss_id "TSS3257581"; transcript_id "TCONS_06098591"; class_code ".";
chrX	intergenic	exon	105387882	105387936	.	-	.	exon_number "4"; exon_status "m"; oId "WT2-A-3.176622.1"; gene_id "NONCO11786"; tss_id "TSS3257581"; transcript_id "TCONS_06098591"; class_code ".";
chrX	intergenic	exon	105389870	105389943	.	-	.	exon_number "5"; exon_status "m"; oId "WT2-A-3.176622.1"; gene_id "NONCO11786"; tss_id "TSS3257581"; transcript_id "TCONS_06098591"; class_code ".";
chrX	intergenic	exon	105391476	105391776	.	-	.	exon_number "6"; exon_status "m"; oId "WT2-A-3.176622.1"; gene_id "NONCO11786"; tss_id "TSS3257581"; transcript_id "TCONS_06098591"; class_code ".";
chrX	intergenic	exon	105347593	105351199	.	-	.	exon_number "1"; exon_status "m"; oId "WT14-C-3.285858.1"; gene_id "NONCO11786"; tss_id "TSS3257581"; transcript_id "TCONS_06098592"; class_code ".";
chrX	intergenic	exon	105382753	105382949	.	-	.	exon_number "2"; exon_status "m"; oId "WT14-C-3.285858.1"; gene_id "NONCO11786"; tss_id "TSS3257581"; transcript_id "TCONS_06098592"; class_code ".";
chrX	intergenic	exon	105387882	105387936	.	-	.	exon_number "3"; exon_status "m"; oId "WT14-C-3.285858.1"; gene_id "NONCO11786"; tss_id "TSS3257581"; transcript_id "TCONS_06098592"; class_code ".";
chrX	intergenic	exon	105391476	105391809	.	-	.	exon_number "4"; exon_status "m"; oId "WT14-C-3.285858.1"; gene_id "NONCO11786"; tss_id "TSS3257581"; transcript_id "TCONS_06098592"; class_code ".";
chrX	intergenic	exon	105372994	105375837	.	-	.	exon_number "1"; exon_status "m"; oId "ENSMUST00000142109"; gene_id "NONCO11786"; tss_id "TSS3257581"; transcript_id "TCONS_06098594"; class_code ".";
chrX	intergenic	exon	105382753	105382949	.	-	.	exon_number "2"; exon_status "m"; oId "ENSMUST00000142109"; gene_id "NONCO11786"; tss_id "TSS3257581"; transcript_id "TCONS_06098594"; class_code ".";
chrX	intergenic	exon	105387882	105387936	.	-	.	exon_number "3"; exon_status "m"; oId "ENSMUST00000142109"; gene_id "NONCO11786"; tss_id "TSS3257581"; transcript_id "TCONS_06098594"; class_code ".";
chrX	intergenic	exon	105389870	105389943	.	-	.	exon_number "4"; exon_status "m"; oId "ENSMUST00000142109"; gene_id "NONCO11786"; tss_id "TSS3257581"; transcript_id "TCONS_06098594"; class_code ".";
chrX	intergenic	exon	105391476	105391754	.	-	.	exon_number "5"; exon_status "m"; oId "ENSMUST00000142109"; gene_id "NONCO11786"; tss_id "TSS3257581"; transcript_id "TCONS_06098594"; class_code ".";
chrX	intergenic	exon	105146951	105147061	.	-	.	exon_number "1"; exon_status "m"; oId "WT10-C-1.101252.2"; gene_id "NONCO11786"; tss_id "TSS3257566"; transcript_id "TCONS_06103210"; class_code ".";
chrX	intergenic	exon	105147243	105147621	.	-	.	exon_number "2"; exon_status "m"; oId "WT10-C-1.101252.2"; gene_id "NONCO11786"; tss_id "TSS3257566"; transcript_id "TCONS_06103210"; class_code ".";
chrX	intergenic	exon	105372365	105375837	.	-	.	exon_number "1"; exon_status "m"; oId "WT14-A-3.154056.4"; gene_id "NONCO11786"; tss_id "TSS3257581"; transcript_id "TCONS_06103224"; class_code ".";
chrX	intergenic	exon	105378016	105378120	.	-	.	exon_number "2"; exon_status "m"; oId "WT14-A-3.154056.4"; gene_id "NONCO11786"; tss_id "TSS3257581"; transcript_id "TCONS_06103224"; class_code ".";
chrX	intergenic	exon	105382753	105382949	.	-	.	exon_number "3"; exon_status "m"; oId "WT14-A-3.154056.4"; gene_id "NONCO11786"; tss_id "TSS3257581"; transcript_id "TCONS_06103224"; class_code ".";
chrX	intergenic	exon	105387882	105387936	.	-	.	exon_number "4"; exon_status "m"; oId "WT14-A-3.154056.4"; gene_id "NONCO11786"; tss_id "TSS3257581"; transcript_id "TCONS_06103224"; class_code ".";
chrX	intergenic	exon	105391476	105391875	.	-	.	exon_number "5"; exon_status "m"; oId "WT14-A-3.154056.4"; gene_id "NONCO11786"; tss_id "TSS3257581"; transcript_id "TCONS_06103224"; class_code ".";
chrX	intergenic	exon	105166135	105166365	.	-	.	exon_number "1"; exon_status "m"; oId "WT2-C-3.276268.2"; gene_id "NONCO11786"; tss_id "TSS3257589"; transcript_id "TCONS_06106508"; class_code ".";
chrX	intergenic	exon	105175990	105176257	.	-	.	exon_number "2"; exon_status "m"; oId "WT2-C-3.276268.2"; gene_id "NONCO11786"; tss_id "TSS3257589"; transcript_id "TCONS_06106508"; class_code ".";
chrX	intergenic	exon	105182384	105182827	.	-	.	exon_number "3"; exon_status "m"; oId "WT2-C-3.276268.2"; gene_id "NONCO11786"; tss_id "TSS3257589"; transcript_id "TCONS_06106508"; class_code ".";
chrX	intergenic	exon	105372502	105375837	.	-	.	exon_number "1"; exon_status "m"; oId "WT14-B-3.216763.5"; gene_id "NONCO11786"; tss_id "TSS3257581"; transcript_id "TCONS_06106513"; class_code ".";
chrX	intergenic	exon	105382753	105382949	.	-	.	exon_number "2"; exon_status "m"; oId "WT14-B-3.216763.5"; gene_id "NONCO11786"; tss_id "TSS3257581"; transcript_id "TCONS_06106513"; class_code ".";
chrX	intergenic	exon	105387882	105387936	.	-	.	exon_number "3"; exon_status "m"; oId "WT14-B-3.216763.5"; gene_id "NONCO11786"; tss_id "TSS3257581"; transcript_id "TCONS_06106513"; class_code ".";
chrX	intergenic	exon	105391476	105391782	.	-	.	exon_number "4"; exon_status "m"; oId "WT14-B-3.216763.5"; gene_id "NONCO11786"; tss_id "TSS3257581"; transcript_id "TCONS_06106513"; class_code ".";
chrX	intergenic	exon	105286963	105287747	.	-	.	exon_number "1"; exon_status "m"; oId "WT10-C-2.100924.1"; gene_id "NONCO11786"; tss_id "TSS3257600"; transcript_id "TCONS_06109266"; class_code ".";
chrX	intergenic	exon	105330141	105331057	.	-	.	exon_number "2"; exon_status "m"; oId "WT10-C-2.100924.1"; gene_id "NONCO11786"; tss_id "TSS3257600"; transcript_id "TCONS_06109266"; class_code ".";
chrX	intergenic	exon	105348279	105351199	.	-	.	exon_number "1"; exon_status "m"; oId "WT10-B-2.90905.2"; gene_id "NONCO11786"; tss_id "TSS3257581"; transcript_id "TCONS_06111611"; class_code ".";
chrX	intergenic	exon	105382753	105382949	.	-	.	exon_number "2"; exon_status "m"; oId "WT10-B-2.90905.2"; gene_id "NONCO11786"; tss_id "TSS3257581"; transcript_id "TCONS_06111611"; class_code ".";
chrX	intergenic	exon	105387882	105387941	.	-	.	exon_number "3"; exon_status "m"; oId "WT10-B-2.90905.2"; gene_id "NONCO11786"; tss_id "TSS3257581"; transcript_id "TCONS_06111611"; class_code ".";
chrX	intergenic	exon	105391481	105391776	.	-	.	exon_number "4"; exon_status "m"; oId "WT10-B-2.90905.2"; gene_id "NONCO11786"; tss_id "TSS3257581"; transcript_id "TCONS_06111611"; class_code ".";
chrX	intergenic	exon	105196676	105197140	.	-	.	exon_number "1"; exon_status "m"; oId "WT10-B-3.91237.3"; gene_id "NONCO11786"; tss_id "TSS3257578"; transcript_id "TCONS_06113383"; class_code ".";
chrX	intergenic	exon	105246234	105246427	.	-	.	exon_number "2"; exon_status "m"; oId "WT10-B-3.91237.3"; gene_id "NONCO11786"; tss_id "TSS3257578"; transcript_id "TCONS_06113383"; class_code ".";
chrX	intergenic	exon	105286974	105287748	.	-	.	exon_number "1"; exon_status "m"; oId "WT10-C-1.101290.1"; gene_id "NONCO11786"; tss_id "TSS3257568"; transcript_id "TCONS_06115415"; class_code ".";
chrX	intergenic	exon	105330141	105330192	.	-	.	exon_number "2"; exon_status "m"; oId "WT10-C-1.101290.1"; gene_id "NONCO11786"; tss_id "TSS3257568"; transcript_id "TCONS_06115415"; class_code ".";
chrX	intergenic	exon	105341012	105342591	.	-	.	exon_number "1"; exon_status "m"; oId "WT10-C-1.101398.1"; gene_id "NONCO11786"; tss_id "TSS3257581"; transcript_id "TCONS_06115417"; class_code ".";
chrX	intergenic	exon	105342729	105342838	.	-	.	exon_number "2"; exon_status "m"; oId "WT10-C-1.101398.1"; gene_id "NONCO11786"; tss_id "TSS3257581"; transcript_id "TCONS_06115417"; class_code ".";
chrX	intergenic	exon	105349241	105349796	.	-	.	exon_number "3"; exon_status "m"; oId "WT10-C-1.101398.1"; gene_id "NONCO11786"; tss_id "TSS3257581"; transcript_id "TCONS_06115417"; class_code ".";
chrX	intergenic	exon	105350970	105351199	.	-	.	exon_number "4"; exon_status "m"; oId "WT10-C-1.101398.1"; gene_id "NONCO11786"; tss_id "TSS3257581"; transcript_id "TCONS_06115417"; class_code ".";
chrX	intergenic	exon	105382753	105382949	.	-	.	exon_number "5"; exon_status "m"; oId "WT10-C-1.101398.1"; gene_id "NONCO11786"; tss_id "TSS3257581"; transcript_id "TCONS_06115417"; class_code ".";
chrX	intergenic	exon	105387882	105387936	.	-	.	exon_number "6"; exon_status "m"; oId "WT10-C-1.101398.1"; gene_id "NONCO11786"; tss_id "TSS3257581"; transcript_id "TCONS_06115417"; class_code ".";
chrX	intergenic	exon	105391476	105391776	.	-	.	exon_number "7"; exon_status "m"; oId "WT10-C-1.101398.1"; gene_id "NONCO11786"; tss_id "TSS3257581"; transcript_id "TCONS_06115417"; class_code ".";
chrX	intergenic	exon	105330201	105330285	.	-	.	exon_number "1"; exon_status "m"; oId "WT14-A-1.144814.1"; gene_id "NONCO11786"; tss_id "TSS3257604"; transcript_id "TCONS_06121946"; class_code ".";
chrX	intergenic	exon	105339505	105339662	.	-	.	exon_number "2"; exon_status "m"; oId "WT14-A-1.144814.1"; gene_id "NONCO11786"; tss_id "TSS3257604"; transcript_id "TCONS_06121946"; class_code ".";
chrX	intergenic	exon	105341264	105341632	.	-	.	exon_number "3"; exon_status "m"; oId "WT14-A-1.144814.1"; gene_id "NONCO11786"; tss_id "TSS3257604"; transcript_id "TCONS_06121946"; class_code ".";
chrX	intergenic	exon	105165589	105166368	.	-	.	exon_number "1"; exon_status "m"; oId "WT2-B-2.148920.1"; gene_id "NONCO11786"; tss_id "TSS3257578"; transcript_id "TCONS_06125422"; class_code ".";
chrX	intergenic	exon	105175990	105176257	.	-	.	exon_number "2"; exon_status "m"; oId "WT2-B-2.148920.1"; gene_id "NONCO11786"; tss_id "TSS3257578"; transcript_id "TCONS_06125422"; class_code ".";
chrX	intergenic	exon	105182384	105182464	.	-	.	exon_number "3"; exon_status "m"; oId "WT2-B-2.148920.1"; gene_id "NONCO11786"; tss_id "TSS3257578"; transcript_id "TCONS_06125422"; class_code ".";
chrX	intergenic	exon	105246234	105246408	.	-	.	exon_number "4"; exon_status "m"; oId "WT2-B-2.148920.1"; gene_id "NONCO11786"; tss_id "TSS3257578"; transcript_id "TCONS_06125422"; class_code ".";
chrX	intergenic	exon	105296220	105296696	.	-	.	exon_number "1"; exon_status "m"; oId "WT14-B-1.208816.1"; gene_id "NONCO11786"; tss_id "TSS3257577"; transcript_id "TCONS_06132456"; class_code ".";
chrX	intergenic	exon	105296904	105296924	.	-	.	exon_number "2"; exon_status "m"; oId "WT14-B-1.208816.1"; gene_id "NONCO11786"; tss_id "TSS3257577"; transcript_id "TCONS_06132456"; class_code ".";
chrX	intergenic	exon	105347461	105349739	.	-	.	exon_number "1"; exon_status "m"; oId "WT22-A-1.184907.1"; gene_id "NONCO11786"; tss_id "TSS3257581"; transcript_id "TCONS_06142139"; class_code ".";
chrX	intergenic	exon	105350970	105351199	.	-	.	exon_number "2"; exon_status "m"; oId "WT22-A-1.184907.1"; gene_id "NONCO11786"; tss_id "TSS3257581"; transcript_id "TCONS_06142139"; class_code ".";
chrX	intergenic	exon	105382753	105382949	.	-	.	exon_number "3"; exon_status "m"; oId "WT22-A-1.184907.1"; gene_id "NONCO11786"; tss_id "TSS3257581"; transcript_id "TCONS_06142139"; class_code ".";
chrX	intergenic	exon	105387882	105387936	.	-	.	exon_number "4"; exon_status "m"; oId "WT22-A-1.184907.1"; gene_id "NONCO11786"; tss_id "TSS3257581"; transcript_id "TCONS_06142139"; class_code ".";
chrX	intergenic	exon	105391476	105391776	.	-	.	exon_number "5"; exon_status "m"; oId "WT22-A-1.184907.1"; gene_id "NONCO11786"; tss_id "TSS3257581"; transcript_id "TCONS_06142139"; class_code ".";
chrX	intergenic	exon	105347255	105349796	.	-	.	exon_number "1"; exon_status "m"; oId "WT22-C-3.216907.1"; gene_id "NONCO11786"; tss_id "TSS3257581"; transcript_id "TCONS_06154031"; class_code ".";
chrX	intergenic	exon	105350970	105351199	.	-	.	exon_number "2"; exon_status "m"; oId "WT22-C-3.216907.1"; gene_id "NONCO11786"; tss_id "TSS3257581"; transcript_id "TCONS_06154031"; class_code ".";
chrX	intergenic	exon	105382753	105382949	.	-	.	exon_number "3"; exon_status "m"; oId "WT22-C-3.216907.1"; gene_id "NONCO11786"; tss_id "TSS3257581"; transcript_id "TCONS_06154031"; class_code ".";
chrX	intergenic	exon	105387882	105387936	.	-	.	exon_number "4"; exon_status "m"; oId "WT22-C-3.216907.1"; gene_id "NONCO11786"; tss_id "TSS3257581"; transcript_id "TCONS_06154031"; class_code ".";
chrX	intergenic	exon	105391476	105391845	.	-	.	exon_number "5"; exon_status "m"; oId "WT22-C-3.216907.1"; gene_id "NONCO11786"; tss_id "TSS3257581"; transcript_id "TCONS_06154031"; class_code ".";
chrX	intergenic	exon	105348132	105349736	.	-	.	exon_number "1"; exon_status "m"; oId "WT22-B-3.160304.2"; gene_id "NONCO11786"; tss_id "TSS3257581"; transcript_id "TCONS_06171558"; class_code ".";
chrX	intergenic	exon	105350970	105351199	.	-	.	exon_number "2"; exon_status "m"; oId "WT22-B-3.160304.2"; gene_id "NONCO11786"; tss_id "TSS3257581"; transcript_id "TCONS_06171558"; class_code ".";
chrX	intergenic	exon	105382753	105382949	.	-	.	exon_number "3"; exon_status "m"; oId "WT22-B-3.160304.2"; gene_id "NONCO11786"; tss_id "TSS3257581"; transcript_id "TCONS_06171558"; class_code ".";
chrX	intergenic	exon	105387882	105387936	.	-	.	exon_number "4"; exon_status "m"; oId "WT22-B-3.160304.2"; gene_id "NONCO11786"; tss_id "TSS3257581"; transcript_id "TCONS_06171558"; class_code ".";
chrX	intergenic	exon	105389870	105389943	.	-	.	exon_number "5"; exon_status "m"; oId "WT22-B-3.160304.2"; gene_id "NONCO11786"; tss_id "TSS3257581"; transcript_id "TCONS_06171558"; class_code ".";
chrX	intergenic	exon	105391476	105391846	.	-	.	exon_number "6"; exon_status "m"; oId "WT22-B-3.160304.2"; gene_id "NONCO11786"; tss_id "TSS3257581"; transcript_id "TCONS_06171558"; class_code ".";
chrX	intergenic	exon	105348142	105349796	.	-	.	exon_number "1"; exon_status "m"; oId "WT22-A-3.203294.2"; gene_id "NONCO11786"; tss_id "TSS3257581"; transcript_id "TCONS_06192186"; class_code ".";
chrX	intergenic	exon	105350970	105351199	.	-	.	exon_number "2"; exon_status "m"; oId "WT22-A-3.203294.2"; gene_id "NONCO11786"; tss_id "TSS3257581"; transcript_id "TCONS_06192186"; class_code ".";
chrX	intergenic	exon	105382753	105382949	.	-	.	exon_number "3"; exon_status "m"; oId "WT22-A-3.203294.2"; gene_id "NONCO11786"; tss_id "TSS3257581"; transcript_id "TCONS_06192186"; class_code ".";
chrX	intergenic	exon	105387882	105387941	.	-	.	exon_number "4"; exon_status "m"; oId "WT22-A-3.203294.2"; gene_id "NONCO11786"; tss_id "TSS3257581"; transcript_id "TCONS_06192186"; class_code ".";
chrX	intergenic	exon	105391481	105391776	.	-	.	exon_number "5"; exon_status "m"; oId "WT22-A-3.203294.2"; gene_id "NONCO11786"; tss_id "TSS3257581"; transcript_id "TCONS_06192186"; class_code ".";
chrX	intergenic	exon	105149325	105149547	.	-	.	exon_number "1"; exon_status "m"; oId "WT18-C-2.99941.2"; gene_id "NONCO11786"; tss_id "TSS3257582"; transcript_id "TCONS_06209368"; class_code ".";
chrX	intergenic	exon	105173815	105174374	.	-	.	exon_number "2"; exon_status "m"; oId "WT18-C-2.99941.2"; gene_id "NONCO11786"; tss_id "TSS3257582"; transcript_id "TCONS_06209368"; class_code ".";
chrX	intergenic	exon	105149325	105149539	.	-	.	exon_number "1"; exon_status "m"; oId "WT18-C-2.99941.1"; gene_id "NONCO11786"; tss_id "TSS3257582"; transcript_id "TCONS_06211727"; class_code ".";
chrX	intergenic	exon	105173815	105174374	.	-	.	exon_number "2"; exon_status "m"; oId "WT18-C-2.99941.1"; gene_id "NONCO11786"; tss_id "TSS3257582"; transcript_id "TCONS_06211727"; class_code ".";
chrX	intergenic	exon	105347796	105349796	.	-	.	exon_number "1"; exon_status "m"; oId "WT2-C-3.276193.2"; gene_id "NONCO11786"; tss_id "TSS3257581"; transcript_id "TCONS_06229736"; class_code ".";
chrX	intergenic	exon	105350970	105351199	.	-	.	exon_number "2"; exon_status "m"; oId "WT2-C-3.276193.2"; gene_id "NONCO11786"; tss_id "TSS3257581"; transcript_id "TCONS_06229736"; class_code ".";
chrX	intergenic	exon	105387882	105387936	.	-	.	exon_number "3"; exon_status "m"; oId "WT2-C-3.276193.2"; gene_id "NONCO11786"; tss_id "TSS3257581"; transcript_id "TCONS_06229736"; class_code ".";
chrX	intergenic	exon	105391476	105391844	.	-	.	exon_number "4"; exon_status "m"; oId "WT2-C-3.276193.2"; gene_id "NONCO11786"; tss_id "TSS3257581"; transcript_id "TCONS_06229736"; class_code ".";
chrX	intergenic	exon	105342773	105342838	.	-	.	exon_number "1"; exon_status "m"; oId "WT22-C-1.203925.1"; gene_id "NONCO11786"; tss_id "TSS3257581"; transcript_id "TCONS_06261354"; class_code ".";
chrX	intergenic	exon	105382753	105382949	.	-	.	exon_number "2"; exon_status "m"; oId "WT22-C-1.203925.1"; gene_id "NONCO11786"; tss_id "TSS3257581"; transcript_id "TCONS_06261354"; class_code ".";
chrX	intergenic	exon	105387882	105387936	.	-	.	exon_number "3"; exon_status "m"; oId "WT22-C-1.203925.1"; gene_id "NONCO11786"; tss_id "TSS3257581"; transcript_id "TCONS_06261354"; class_code ".";
chrX	intergenic	exon	105391476	105391786	.	-	.	exon_number "4"; exon_status "m"; oId "WT22-C-1.203925.1"; gene_id "NONCO11786"; tss_id "TSS3257581"; transcript_id "TCONS_06261354"; class_code ".";
chrX	intergenic	exon	105339366	105339662	.	-	.	exon_number "1"; exon_status "m"; oId "WT22-C-3.216834.2"; gene_id "NONCO11786"; tss_id "TSS3257604"; transcript_id "TCONS_06265061"; class_code ".";
chrX	intergenic	exon	105341264	105341546	.	-	.	exon_number "2"; exon_status "m"; oId "WT22-C-3.216834.2"; gene_id "NONCO11786"; tss_id "TSS3257604"; transcript_id "TCONS_06265061"; class_code ".";
chrX	intergenic	exon	105246217	105246437	.	-	.	exon_number "1"; exon_status "m"; oId "WT22-C-2.216206.3"; gene_id "NONCO11786"; tss_id "TSS3257599"; transcript_id "TCONS_06277509"; class_code ".";
chrX	intergenic	exon	105282438	105282466	.	-	.	exon_number "2"; exon_status "m"; oId "WT22-C-2.216206.3"; gene_id "NONCO11786"; tss_id "TSS3257599"; transcript_id "TCONS_06277509"; class_code ".";
chrX	intergenic	exon	105146943	105147061	.	-	.	exon_number "1"; exon_status "m"; oId "WT6-C-3.85446.1"; gene_id "NONCO11786"; tss_id "TSS3257563"; transcript_id "TCONS_06293018"; class_code ".";
chrX	intergenic	exon	105148503	105148581	.	-	.	exon_number "2"; exon_status "m"; oId "WT6-C-3.85446.1"; gene_id "NONCO11786"; tss_id "TSS3257563"; transcript_id "TCONS_06293018"; class_code ".";
chrX	intergenic	exon	105175990	105176234	.	-	.	exon_number "3"; exon_status "m"; oId "WT6-C-3.85446.1"; gene_id "NONCO11786"; tss_id "TSS3257563"; transcript_id "TCONS_06293018"; class_code ".";
chrX	intergenic	exon	105182435	105182464	.	-	.	exon_number "1"; exon_status "m"; oId "WT6-C-1.85557.1"; gene_id "NONCO11786"; tss_id "TSS3257594"; transcript_id "TCONS_06293019"; class_code ".";
chrX	intergenic	exon	105184967	105185080	.	-	.	exon_number "2"; exon_status "m"; oId "WT6-C-1.85557.1"; gene_id "NONCO11786"; tss_id "TSS3257594"; transcript_id "TCONS_06293019"; class_code ".";
chrX	intergenic	exon	105330143	105330266	.	-	.	exon_number "3"; exon_status "m"; oId "WT6-C-1.85557.1"; gene_id "NONCO11786"; tss_id "TSS3257594"; transcript_id "TCONS_06293019"; class_code ".";
chrX	intergenic	exon	105339505	105340538	.	-	.	exon_number "4"; exon_status "m"; oId "WT6-C-1.85557.1"; gene_id "NONCO11786"; tss_id "TSS3257594"; transcript_id "TCONS_06293019"; class_code ".";
chrX	intergenic	exon	105286948	105287747	.	-	.	exon_number "1"; exon_status "m"; oId "WT6-C-3.85481.2"; gene_id "NONCO11786"; tss_id "TSS3257594"; transcript_id "TCONS_06293020"; class_code ".";
chrX	intergenic	exon	105330141	105330266	.	-	.	exon_number "2"; exon_status "m"; oId "WT6-C-3.85481.2"; gene_id "NONCO11786"; tss_id "TSS3257594"; transcript_id "TCONS_06293020"; class_code ".";
chrX	intergenic	exon	105339505	105340538	.	-	.	exon_number "3"; exon_status "m"; oId "WT6-C-3.85481.2"; gene_id "NONCO11786"; tss_id "TSS3257594"; transcript_id "TCONS_06293020"; class_code ".";
chrX	intergenic	exon	105213072	105213095	.	-	.	exon_number "1"; exon_status "m"; oId "WT22-A-1.184787.1"; gene_id "NONCO11787"; tss_id "TSS3257616"; transcript_id "TCONS_06253489"; class_code ".";
chrX	intergenic	exon	105213145	105213708	.	-	.	exon_number "2"; exon_status "m"; oId "WT22-A-1.184787.1"; gene_id "NONCO11787"; tss_id "TSS3257616"; transcript_id "TCONS_06253489"; class_code ".";
chrX	intergenic	exon	105298140	105299438	.	-	.	exon_number "1"; exon_status "m"; oId "WT18-B-3.382023.1"; gene_id "NONCO11788"; tss_id "TSS3257625"; transcript_id "TCONS_06182341"; class_code ".";
chrX	intergenic	exon	105300869	105301133	.	-	.	exon_number "2"; exon_status "m"; oId "WT18-B-3.382023.1"; gene_id "NONCO11788"; tss_id "TSS3257625"; transcript_id "TCONS_06182341"; class_code ".";
chr1	intergenic	exon	78594917	78596859	.	-	.	exon_number "1"; exon_status "m"; oId "WT10-B-2.2079.1"; gene_id "NONCO1179"; tss_id "TSS54249"; transcript_id "TCONS_00015421"; class_code ".";
chr1	intergenic	exon	78607923	78608118	.	-	.	exon_number "2"; exon_status "m"; oId "WT10-B-2.2079.1"; gene_id "NONCO1179"; tss_id "TSS54249"; transcript_id "TCONS_00015421"; class_code ".";
chr1	intergenic	exon	78609069	78609365	.	-	.	exon_number "1"; exon_status "m"; oId "WT10-C-1.2306.1"; gene_id "NONCO1179"; tss_id "TSS54251"; transcript_id "TCONS_00015422"; class_code ".";
chr1	intergenic	exon	78609640	78609690	.	-	.	exon_number "2"; exon_status "m"; oId "WT10-C-1.2306.1"; gene_id "NONCO1179"; tss_id "TSS54251"; transcript_id "TCONS_00015422"; class_code ".";
chr1	intergenic	exon	78596602	78596859	.	-	.	exon_number "1"; exon_status "m"; oId "WT18-A-1.5504.1"; gene_id "NONCO1179"; tss_id "TSS54251"; transcript_id "TCONS_00149939"; class_code ".";
chr1	intergenic	exon	78609246	78609365	.	-	.	exon_number "2"; exon_status "m"; oId "WT18-A-1.5504.1"; gene_id "NONCO1179"; tss_id "TSS54251"; transcript_id "TCONS_00149939"; class_code ".";
chr1	intergenic	exon	78609640	78609659	.	-	.	exon_number "3"; exon_status "m"; oId "WT18-A-1.5504.1"; gene_id "NONCO1179"; tss_id "TSS54251"; transcript_id "TCONS_00149939"; class_code ".";
chrX	intergenic	exon	108888809	108888875	.	-	.	exon_number "1"; exon_status "m"; oId "WT10-A-1.133023.1"; gene_id "NONCO11790"; tss_id "TSS3257795"; transcript_id "TCONS_06098663"; class_code ".";
chrX	intergenic	exon	108890886	108891189	.	-	.	exon_number "2"; exon_status "m"; oId "WT10-A-1.133023.1"; gene_id "NONCO11790"; tss_id "TSS3257795"; transcript_id "TCONS_06098663"; class_code ".";
chrX	intergenic	exon	109387484	109387614	.	-	.	exon_number "1"; exon_status "m"; oId "WT10-C-1.101430.1"; gene_id "NONCO11792"; tss_id "TSS3257811"; transcript_id "TCONS_06115424"; class_code ".";
chrX	intergenic	exon	109388469	109388547	.	-	.	exon_number "2"; exon_status "m"; oId "WT10-C-1.101430.1"; gene_id "NONCO11792"; tss_id "TSS3257811"; transcript_id "TCONS_06115424"; class_code ".";
chrX	intergenic	exon	110635331	110635529	.	-	.	exon_number "1"; exon_status "m"; oId "WT14-B-1.208808.1"; gene_id "NONCO11793"; tss_id "TSS3257821"; transcript_id "TCONS_06121960"; class_code ".";
chrX	intergenic	exon	110664488	110664723	.	-	.	exon_number "2"; exon_status "m"; oId "WT14-B-1.208808.1"; gene_id "NONCO11793"; tss_id "TSS3257821"; transcript_id "TCONS_06121960"; class_code ".";
chrX	intergenic	exon	112162585	112162657	.	-	.	exon_number "1"; exon_status "m"; oId "WT10-B-2.90965.1"; gene_id "NONCO11796"; tss_id "TSS3257869"; transcript_id "TCONS_06111620"; class_code ".";
chrX	intergenic	exon	112170346	112170778	.	-	.	exon_number "2"; exon_status "m"; oId "WT10-B-2.90965.1"; gene_id "NONCO11796"; tss_id "TSS3257869"; transcript_id "TCONS_06111620"; class_code ".";
chrX	intergenic	exon	128789062	128789327	.	-	.	exon_number "1"; exon_status "m"; oId "WT18-A-3.226529.1"; gene_id "NONCO11811"; tss_id "TSS3258346"; transcript_id "TCONS_06125439"; class_code ".";
chrX	intergenic	exon	128789434	128789504	.	-	.	exon_number "2"; exon_status "m"; oId "WT18-A-3.226529.1"; gene_id "NONCO11811"; tss_id "TSS3258346"; transcript_id "TCONS_06125439"; class_code ".";
chr1	intergenic	exon	78783027	78783371	.	-	.	exon_number "1"; exon_status "m"; oId "WT18-C-3.3811.1"; gene_id "NONCO1182"; tss_id "TSS54268"; transcript_id "TCONS_00251821"; class_code ".";
chr1	intergenic	exon	78783682	78784789	.	-	.	exon_number "2"; exon_status "m"; oId "WT18-C-3.3811.1"; gene_id "NONCO1182"; tss_id "TSS54268"; transcript_id "TCONS_00251821"; class_code ".";
chrX	intergenic	exon	135022734	135025294	.	-	.	exon_number "1"; exon_status "m"; oId "ENSMUST00000153610"; gene_id "NONCO11824"; tss_id "TSS3258932"; transcript_id "TCONS_06098866"; class_code ".";
chrX	intergenic	exon	135029869	135030044	.	-	.	exon_number "2"; exon_status "m"; oId "ENSMUST00000153610"; gene_id "NONCO11824"; tss_id "TSS3258932"; transcript_id "TCONS_06098866"; class_code ".";
chrX	intergenic	exon	135036014	135036148	.	-	.	exon_number "3"; exon_status "m"; oId "ENSMUST00000153610"; gene_id "NONCO11824"; tss_id "TSS3258932"; transcript_id "TCONS_06098866"; class_code ".";
chrX	intergenic	exon	135023533	135025433	.	-	.	exon_number "1"; exon_status "m"; oId "ENSMUST00000142907"; gene_id "NONCO11824"; tss_id "TSS3258930"; transcript_id "TCONS_06098867"; class_code ".";
chrX	intergenic	exon	135029869	135030044	.	-	.	exon_number "2"; exon_status "m"; oId "ENSMUST00000142907"; gene_id "NONCO11824"; tss_id "TSS3258930"; transcript_id "TCONS_06098867"; class_code ".";
chrX	intergenic	exon	135059915	135059979	.	-	.	exon_number "3"; exon_status "m"; oId "ENSMUST00000142907"; gene_id "NONCO11824"; tss_id "TSS3258930"; transcript_id "TCONS_06098867"; class_code ".";
chrX	intergenic	exon	135060070	135060336	.	-	.	exon_number "4"; exon_status "m"; oId "ENSMUST00000142907"; gene_id "NONCO11824"; tss_id "TSS3258930"; transcript_id "TCONS_06098867"; class_code ".";
chrX	intergenic	exon	135026463	135029032	.	-	.	exon_number "1"; exon_status "m"; oId "WT6-C-1.85875.3"; gene_id "NONCO11824"; tss_id "TSS3258921"; transcript_id "TCONS_06098868"; class_code ".";
chrX	intergenic	exon	135029869	135030044	.	-	.	exon_number "2"; exon_status "m"; oId "WT6-C-1.85875.3"; gene_id "NONCO11824"; tss_id "TSS3258921"; transcript_id "TCONS_06098868"; class_code ".";
chrX	intergenic	exon	135036014	135036602	.	-	.	exon_number "3"; exon_status "m"; oId "WT6-C-1.85875.3"; gene_id "NONCO11824"; tss_id "TSS3258921"; transcript_id "TCONS_06098868"; class_code ".";
chrX	intergenic	exon	135022734	135025433	.	-	.	exon_number "1"; exon_status "m"; oId "WT10-C-1.101636.2"; gene_id "NONCO11824"; tss_id "TSS3258921"; transcript_id "TCONS_06115464"; class_code ".";
chrX	intergenic	exon	135029869	135030044	.	-	.	exon_number "2"; exon_status "m"; oId "WT10-C-1.101636.2"; gene_id "NONCO11824"; tss_id "TSS3258921"; transcript_id "TCONS_06115464"; class_code ".";
chrX	intergenic	exon	135036014	135036602	.	-	.	exon_number "3"; exon_status "m"; oId "WT10-C-1.101636.2"; gene_id "NONCO11824"; tss_id "TSS3258921"; transcript_id "TCONS_06115464"; class_code ".";
chrX	intergenic	exon	140310534	140310726	.	-	.	exon_number "1"; exon_status "m"; oId "WT10-A-3.131614.1"; gene_id "NONCO11844"; tss_id "TSS3259246"; transcript_id "TCONS_06099012"; class_code ".";
chrX	intergenic	exon	140311910	140312246	.	-	.	exon_number "2"; exon_status "m"; oId "WT10-A-3.131614.1"; gene_id "NONCO11844"; tss_id "TSS3259246"; transcript_id "TCONS_06099012"; class_code ".";
chrX	intergenic	exon	140433563	140433930	.	-	.	exon_number "1"; exon_status "m"; oId "WT18-B-1.363923.1"; gene_id "NONCO11847"; tss_id "TSS3259272"; transcript_id "TCONS_06182453"; class_code ".";
chrX	intergenic	exon	140434783	140435465	.	-	.	exon_number "2"; exon_status "m"; oId "WT18-B-1.363923.1"; gene_id "NONCO11847"; tss_id "TSS3259272"; transcript_id "TCONS_06182453"; class_code ".";
chrX	intergenic	exon	141900582	141901187	.	-	.	exon_number "1"; exon_status "m"; oId "ENSMUST00000145916"; gene_id "NONCO11851"; tss_id "TSS3259320"; transcript_id "TCONS_06099037"; class_code ".";
chrX	intergenic	exon	141901850	141902455	.	-	.	exon_number "2"; exon_status "m"; oId "ENSMUST00000145916"; gene_id "NONCO11851"; tss_id "TSS3259320"; transcript_id "TCONS_06099037"; class_code ".";
chrX	intergenic	exon	141981884	141982021	.	-	.	exon_number "1"; exon_status "m"; oId "WT10-A-1.133765.1"; gene_id "NONCO11852"; tss_id "TSS3259326"; transcript_id "TCONS_06099039"; class_code ".";
chrX	intergenic	exon	141982091	141982300	.	-	.	exon_number "2"; exon_status "m"; oId "WT10-A-1.133765.1"; gene_id "NONCO11852"; tss_id "TSS3259326"; transcript_id "TCONS_06099039"; class_code ".";
chrX	intergenic	exon	141981564	141981888	.	-	.	exon_number "1"; exon_status "m"; oId "WT10-A-3.131704.1"; gene_id "NONCO11852"; tss_id "TSS3259323"; transcript_id "TCONS_06106579"; class_code ".";
chrX	intergenic	exon	141982141	141982521	.	-	.	exon_number "2"; exon_status "m"; oId "WT10-A-3.131704.1"; gene_id "NONCO11852"; tss_id "TSS3259323"; transcript_id "TCONS_06106579"; class_code ".";
chrX	intergenic	exon	141980078	141980197	.	-	.	exon_number "1"; exon_status "m"; oId "WT10-B-1.92220.1"; gene_id "NONCO11852"; tss_id "TSS3259322"; transcript_id "TCONS_06109325"; class_code ".";
chrX	intergenic	exon	141980727	141981005	.	-	.	exon_number "2"; exon_status "m"; oId "WT10-B-1.92220.1"; gene_id "NONCO11852"; tss_id "TSS3259322"; transcript_id "TCONS_06109325"; class_code ".";
chrX	intergenic	exon	141980119	141980405	.	-	.	exon_number "1"; exon_status "m"; oId "WT14-A-1.145420.3"; gene_id "NONCO11852"; tss_id "TSS3259323"; transcript_id "TCONS_06122022"; class_code ".";
chrX	intergenic	exon	141982171	141982350	.	-	.	exon_number "2"; exon_status "m"; oId "WT14-A-1.145420.3"; gene_id "NONCO11852"; tss_id "TSS3259323"; transcript_id "TCONS_06122022"; class_code ".";
[truncated: 20,035 more rows]
